# Supplementary material for: Taxonomic Assignment-Based Genome Reconstruction from Apical Periodontal Metagenomes to Identify Antibiotic Resistance and Virulence Factors
Source: Life (Basel). 2023 Jan 9;13(1):194. doi: 10.3390/life13010194 (PMC9861942; doi:10.3390/life13010194)
Supplement: Supplementary file 1 [file life-13-00194-s001.zip › life-2097191-supplementary/supplementary_TableS1.xlsx]

## Sheet: Sheet1
Supplementary Table S1: The detailes of the patient from which samples were collected with their OPD case id, age, gender, resource teeth, symptoms and radiographic features.
(I) Acute Apical Periodontitis
S. No.	Patient name	OPD No.	Age	Gender	Tooth No	Symptoms	Radiographic Features
A1	Narendra Kumar	2002060294	27	Male	11	Pain, intra-oral gingival swelling and tooth tenderness on percussion.	Periapical radiolucency around 11 of diameter 2mm
A2	Bhanumati Kar	1911020305	51	Female	26	Deep carious 26 with pain since 2 wks and tender on percussion	Periapical radiolucency around 26 and PDL widening.
A3	Chandramani Sahoo	2003060312	61	Male	24	Deep proximal caries with tender on percussion and pain for 4 days	PDL widening and apical radiolucency around 24 of diameter >1 mm
A4	Rahasa bihari Nayak	2003140002	58	Male	47	Deep cervical caries and attended with small gingival swelling, and mild tenderness on percussion.	Radiolucency around the tooth root and intra-oral sinus present
A5	Rojalin Swain	1912200334	22	Female	46	Deep class 1 caries involving pulp with pulp polyp, bleeding on probing, pain and tender on percussion	PDL widening and apical radiolucency >1 mm in the distal root apex
A6	Chinmay sahu	1908020224	22	Male	31	History of trauma 5 yrs before and tender on percussion in 31	Periapical radiolucency >2 mm around the root of 31
A7	Nilanchal Biswal	1912190338	40	Male	26	Deep class II DC with a gingival polyp, tender on percussion, pain since 5 days	Periapical radiolucency >1 mm w.r.t. 26
A8	Debaprasanna Tripathy	1911090337	22	Male	46	Intra-oral sinus with pus discharge	Periapical radiolucency >2 mm in mesial root apex
A9	Gobinda chandra Satpathy	2002060318	52	Male	46	Class II DC, tender on percussion,	periapical radiolucency <2 mm
A10	Shantilata Behera	2002130301	33	Female	46	Deep occlusal restoration since 5 yrs, pain since 3 days and tender on percussion	Periapical radiolucency >1 mm
(II) Chronic Apical Periodontitis
C1	Aswini Kumar Jena	1912030327	30	Male	37	Intra-oral sinus with pus discharge	PDL widening around the distal root with incomplete obturated canals.
C2	Akash Kumar Nayak	2001110374	20	Male	15, 16	Pain and tooth are tender on percussion. RCT did 2 yrs before	periapical radiolucency <1 mm
C3	B B Dalei	2001100294	64	Male	13	Extraoral swelling and tender on percussion w.r.t. 13	Periapical radiolucency >2 mm. Inappropriate obturated canal.
C4	Chandra Sekhar Parida	1901250352	50	Male	11	Pain and Intra oral sinus	Periapical radiolucency >2 mm; Inappropriate obturation
C5	Aswini Barik	2002140226	38	Male	46	RCT done 7 yrs before, Tender on percussion and intra-oral sinus	periapical radiolucency >1 mm and short obturated canal
C6	Damodar Panda	2003140003	45	Male	11	RCT did 5 yrs before, Tender on percussion and pain since 3 wks	Inappropriately obturated canals, Periapical radiolucency >2 mm
C7	Rahasa Bihari Nayak	2003140002	58	Male	31	Tender on percussion and intra-oral sinus present	Inappropriate obturated canals missed canal
C8	Damayanti Sahu	2003140330	67	Female	31, 41	RCT did 3 yrs before, Tender since 3 wks, Intraoral sinus present	Missed canal, Periapical radiolucency >3 mm
C9	Akhil Bihari Das	1907290295	61	Male	45, 46	RCT was done 2 yr before, Tender since 6mths	Insufficient obturation of canals, periapical radiolucency >1 mm
C10	Kunalata Mohanty	1912290001	31	Female	14, 15	RCT did 3 yrs before, Tender since 3 months	Periapical radiolucency <1 mm w.r.t. 14, PDL widening w.r.t. 15
