# Supplementary material for: Taxonomic Assignment-Based Genome Reconstruction from Apical Periodontal Metagenomes to Identify Antibiotic Resistance and Virulence Factors
Source: Life (Basel). 2023 Jan 9;13(1):194. doi: 10.3390/life13010194 (PMC9861942; doi:10.3390/life13010194)
Supplement: Supplementary file 1 [file life-13-00194-s001.zip › life-2097191-supplementary/supplementary_tableS2.xlsx]

## Sheet: Table S2
Supplementary Table S2: Coverage, GC content, length (≥1500 bp), taxonomic classifications and relative abundance of contigs.
Contig Id	Coverage	GC Content	Length	Taxa Id	SuperKingdom	Phylum	Class	Order	Family	Genus	Species	Acute	Chronic
NODE0001	7.4276	57.0049	154450	547	bacteria	proteobacteria	gammaproteobacteria	enterobacterales	enterobacteriaceae	enterobacter	unclassified	0.000961187	2.91532
NODE0002	6.76477	55.6753	133526	547	bacteria	proteobacteria	gammaproteobacteria	enterobacterales	enterobacteriaceae	enterobacter	unclassified	0.000137312	2.30634
NODE0003	5.95779	54.6445	125848	547	bacteria	proteobacteria	gammaproteobacteria	enterobacterales	enterobacteriaceae	enterobacter	unclassified	0.000617906	1.91853
NODE0004	6.0325	55.0096	121746	547	bacteria	proteobacteria	gammaproteobacteria	enterobacterales	enterobacteriaceae	enterobacter	unclassified	0.000755218	1.88728
NODE0005	6.93291	55.6265	109234	550	bacteria	proteobacteria	gammaproteobacteria	enterobacterales	enterobacteriaceae	enterobacter	enterobacter cloacae	0.000480593	1.95284
NODE0006	5.09082	55.6843	105078	547	bacteria	proteobacteria	gammaproteobacteria	enterobacterales	enterobacteriaceae	enterobacter	unclassified	0.000549249	1.3892
NODE0007	6.47478	55.6401	104768	550	bacteria	proteobacteria	gammaproteobacteria	enterobacterales	enterobacteriaceae	enterobacter	enterobacter cloacae	0.000137312	1.73718
NODE0008	6.61294	54.2854	103140	547	bacteria	proteobacteria	gammaproteobacteria	enterobacterales	enterobacteriaceae	enterobacter	unclassified	0.000137312	1.76567
NODE0009	5.52303	54.755	95509	547	bacteria	proteobacteria	gammaproteobacteria	enterobacterales	enterobacteriaceae	enterobacter	unclassified	0.000274625	1.37541
NODE0010	5.65733	56.4274	93093	547	bacteria	proteobacteria	gammaproteobacteria	enterobacterales	enterobacteriaceae	enterobacter	unclassified	0.000274625	1.37572
NODE0011	6.91563	54.3768	89130	547	bacteria	proteobacteria	gammaproteobacteria	enterobacterales	enterobacteriaceae	enterobacter	unclassified	0.000549249	1.58708
NODE0012	6.77904	50.7583	88293	208224	bacteria	proteobacteria	gammaproteobacteria	enterobacterales	enterobacteriaceae	enterobacter	enterobacter kobei	6.86562e-05	1.58953
NODE0013	6.70597	56.3567	82448	1812935	bacteria	proteobacteria	gammaproteobacteria	enterobacterales	enterobacteriaceae	enterobacter	enterobacter roggenkampii	0.000549249	1.40849
NODE0014	4.83289	54.2807	78726	547	bacteria	proteobacteria	gammaproteobacteria	enterobacterales	enterobacteriaceae	enterobacter	unclassified	0.000480593	1.00047
NODE0015	6.36751	54.8115	76068	547	bacteria	proteobacteria	gammaproteobacteria	enterobacterales	enterobacteriaceae	enterobacter	unclassified	0	1.24767
NODE0016	7.30165	55.7892	72489	547	bacteria	proteobacteria	gammaproteobacteria	enterobacterales	enterobacteriaceae	enterobacter	unclassified	0.000137312	1.36653
NODE0017	5.76379	54.5059	71662	547	bacteria	proteobacteria	gammaproteobacteria	enterobacterales	enterobacteriaceae	enterobacter	unclassified	0.000137312	1.09206
NODE0018	4.88176	59.4128	70941	1608996	bacteria	proteobacteria	gammaproteobacteria	pseudomonadales	pseudomonadaceae	pseudomonas	pseudomonas helleri	1.44343	0
NODE0019	6.60875	55.5053	65237	547	bacteria	proteobacteria	gammaproteobacteria	enterobacterales	enterobacteriaceae	enterobacter	unclassified	0.000549249	1.11319
NODE0020	5.69202	56.1613	63177	547	bacteria	proteobacteria	gammaproteobacteria	enterobacterales	enterobacteriaceae	enterobacter	unclassified	0	0.92756
NODE0021	5.95348	54.8313	60874	547	bacteria	proteobacteria	gammaproteobacteria	enterobacterales	enterobacteriaceae	enterobacter	unclassified	0.000411937	0.944714
NODE0022	6.1787	57.2271	60536	550	bacteria	proteobacteria	gammaproteobacteria	enterobacterales	enterobacteriaceae	enterobacter	enterobacter cloacae	0.000137312	0.964625
NODE0023	4.7608	56.0465	59993	547	bacteria	proteobacteria	gammaproteobacteria	enterobacterales	enterobacteriaceae	enterobacter	unclassified	0.000411937	0.743151
NODE0024	6.92471	54.8114	58756	547	bacteria	proteobacteria	gammaproteobacteria	enterobacterales	enterobacteriaceae	enterobacter	unclassified	0	1.05897
NODE0025	6.20953	54.967	56936	69218	bacteria	proteobacteria	gammaproteobacteria	enterobacterales	enterobacteriaceae	enterobacter	enterobacter cancerogenus	0.000549249	0.914081
NODE0026	3.71373	53.9398	55180	1608996	bacteria	proteobacteria	gammaproteobacteria	pseudomonadales	pseudomonadaceae	pseudomonas	pseudomonas helleri	0.9007	0.000306328
NODE0027	6.12812	54.0516	54670	547	bacteria	proteobacteria	gammaproteobacteria	enterobacterales	enterobacteriaceae	enterobacter	unclassified	0.000205969	0.861087
NODE0028	4.84794	54.9874	54558	550	bacteria	proteobacteria	gammaproteobacteria	enterobacterales	enterobacteriaceae	enterobacter	enterobacter cloacae	0.000137312	0.688318
NODE0029	5.01182	56.2363	53910	547	bacteria	proteobacteria	gammaproteobacteria	enterobacterales	enterobacteriaceae	enterobacter	unclassified	0.000411937	0.697508
NODE0030	7.18503	56.039	53709	547	bacteria	proteobacteria	gammaproteobacteria	enterobacterales	enterobacteriaceae	enterobacter	unclassified	0.000137312	0.983005
NODE0031	2.64111	38.5663	52953	286	bacteria	proteobacteria	gammaproteobacteria	pseudomonadales	pseudomonadaceae	pseudomonas	unclassified	0.626762	0
NODE0032	5.6037	56.2072	52310	550	bacteria	proteobacteria	gammaproteobacteria	enterobacterales	enterobacteriaceae	enterobacter	enterobacter cloacae	0.000137312	0.748664
NODE0033	4.95079	60.0924	51494	1608996	bacteria	proteobacteria	gammaproteobacteria	pseudomonadales	pseudomonadaceae	pseudomonas	pseudomonas helleri	1.08841	0.000612655
NODE0034	5.23996	56.0254	50868	547	bacteria	proteobacteria	gammaproteobacteria	enterobacterales	enterobacteriaceae	enterobacter	unclassified	0.000137312	0.683417
NODE0035	4.79191	53.5124	50734	550	bacteria	proteobacteria	gammaproteobacteria	enterobacterales	enterobacteriaceae	enterobacter	enterobacter cloacae	0.000137312	0.634404
NODE0036	5.60621	53.8356	49536	547	bacteria	proteobacteria	gammaproteobacteria	enterobacterales	enterobacteriaceae	enterobacter	unclassified	0.000137312	0.721095
NODE0037	4.72513	54.1263	49536	547	bacteria	proteobacteria	gammaproteobacteria	enterobacterales	enterobacteriaceae	enterobacter	unclassified	6.86562e-05	0.614187
NODE0038	6.45844	55.2009	48242	543	bacteria	proteobacteria	gammaproteobacteria	enterobacterales	enterobacteriaceae	unclassified	unclassified	0.000411937	0.789712
NODE0039	4.61774	56.8333	47349	306	bacteria	proteobacteria	gammaproteobacteria	pseudomonadales	pseudomonadaceae	pseudomonas	pseudomonas sp.	0.879966	0.000306328
NODE0040	5.04286	56.1183	47211	547	bacteria	proteobacteria	gammaproteobacteria	enterobacterales	enterobacteriaceae	enterobacter	unclassified	0	0.601015
NODE0041	5.51924	56.8746	46643	547	bacteria	proteobacteria	gammaproteobacteria	enterobacterales	enterobacteriaceae	enterobacter	unclassified	0.000205969	0.672389
NODE0042	5.55489	54.9827	46300	550	bacteria	proteobacteria	gammaproteobacteria	enterobacterales	enterobacteriaceae	enterobacter	enterobacter cloacae	0	0.670551
NODE0043	6.96854	55.7964	46089	547	bacteria	proteobacteria	gammaproteobacteria	enterobacterales	enterobacteriaceae	enterobacter	unclassified	0.000137312	0.832292
NODE0044	5.38633	55.672	46007	550	bacteria	proteobacteria	gammaproteobacteria	enterobacterales	enterobacteriaceae	enterobacter	enterobacter cloacae	0.000137312	0.632566
NODE0045	7.03677	57.589	45566	547	bacteria	proteobacteria	gammaproteobacteria	enterobacterales	enterobacteriaceae	enterobacter	unclassified	0	0.809317
NODE0046	5.23439	58.9692	45266	1608996	bacteria	proteobacteria	gammaproteobacteria	pseudomonadales	pseudomonadaceae	pseudomonas	pseudomonas helleri	1.00465	0
NODE0047	5.0873	60.3163	43688	1608996	bacteria	proteobacteria	gammaproteobacteria	pseudomonadales	pseudomonadaceae	pseudomonas	pseudomonas helleri	0.979037	0.000612655
NODE0048	4.37558	58.5415	43359	286	bacteria	proteobacteria	gammaproteobacteria	pseudomonadales	pseudomonadaceae	pseudomonas	unclassified	0.814674	0.000306328
NODE0049	6.0162	53.9954	43150	550	bacteria	proteobacteria	gammaproteobacteria	enterobacterales	enterobacteriaceae	enterobacter	enterobacter cloacae	0.000343281	0.659523
NODE0050	4.49196	58.3177	42704	286	bacteria	proteobacteria	gammaproteobacteria	pseudomonadales	pseudomonadaceae	pseudomonas	unclassified	0.788585	0
NODE0051	6.04509	57.252	41485	547	bacteria	proteobacteria	gammaproteobacteria	enterobacterales	enterobacteriaceae	enterobacter	unclassified	0	0.644819
NODE0052	4.03419	53.3991	41364	1608996	bacteria	proteobacteria	gammaproteobacteria	pseudomonadales	pseudomonadaceae	pseudomonas	pseudomonas helleri	0.673449	0.000306328
NODE0053	4.28972	48.1249	40825	543	bacteria	proteobacteria	gammaproteobacteria	enterobacterales	enterobacteriaceae	unclassified	unclassified	0	0.465005
NODE0054	4.89556	56.5053	40513	547	bacteria	proteobacteria	gammaproteobacteria	enterobacterales	enterobacteriaceae	enterobacter	unclassified	0.000274625	0.52045
NODE0055	6.69279	53.513	40493	547	bacteria	proteobacteria	gammaproteobacteria	enterobacterales	enterobacteriaceae	enterobacter	unclassified	0.000549249	0.708229
NODE0056	5.30903	58.3871	40288	1608996	bacteria	proteobacteria	gammaproteobacteria	pseudomonadales	pseudomonadaceae	pseudomonas	pseudomonas helleri	0.901936	0
NODE0057	4.63939	55.9633	39785	550	bacteria	proteobacteria	gammaproteobacteria	enterobacterales	enterobacteriaceae	enterobacter	enterobacter cloacae	0.000137312	0.473582
NODE0058	7.14897	55.8085	39537	543	bacteria	proteobacteria	gammaproteobacteria	enterobacterales	enterobacteriaceae	unclassified	unclassified	0.000274625	0.717725
NODE0059	3.24596	37.6948	38825	286	bacteria	proteobacteria	gammaproteobacteria	pseudomonadales	pseudomonadaceae	pseudomonas	unclassified	0.535244	0
NODE0060	6.46287	56.9115	37980	547	bacteria	proteobacteria	gammaproteobacteria	enterobacterales	enterobacteriaceae	enterobacter	unclassified	0.000480593	0.619394
NODE0061	5.57261	54.0143	37416	547	bacteria	proteobacteria	gammaproteobacteria	enterobacterales	enterobacteriaceae	enterobacter	unclassified	0.000274625	0.540362
NODE0062	5.14103	53.5252	36282	1812935	bacteria	proteobacteria	gammaproteobacteria	enterobacterales	enterobacteriaceae	enterobacter	enterobacter roggenkampii	0.000137312	0.476646
NODE0063	5.23053	54.6664	35766	550	bacteria	proteobacteria	gammaproteobacteria	enterobacterales	enterobacteriaceae	enterobacter	enterobacter cloacae	0.000137312	0.474808
NODE0064	5.43571	57.5437	34744	547	bacteria	proteobacteria	gammaproteobacteria	enterobacterales	enterobacteriaceae	enterobacter	unclassified	0.000137312	0.489205
NODE0065	5.90762	56.7359	34160	286	bacteria	proteobacteria	gammaproteobacteria	pseudomonadales	pseudomonadaceae	pseudomonas	unclassified	0.825453	0.000306328
NODE0066	5.93391	59.8847	34159	1608996	bacteria	proteobacteria	gammaproteobacteria	pseudomonadales	pseudomonadaceae	pseudomonas	pseudomonas helleri	0.874954	0
NODE0067	5.20147	58.444	33497	1608996	bacteria	proteobacteria	gammaproteobacteria	pseudomonadales	pseudomonadaceae	pseudomonas	pseudomonas helleri	0.752746	0.000306328
NODE0068	7.13887	55.8669	33476	547	bacteria	proteobacteria	gammaproteobacteria	enterobacterales	enterobacteriaceae	enterobacter	unclassified	0.000137312	0.610817
NODE0069	3.19437	41.9172	33435	286	bacteria	proteobacteria	gammaproteobacteria	pseudomonadales	pseudomonadaceae	pseudomonas	unclassified	0.479426	0
NODE0070	5.84747	56.562	33130	547	bacteria	proteobacteria	gammaproteobacteria	enterobacterales	enterobacteriaceae	enterobacter	unclassified	0.000411937	0.483691
NODE0071	4.50372	56.9197	32776	286	bacteria	proteobacteria	gammaproteobacteria	pseudomonadales	pseudomonadaceae	pseudomonas	unclassified	0.630126	0
NODE0072	6.15271	56.6909	32365	547	bacteria	proteobacteria	gammaproteobacteria	enterobacterales	enterobacteriaceae	enterobacter	unclassified	0.000274625	0.494719
NODE0073	5.21856	55.1029	32305	547	bacteria	proteobacteria	gammaproteobacteria	enterobacterales	enterobacteriaceae	enterobacter	unclassified	0	0.437436
NODE0074	4.61749	53.4676	32184	547	bacteria	proteobacteria	gammaproteobacteria	enterobacterales	enterobacteriaceae	enterobacter	unclassified	0.000137312	0.390874
NODE0075	3.79511	45.3351	31973	543	bacteria	proteobacteria	gammaproteobacteria	enterobacterales	enterobacteriaceae	unclassified	unclassified	0.000274625	0.335122
NODE0076	4.56542	54.9403	31638	547	bacteria	proteobacteria	gammaproteobacteria	enterobacterales	enterobacteriaceae	enterobacter	unclassified	0	0.35871
NODE0077	5.45872	59.108	31571	286	bacteria	proteobacteria	gammaproteobacteria	pseudomonadales	pseudomonadaceae	pseudomonas	unclassified	0.742997	0
NODE0078	4.22823	57.6028	30469	286	bacteria	proteobacteria	gammaproteobacteria	pseudomonadales	pseudomonadaceae	pseudomonas	unclassified	0.54719	0
NODE0079	5.93004	55.3276	29929	543	bacteria	proteobacteria	gammaproteobacteria	enterobacterales	enterobacteriaceae	unclassified	unclassified	0	0.458572
NODE0080	3.1238	39.6288	29900	1608996	bacteria	proteobacteria	gammaproteobacteria	pseudomonadales	pseudomonadaceae	pseudomonas	pseudomonas helleri	0.389967	0
NODE0081	7.23987	54.2042	29839	547	bacteria	proteobacteria	gammaproteobacteria	enterobacterales	enterobacteriaceae	enterobacter	unclassified	0.000137312	0.578959
NODE0082	5.03097	60.3758	29641	286	bacteria	proteobacteria	gammaproteobacteria	pseudomonadales	pseudomonadaceae	pseudomonas	unclassified	0.660884	0
NODE0083	4.3892	55.7569	29356	547	bacteria	proteobacteria	gammaproteobacteria	enterobacterales	enterobacteriaceae	enterobacter	unclassified	0	0.33451
NODE0084	4.44279	51.5795	29281	547	bacteria	proteobacteria	gammaproteobacteria	enterobacterales	enterobacteriaceae	enterobacter	unclassified	0	0.344618
NODE0085	4.79551	51.7925	28759	547	bacteria	proteobacteria	gammaproteobacteria	enterobacterales	enterobacteriaceae	enterobacter	unclassified	0	0.362385
NODE0086	5.24465	60.0421	28470	1608996	bacteria	proteobacteria	gammaproteobacteria	pseudomonadales	pseudomonadaceae	pseudomonas	pseudomonas helleri	0.681481	0.000306328
NODE0087	3.23915	39.7553	28444	1351	bacteria	firmicutes	bacilli	lactobacillales	enterococcaceae	enterococcus	enterococcus faecalis	0.000274625	0.253333
NODE0088	3.95362	57.3207	28201	286	bacteria	proteobacteria	gammaproteobacteria	pseudomonadales	pseudomonadaceae	pseudomonas	unclassified	0.479975	0
NODE0089	4.62305	53.0426	28019	547	bacteria	proteobacteria	gammaproteobacteria	enterobacterales	enterobacteriaceae	enterobacter	unclassified	0.000137312	0.344006
NODE0090	5.63197	51.3426	27595	550	bacteria	proteobacteria	gammaproteobacteria	enterobacterales	enterobacteriaceae	enterobacter	enterobacter cloacae	0.000137312	0.410785
NODE0091	5.05411	59.8108	27276	286	bacteria	proteobacteria	gammaproteobacteria	pseudomonadales	pseudomonadaceae	pseudomonas	unclassified	0.600948	0.000306328
NODE0092	5.09503	54.1697	27244	539813	bacteria	proteobacteria	gammaproteobacteria	enterobacterales	enterobacteriaceae	enterobacter	enterobacter mori	0	0.359016
NODE0093	5.3215	53.2649	27076	543	bacteria	proteobacteria	gammaproteobacteria	enterobacterales	enterobacteriaceae	unclassified	unclassified	0.000549249	0.37035
NODE0094	4.00591	58.0881	27052	286	bacteria	proteobacteria	gammaproteobacteria	pseudomonadales	pseudomonadaceae	pseudomonas	unclassified	0.493707	0
NODE0095	4.90578	54.8987	26946	286	bacteria	proteobacteria	gammaproteobacteria	pseudomonadales	pseudomonadaceae	pseudomonas	unclassified	0.486772	0
NODE0096	3.26617	57.3181	26899	2026793	bacteria	proteobacteria	gammaproteobacteria	cellvibrionales	spongiibacteraceae	unclassified	spongiibacteraceae bacterium	0.369988	0
NODE0097	5.05159	58.699	26779	286	bacteria	proteobacteria	gammaproteobacteria	pseudomonadales	pseudomonadaceae	pseudomonas	unclassified	0.556733	0
NODE0098	5.88162	55.1516	26710	550	bacteria	proteobacteria	gammaproteobacteria	enterobacterales	enterobacteriaceae	enterobacter	enterobacter cloacae	0	0.415074
NODE0099	4.6299	55.904	26660	547	bacteria	proteobacteria	gammaproteobacteria	enterobacterales	enterobacteriaceae	enterobacter	unclassified	0	0.321031
NODE0100	3.54635	44.6524	26610	286	bacteria	proteobacteria	gammaproteobacteria	pseudomonadales	pseudomonadaceae	pseudomonas	unclassified	0.383925	0
NODE0101	5.94383	60.1865	26599	1608996	bacteria	proteobacteria	gammaproteobacteria	pseudomonadales	pseudomonadaceae	pseudomonas	pseudomonas helleri	0.661914	0.000306328
NODE0102	3.3936	61.1932	26400	286	bacteria	proteobacteria	gammaproteobacteria	pseudomonadales	pseudomonadaceae	pseudomonas	unclassified	0.391752	0
NODE0103	2.8668	58.1033	26298	286	bacteria	proteobacteria	gammaproteobacteria	pseudomonadales	pseudomonadaceae	pseudomonas	unclassified	0.323096	0.000306328
NODE0104	4.45525	53.4296	26038	286	bacteria	proteobacteria	gammaproteobacteria	pseudomonadales	pseudomonadaceae	pseudomonas	unclassified	0.509429	0
NODE0105	4.02365	59.0088	26008	1608996	bacteria	proteobacteria	gammaproteobacteria	pseudomonadales	pseudomonadaceae	pseudomonas	pseudomonas helleri	0.429307	0
NODE0106	4.00611	57.2039	25979	1608996	bacteria	proteobacteria	gammaproteobacteria	pseudomonadales	pseudomonadaceae	pseudomonas	pseudomonas helleri	0.434525	0
NODE0107	4.27016	58.3745	25912	286	bacteria	proteobacteria	gammaproteobacteria	pseudomonadales	pseudomonadaceae	pseudomonas	unclassified	0.495972	0
NODE0108	6.3236	55.6758	25776	547	bacteria	proteobacteria	gammaproteobacteria	enterobacterales	enterobacteriaceae	enterobacter	unclassified	0	0.430084
NODE0109	3.78028	55.6863	25491	1608996	bacteria	proteobacteria	gammaproteobacteria	pseudomonadales	pseudomonadaceae	pseudomonas	pseudomonas helleri	0.404934	0
NODE0110	5.17876	59.3881	25362	298	bacteria	proteobacteria	gammaproteobacteria	pseudomonadales	pseudomonadaceae	pseudomonas	pseudomonas marginalis	0.565796	0
NODE0111	4.83413	57.5702	25171	547	bacteria	proteobacteria	gammaproteobacteria	enterobacterales	enterobacteriaceae	enterobacter	unclassified	0	0.317355
NODE0112	4.88361	58.3529	25147	286	bacteria	proteobacteria	gammaproteobacteria	pseudomonadales	pseudomonadaceae	pseudomonas	unclassified	0.519178	0
NODE0113	5.26625	57.5167	24878	547	bacteria	proteobacteria	gammaproteobacteria	enterobacterales	enterobacteriaceae	enterobacter	unclassified	0.000137312	0.339717
NODE0114	2.59404	50.8794	24733	2662195	bacteria	proteobacteria	gammaproteobacteria	pseudomonadales	pseudomonadaceae	pseudomonas	pseudomonas sp. fsl r10-0765	0.257186	0
NODE0115	4.09577	49.1449	24676	539813	bacteria	proteobacteria	gammaproteobacteria	enterobacterales	enterobacteriaceae	enterobacter	enterobacter mori	0	0.267424
NODE0116	3.92069	59.8646	24664	286	bacteria	proteobacteria	gammaproteobacteria	pseudomonadales	pseudomonadaceae	pseudomonas	unclassified	0.42965	0
NODE0117	5.37103	56.5463	24594	543	bacteria	proteobacteria	gammaproteobacteria	enterobacterales	enterobacteriaceae	unclassified	unclassified	6.86562e-05	0.337267
NODE0118	1.77727	24.804	24484	286	bacteria	proteobacteria	gammaproteobacteria	pseudomonadales	pseudomonadaceae	pseudomonas	unclassified	0.169169	0
NODE0119	3.68519	45.6987	24132	91347	bacteria	proteobacteria	gammaproteobacteria	enterobacterales	unclassified	unclassified	unclassified	0.000137312	0.239242
NODE0120	5.30541	55.2778	24082	547	bacteria	proteobacteria	gammaproteobacteria	enterobacterales	enterobacteriaceae	enterobacter	unclassified	6.86562e-05	0.334816
NODE0121	5.38201	58.1835	24024	286	bacteria	proteobacteria	gammaproteobacteria	pseudomonadales	pseudomonadaceae	pseudomonas	unclassified	0.555497	0
NODE0122	5.27517	59.1458	23273	286	bacteria	proteobacteria	gammaproteobacteria	pseudomonadales	pseudomonadaceae	pseudomonas	unclassified	0.493226	0.000306328
NODE0123	4.46798	50.6416	23147	35703	bacteria	proteobacteria	gammaproteobacteria	enterobacterales	enterobacteriaceae	citrobacter	citrobacter amalonaticus	0	0.268649
NODE0124	6.77441	55.0993	22650	547	bacteria	proteobacteria	gammaproteobacteria	enterobacterales	enterobacteriaceae	enterobacter	unclassified	0	0.388423
NODE0125	3.48599	58.337	22574	286	bacteria	proteobacteria	gammaproteobacteria	pseudomonadales	pseudomonadaceae	pseudomonas	unclassified	0.328726	0
NODE0126	3.75812	45.3464	22531	28901	bacteria	proteobacteria	gammaproteobacteria	enterobacterales	enterobacteriaceae	salmonella	salmonella enterica	6.86562e-05	0.233115
NODE0127	4.32862	52.0787	22466	547	bacteria	proteobacteria	gammaproteobacteria	enterobacterales	enterobacteriaceae	enterobacter	unclassified	0	0.248738
NODE0128	4.99539	56.978	22449	547	bacteria	proteobacteria	gammaproteobacteria	enterobacterales	enterobacteriaceae	enterobacter	unclassified	0	0.31031
NODE0129	5.20317	59.2483	22404	286	bacteria	proteobacteria	gammaproteobacteria	pseudomonadales	pseudomonadaceae	pseudomonas	unclassified	0.50016	0
NODE0130	3.07179	59.0602	22345	286	bacteria	proteobacteria	gammaproteobacteria	pseudomonadales	pseudomonadaceae	pseudomonas	unclassified	0.294741	0
NODE0131	3.18893	55.0675	22220	2750624	bacteria	proteobacteria	gammaproteobacteria	pseudomonadales	pseudomonadaceae	pseudomonas	pseudomonas paraversuta	0.282658	0
NODE0132	4.10582	57.1551	22173	286	bacteria	proteobacteria	gammaproteobacteria	pseudomonadales	pseudomonadaceae	pseudomonas	unclassified	0.389967	0.000306328
NODE0133	7.0783	54.5264	22004	1692238	bacteria	proteobacteria	gammaproteobacteria	enterobacterales	enterobacteriaceae	enterobacter	enterobacter sp. fy-07	6.86562e-05	0.404965
NODE0134	3.58115	55.7425	21994	1608996	bacteria	proteobacteria	gammaproteobacteria	pseudomonadales	pseudomonadaceae	pseudomonas	pseudomonas helleri	0.340466	0
NODE0135	0.435218	7.33222	21576	54291	bacteria	proteobacteria	gammaproteobacteria	enterobacterales	enterobacteriaceae	raoultella	raoultella ornithinolytica	0	0.0245062
NODE0136	5.30905	52.835	21499	550	bacteria	proteobacteria	gammaproteobacteria	enterobacterales	enterobacteriaceae	enterobacter	enterobacter cloacae	0.000205969	0.296219
NODE0137	5.72976	59.9227	21471	286	bacteria	proteobacteria	gammaproteobacteria	pseudomonadales	pseudomonadaceae	pseudomonas	unclassified	0.475238	0
NODE0138	5.55409	58.0541	21306	286	bacteria	proteobacteria	gammaproteobacteria	pseudomonadales	pseudomonadaceae	pseudomonas	unclassified	0.465764	0.000306328
NODE0139	6.04014	56.797	21105	547	bacteria	proteobacteria	gammaproteobacteria	enterobacterales	enterobacteriaceae	enterobacter	unclassified	0	0.325932
NODE0140	4.85747	60.4443	21021	1608996	bacteria	proteobacteria	gammaproteobacteria	pseudomonadales	pseudomonadaceae	pseudomonas	pseudomonas helleri	0.441803	0
NODE0141	4.58559	55.6832	20983	550	bacteria	proteobacteria	gammaproteobacteria	enterobacterales	enterobacteriaceae	enterobacter	enterobacter cloacae	0	0.245062
NODE0142	4.43745	57.6954	20941	29438	bacteria	proteobacteria	gammaproteobacteria	pseudomonadales	pseudomonadaceae	pseudomonas	pseudomonas savastanoi	0.378502	0.000306328
NODE0143	0.387128	7.26716	20916	1350	bacteria	firmicutes	bacilli	lactobacillales	enterococcaceae	enterococcus	unclassified	0	0.0217493
NODE0144	3.21023	61.5484	20795	286	bacteria	proteobacteria	gammaproteobacteria	pseudomonadales	pseudomonadaceae	pseudomonas	unclassified	0.284511	0
NODE0145	3.30767	59.2993	20636	286	bacteria	proteobacteria	gammaproteobacteria	pseudomonadales	pseudomonadaceae	pseudomonas	unclassified	0.281078	0
NODE0146	4.77238	56.7166	20613	547	bacteria	proteobacteria	gammaproteobacteria	enterobacterales	enterobacteriaceae	enterobacter	unclassified	6.86562e-05	0.249351
NODE0147	5.26008	55.7116	20432	550	bacteria	proteobacteria	gammaproteobacteria	enterobacterales	enterobacteriaceae	enterobacter	enterobacter cloacae	0	0.284885
NODE0148	4.50027	58.4481	20336	303	bacteria	proteobacteria	gammaproteobacteria	pseudomonadales	pseudomonadaceae	pseudomonas	pseudomonas putida	0.3336	0
NODE0149	3.6137	59.239	20316	286	bacteria	proteobacteria	gammaproteobacteria	pseudomonadales	pseudomonadaceae	pseudomonas	unclassified	0.305177	0
NODE0150	3.23653	59.6107	20243	286	bacteria	proteobacteria	gammaproteobacteria	pseudomonadales	pseudomonadaceae	pseudomonas	unclassified	0.274831	0.000306328
NODE0151	4.53191	54.2769	20108	547	bacteria	proteobacteria	gammaproteobacteria	enterobacterales	enterobacteriaceae	enterobacter	unclassified	0	0.234953
NODE0152	4.35299	58.0993	20014	286	bacteria	proteobacteria	gammaproteobacteria	pseudomonadales	pseudomonadaceae	pseudomonas	unclassified	0.336209	0
NODE0153	5.21174	56.5132	19967	547	bacteria	proteobacteria	gammaproteobacteria	enterobacterales	enterobacteriaceae	enterobacter	unclassified	6.86562e-05	0.270181
NODE0154	3.71707	57.9635	19966	286	bacteria	proteobacteria	gammaproteobacteria	pseudomonadales	pseudomonadaceae	pseudomonas	unclassified	0.313004	0
NODE0155	4.91376	59.5729	19759	286	bacteria	proteobacteria	gammaproteobacteria	pseudomonadales	pseudomonadaceae	pseudomonas	unclassified	0.4118	0
NODE0156	5.55843	54.5008	19741	547	bacteria	proteobacteria	gammaproteobacteria	enterobacterales	enterobacteriaceae	enterobacter	unclassified	0	0.278145
NODE0157	3.08478	60.0588	19719	286	bacteria	proteobacteria	gammaproteobacteria	pseudomonadales	pseudomonadaceae	pseudomonas	unclassified	0.28252	0
NODE0158	4.94748	56.6282	19568	547	bacteria	proteobacteria	gammaproteobacteria	enterobacterales	enterobacteriaceae	enterobacter	unclassified	0	0.249351
NODE0159	3.74955	56.9836	19560	286	bacteria	proteobacteria	gammaproteobacteria	pseudomonadales	pseudomonadaceae	pseudomonas	unclassified	0.306001	0
NODE0160	5.61588	59.3101	19366	286	bacteria	proteobacteria	gammaproteobacteria	pseudomonadales	pseudomonadaceae	pseudomonas	unclassified	0.441597	0
NODE0161	4.67066	52.8114	19314	547	bacteria	proteobacteria	gammaproteobacteria	enterobacterales	enterobacteriaceae	enterobacter	unclassified	0.000137312	0.234647
NODE0162	4.00457	57.2987	19154	286	bacteria	proteobacteria	gammaproteobacteria	pseudomonadales	pseudomonadaceae	pseudomonas	unclassified	0.346645	0.000918983
NODE0163	3.03519	40.5871	19112	1350	bacteria	firmicutes	bacilli	lactobacillales	enterococcaceae	enterococcus	unclassified	0	0.166642
NODE0164	5.17422	57.7211	19097	286	bacteria	proteobacteria	gammaproteobacteria	pseudomonadales	pseudomonadaceae	pseudomonas	unclassified	0.402806	0
NODE0165	5.1114	59.7727	19094	294	bacteria	proteobacteria	gammaproteobacteria	pseudomonadales	pseudomonadaceae	pseudomonas	pseudomonas fluorescens	0.387976	0
NODE0166	4.58478	59.233	19035	286	bacteria	proteobacteria	gammaproteobacteria	pseudomonadales	pseudomonadaceae	pseudomonas	unclassified	0.375824	0.000306328
NODE0167	7.52393	55.3008	18931	543	bacteria	proteobacteria	gammaproteobacteria	enterobacterales	enterobacteriaceae	unclassified	unclassified	0	0.348294
NODE0168	4.0897	59.911	18868	286	bacteria	proteobacteria	gammaproteobacteria	pseudomonadales	pseudomonadaceae	pseudomonas	unclassified	0.343144	0
NODE0169	3.2362	59.1952	18836	286	bacteria	proteobacteria	gammaproteobacteria	pseudomonadales	pseudomonadaceae	pseudomonas	unclassified	0.289935	0
NODE0170	6.5693	59.2395	18778	547	bacteria	proteobacteria	gammaproteobacteria	enterobacterales	enterobacteriaceae	enterobacter	unclassified	0.000205969	0.310922
NODE0171	3.23251	57.2426	18612	286	bacteria	proteobacteria	gammaproteobacteria	pseudomonadales	pseudomonadaceae	pseudomonas	unclassified	0.257117	0
NODE0172	4.82513	56.3022	18541	286	bacteria	proteobacteria	gammaproteobacteria	pseudomonadales	pseudomonadaceae	pseudomonas	unclassified	0.365869	0.000306328
NODE0173	4.99021	60.8126	18312	286	bacteria	proteobacteria	gammaproteobacteria	pseudomonadales	pseudomonadaceae	pseudomonas	unclassified	0.421137	0
NODE0174	5.10985	54.2704	18043	543	bacteria	proteobacteria	gammaproteobacteria	enterobacterales	enterobacteriaceae	unclassified	unclassified	6.86562e-05	0.238016
NODE0175	5.78064	59.9417	17824	286	bacteria	proteobacteria	gammaproteobacteria	pseudomonadales	pseudomonadaceae	pseudomonas	unclassified	0.39951	0
NODE0176	3.93951	56.8531	17700	286	bacteria	proteobacteria	gammaproteobacteria	pseudomonadales	pseudomonadaceae	pseudomonas	unclassified	0.278813	0.000306328
NODE0177	3.97574	45.248	17561	543	bacteria	proteobacteria	gammaproteobacteria	enterobacterales	enterobacteriaceae	unclassified	unclassified	0.000137312	0.195437
NODE0178	3.83018	56.6976	17551	286	bacteria	proteobacteria	gammaproteobacteria	pseudomonadales	pseudomonadaceae	pseudomonas	unclassified	0.301195	0
NODE0179	3.11853	58.1236	17523	1608996	bacteria	proteobacteria	gammaproteobacteria	pseudomonadales	pseudomonadaceae	pseudomonas	pseudomonas helleri	0.236452	0
NODE0180	3.05687	37.931	17516	1351	bacteria	firmicutes	bacilli	lactobacillales	enterococcaceae	enterococcus	enterococcus faecalis	0	0.145812
NODE0181	2.92702	58.7976	17448	1608996	bacteria	proteobacteria	gammaproteobacteria	pseudomonadales	pseudomonadaceae	pseudomonas	pseudomonas helleri	0.234392	0
NODE0182	5.37085	57.886	17398	286	bacteria	proteobacteria	gammaproteobacteria	pseudomonadales	pseudomonadaceae	pseudomonas	unclassified	0.37809	0
NODE0183	3.79726	61.9527	17381	286	bacteria	proteobacteria	gammaproteobacteria	pseudomonadales	pseudomonadaceae	pseudomonas	unclassified	0.28815	0
NODE0184	6.13019	53.254	17317	547	bacteria	proteobacteria	gammaproteobacteria	enterobacterales	enterobacteriaceae	enterobacter	unclassified	0	0.274469
NODE0185	3.5783	55.9132	17241	286	bacteria	proteobacteria	gammaproteobacteria	pseudomonadales	pseudomonadaceae	pseudomonas	unclassified	0.233431	0
NODE0186	4.99689	55.197	16827	543	bacteria	proteobacteria	gammaproteobacteria	enterobacterales	enterobacteriaceae	unclassified	unclassified	0	0.225151
NODE0187	3.56709	39.6054	16523	1351	bacteria	firmicutes	bacilli	lactobacillales	enterococcaceae	enterococcus	enterococcus faecalis	0.000137312	0.162047
NODE0188	5.62766	56.8807	16459	550	bacteria	proteobacteria	gammaproteobacteria	enterobacterales	enterobacteriaceae	enterobacter	enterobacter cloacae	0	0.229133
NODE0189	4.94843	60.4376	16455	286	bacteria	proteobacteria	gammaproteobacteria	pseudomonadales	pseudomonadaceae	pseudomonas	unclassified	0.352412	0
NODE0190	3.10232	56.6883	16312	286	bacteria	proteobacteria	gammaproteobacteria	pseudomonadales	pseudomonadaceae	pseudomonas	unclassified	0.209676	0
NODE0191	3.31808	56.9161	16252	286	bacteria	proteobacteria	gammaproteobacteria	pseudomonadales	pseudomonadaceae	pseudomonas	unclassified	0.229174	0
NODE0192	4.72476	56.4986	16142	547	bacteria	proteobacteria	gammaproteobacteria	enterobacterales	enterobacteriaceae	enterobacter	unclassified	0	0.224844
NODE0193	3.06714	60.5978	16093	286	bacteria	proteobacteria	gammaproteobacteria	pseudomonadales	pseudomonadaceae	pseudomonas	unclassified	0.225536	0
NODE0194	2.6137	36.8926	15949	1351	bacteria	firmicutes	bacilli	lactobacillales	enterococcaceae	enterococcus	enterococcus faecalis	0	0.113035
NODE0195	5.2277	56.1853	15933	547	bacteria	proteobacteria	gammaproteobacteria	enterobacterales	enterobacteriaceae	enterobacter	unclassified	0	0.20769
NODE0196	4.63966	60.1389	15840	286	bacteria	proteobacteria	gammaproteobacteria	pseudomonadales	pseudomonadaceae	pseudomonas	unclassified	0.317741	0
NODE0197	2.83216	37.6216	15725	1351	bacteria	firmicutes	bacilli	lactobacillales	enterococcaceae	enterococcus	enterococcus faecalis	0	0.122837
NODE0198	4.07228	61.0383	15718	286	bacteria	proteobacteria	gammaproteobacteria	pseudomonadales	pseudomonadaceae	pseudomonas	unclassified	0.278538	0
NODE0199	3.66135	58.9418	15612	286	bacteria	proteobacteria	gammaproteobacteria	pseudomonadales	pseudomonadaceae	pseudomonas	unclassified	0.268652	0.000306328
NODE0200	5.4905	53.8341	15336	561	bacteria	proteobacteria	gammaproteobacteria	enterobacterales	enterobacteriaceae	escherichia	unclassified	0	0.210141
NODE0201	5.01494	51.2743	15185	91347	bacteria	proteobacteria	gammaproteobacteria	enterobacterales	unclassified	unclassified	unclassified	0	0.200338
NODE0202	2.8227	39.1563	15147	1350	bacteria	firmicutes	bacilli	lactobacillales	enterococcaceae	enterococcus	unclassified	0	0.118242
NODE0203	3.32118	40.386	15025	1350	bacteria	firmicutes	bacilli	lactobacillales	enterococcaceae	enterococcus	unclassified	0	0.139073
NODE0204	4.75113	55.6608	14998	286	bacteria	proteobacteria	gammaproteobacteria	pseudomonadales	pseudomonadaceae	pseudomonas	unclassified	0.305383	0
NODE0205	4.13328	57.5127	14908	286	bacteria	proteobacteria	gammaproteobacteria	pseudomonadales	pseudomonadaceae	pseudomonas	unclassified	0.254577	0.000306328
NODE0206	3.69365	56.0396	14852	286	bacteria	proteobacteria	gammaproteobacteria	pseudomonadales	pseudomonadaceae	pseudomonas	unclassified	0.226428	0
NODE0207	4.52537	54.2049	14709	547	bacteria	proteobacteria	gammaproteobacteria	enterobacterales	enterobacteriaceae	enterobacter	unclassified	0.000137312	0.169705
NODE0208	5.1434	60.609	14681	286	bacteria	proteobacteria	gammaproteobacteria	pseudomonadales	pseudomonadaceae	pseudomonas	unclassified	0.32035	0
NODE0209	3.93665	59.5946	14602	286	bacteria	proteobacteria	gammaproteobacteria	pseudomonadales	pseudomonadaceae	pseudomonas	unclassified	0.250595	0
NODE0210	3.82757	59.4036	14521	286	bacteria	proteobacteria	gammaproteobacteria	pseudomonadales	pseudomonadaceae	pseudomonas	unclassified	0.216748	0
NODE0211	4.83584	53.9941	14509	547	bacteria	proteobacteria	gammaproteobacteria	enterobacterales	enterobacteriaceae	enterobacter	unclassified	0.000137312	0.177057
NODE0212	7.7653	55.9923	14452	543	bacteria	proteobacteria	gammaproteobacteria	enterobacterales	enterobacteriaceae	unclassified	unclassified	6.86562e-05	0.27692
NODE0213	3.68553	53.8392	14300	286	bacteria	proteobacteria	gammaproteobacteria	pseudomonadales	pseudomonadaceae	pseudomonas	unclassified	0.208852	0
NODE0214	4.76783	56.6577	14134	286	bacteria	proteobacteria	gammaproteobacteria	pseudomonadales	pseudomonadaceae	pseudomonas	unclassified	0.25444	0
NODE0215	4.82143	57.9577	14043	286	bacteria	proteobacteria	gammaproteobacteria	pseudomonadales	pseudomonadaceae	pseudomonas	unclassified	0.28561	0
NODE0216	6.70875	50.1647	13964	547	bacteria	proteobacteria	gammaproteobacteria	enterobacterales	enterobacteriaceae	enterobacter	unclassified	0.000480593	0.262829
NODE0217	4.47813	57.992	13914	286	bacteria	proteobacteria	gammaproteobacteria	pseudomonadales	pseudomonadaceae	pseudomonas	unclassified	0.247574	0
NODE0218	3.37951	61.0841	13763	286	bacteria	proteobacteria	gammaproteobacteria	pseudomonadales	pseudomonadaceae	pseudomonas	unclassified	0.184616	0
NODE0219	4.9272	58.5138	13713	286	bacteria	proteobacteria	gammaproteobacteria	pseudomonadales	pseudomonadaceae	pseudomonas	unclassified	0.270986	0
NODE0220	3.44818	61.9963	13675	286	bacteria	proteobacteria	gammaproteobacteria	pseudomonadales	pseudomonadaceae	pseudomonas	unclassified	0.227252	0
NODE0221	2.84627	58.6275	13625	1608996	bacteria	proteobacteria	gammaproteobacteria	pseudomonadales	pseudomonadaceae	pseudomonas	pseudomonas helleri	0.158802	0
NODE0222	5.54376	59.6044	13598	286	bacteria	proteobacteria	gammaproteobacteria	pseudomonadales	pseudomonadaceae	pseudomonas	unclassified	0.279911	0.000306328
NODE0223	2.99573	59.3877	13491	286	bacteria	proteobacteria	gammaproteobacteria	pseudomonadales	pseudomonadaceae	pseudomonas	unclassified	0.1783	0.000306328
NODE0224	3.52936	54.3314	13460	286	bacteria	proteobacteria	gammaproteobacteria	pseudomonadales	pseudomonadaceae	pseudomonas	unclassified	0.180909	0
NODE0225	4.75886	57.6516	13422	286	bacteria	proteobacteria	gammaproteobacteria	pseudomonadales	pseudomonadaceae	pseudomonas	unclassified	0.270437	0.000306328
NODE0226	6.00301	42.0892	13412	2	bacteria	unclassified	unclassified	unclassified	unclassified	unclassified	unclassified	0.205351	0.00398226
NODE0227	5.19234	59.1902	13411	1608996	bacteria	proteobacteria	gammaproteobacteria	pseudomonadales	pseudomonadaceae	pseudomonas	pseudomonas helleri	0.284443	0
NODE0228	2.90634	57.8317	13356	1886807	bacteria	proteobacteria	gammaproteobacteria	pseudomonadales	pseudomonadaceae	pseudomonas	pseudomonas sp. tmw 2.1634	0.16862	0
NODE0229	2.85553	56.2776	13341	286	bacteria	proteobacteria	gammaproteobacteria	pseudomonadales	pseudomonadaceae	pseudomonas	unclassified	0.147199	0
NODE0230	3.64462	55.5389	13324	286	bacteria	proteobacteria	gammaproteobacteria	pseudomonadales	pseudomonadaceae	pseudomonas	unclassified	0.202742	0.00183797
NODE0231	3.45414	38.0584	13319	1351	bacteria	firmicutes	bacilli	lactobacillales	enterococcaceae	enterococcus	enterococcus faecalis	0	0.122531
NODE0232	3.75504	58.4341	13309	286	bacteria	proteobacteria	gammaproteobacteria	pseudomonadales	pseudomonadaceae	pseudomonas	unclassified	0.233225	0
NODE0233	2.60345	38.1411	13298	1350	bacteria	firmicutes	bacilli	lactobacillales	enterococcaceae	enterococcus	unclassified	0	0.0946552
NODE0234	3.42914	60.803	13251	286	bacteria	proteobacteria	gammaproteobacteria	pseudomonadales	pseudomonadaceae	pseudomonas	unclassified	0.229174	0.000306328
NODE0235	4.91233	59.0093	13142	286	bacteria	proteobacteria	gammaproteobacteria	pseudomonadales	pseudomonadaceae	pseudomonas	unclassified	0.260688	0
NODE0236	4.99558	54.3974	13019	547	bacteria	proteobacteria	gammaproteobacteria	enterobacterales	enterobacteriaceae	enterobacter	unclassified	0.000205969	0.163579
NODE0237	4.08197	57.6732	12876	286	bacteria	proteobacteria	gammaproteobacteria	pseudomonadales	pseudomonadaceae	pseudomonas	unclassified	0.221554	0
NODE0238	3.06983	56.9253	12873	286	bacteria	proteobacteria	gammaproteobacteria	pseudomonadales	pseudomonadaceae	pseudomonas	unclassified	0.156261	0
NODE0239	4.40362	56.0219	12770	286	bacteria	proteobacteria	gammaproteobacteria	pseudomonadales	pseudomonadaceae	pseudomonas	unclassified	0.226359	0
NODE0240	3.77596	62.5686	12754	286	bacteria	proteobacteria	gammaproteobacteria	pseudomonadales	pseudomonadaceae	pseudomonas	unclassified	0.226291	0
NODE0241	2.67538	37.4784	12754	1351	bacteria	firmicutes	bacilli	lactobacillales	enterococcaceae	enterococcus	enterococcus faecalis	0	0.0974121
NODE0242	2.30192	53.0505	12703	286	bacteria	proteobacteria	gammaproteobacteria	pseudomonadales	pseudomonadaceae	pseudomonas	unclassified	0.128181	0
NODE0243	3.54408	39.6697	12594	91061	bacteria	firmicutes	bacilli	unclassified	unclassified	unclassified	unclassified	0	0.12008
NODE0244	4.35938	60.1322	12554	286	bacteria	proteobacteria	gammaproteobacteria	pseudomonadales	pseudomonadaceae	pseudomonas	unclassified	0.232195	0
NODE0245	3.35663	58.9692	12476	286	bacteria	proteobacteria	gammaproteobacteria	pseudomonadales	pseudomonadaceae	pseudomonas	unclassified	0.169375	0
NODE0246	5.86608	51.1247	12448	550	bacteria	proteobacteria	gammaproteobacteria	enterobacterales	enterobacteriaceae	enterobacter	enterobacter cloacae	0.000137312	0.184103
NODE0247	2.8498	37.1928	12411	1350	bacteria	firmicutes	bacilli	lactobacillales	enterococcaceae	enterococcus	unclassified	0	0.0946552
NODE0248	2.72965	57.3331	12389	286	bacteria	proteobacteria	gammaproteobacteria	pseudomonadales	pseudomonadaceae	pseudomonas	unclassified	0.152897	0.000612655
NODE0249	3.05808	40.0278	12249	1350	bacteria	firmicutes	bacilli	lactobacillales	enterococcaceae	enterococcus	unclassified	0	0.105683
NODE0250	3.20337	60.5991	12218	286	bacteria	proteobacteria	gammaproteobacteria	pseudomonadales	pseudomonadaceae	pseudomonas	unclassified	0.191757	0
NODE0251	3.87085	56.73	12214	1608996	bacteria	proteobacteria	gammaproteobacteria	pseudomonadales	pseudomonadaceae	pseudomonas	pseudomonas helleri	0.181184	0.000306328
NODE0252	5.25238	61.6727	12208	286	bacteria	proteobacteria	gammaproteobacteria	pseudomonadales	pseudomonadaceae	pseudomonas	unclassified	0.268926	0
NODE0253	3.47832	60.3134	12188	286	bacteria	proteobacteria	gammaproteobacteria	pseudomonadales	pseudomonadaceae	pseudomonas	unclassified	0.172121	0
NODE0254	5.80025	60.5831	12142	286	bacteria	proteobacteria	gammaproteobacteria	pseudomonadales	pseudomonadaceae	pseudomonas	unclassified	0.290278	0
NODE0255	3.82607	59.5203	12132	286	bacteria	proteobacteria	gammaproteobacteria	pseudomonadales	pseudomonadaceae	pseudomonas	unclassified	0.204046	0
NODE0256	3.54972	58.1149	12095	286	bacteria	proteobacteria	gammaproteobacteria	pseudomonadales	pseudomonadaceae	pseudomonas	unclassified	0.192443	0
NODE0257	4.97537	58.7499	11983	286	bacteria	proteobacteria	gammaproteobacteria	pseudomonadales	pseudomonadaceae	pseudomonas	unclassified	0.239267	0
NODE0258	3.05005	57.9807	11935	286	bacteria	proteobacteria	gammaproteobacteria	pseudomonadales	pseudomonadaceae	pseudomonas	unclassified	0.165805	0.000306328
NODE0259	2.93498	57.3968	11924	286	bacteria	proteobacteria	gammaproteobacteria	pseudomonadales	pseudomonadaceae	pseudomonas	unclassified	0.150014	0
NODE0260	2.57628	39.1651	11906	1350	bacteria	firmicutes	bacilli	lactobacillales	enterococcaceae	enterococcus	unclassified	0	0.0863844
NODE0261	3.66474	44.3022	11715	91347	bacteria	proteobacteria	gammaproteobacteria	enterobacterales	unclassified	unclassified	unclassified	0	0.119468
NODE0262	3.25792	39.4622	11677	1350	bacteria	firmicutes	bacilli	lactobacillales	enterococcaceae	enterococcus	unclassified	0.000137312	0.10507
NODE0263	2.97074	59.265	11646	286	bacteria	proteobacteria	gammaproteobacteria	pseudomonadales	pseudomonadaceae	pseudomonas	unclassified	0.149465	0
NODE0264	2.90751	38.955	11598	1350	bacteria	firmicutes	bacilli	lactobacillales	enterococcaceae	enterococcus	unclassified	0.000137312	0.0971058
NODE0265	3.64166	61.5564	11591	286	bacteria	proteobacteria	gammaproteobacteria	pseudomonadales	pseudomonadaceae	pseudomonas	unclassified	0.187157	0
NODE0266	3.72873	55.5085	11573	1608996	bacteria	proteobacteria	gammaproteobacteria	pseudomonadales	pseudomonadaceae	pseudomonas	pseudomonas helleri	0.152073	0.000306328
NODE0267	4.21124	59.0258	11517	286	bacteria	proteobacteria	gammaproteobacteria	pseudomonadales	pseudomonadaceae	pseudomonas	unclassified	0.229037	0
NODE0268	5.49613	58.7397	11505	286	bacteria	proteobacteria	gammaproteobacteria	pseudomonadales	pseudomonadaceae	pseudomonas	unclassified	0.253341	0
NODE0269	3.68324	58.6989	11467	286	bacteria	proteobacteria	gammaproteobacteria	pseudomonadales	pseudomonadaceae	pseudomonas	unclassified	0.179948	0
NODE0270	3.06514	38.4568	11457	1350	bacteria	firmicutes	bacilli	lactobacillales	enterococcaceae	enterococcus	unclassified	0	0.0949615
NODE0271	3.20857	61.1684	11452	286	bacteria	proteobacteria	gammaproteobacteria	pseudomonadales	pseudomonadaceae	pseudomonas	unclassified	0.159008	0
NODE0272	3.27427	61.5876	11426	286	bacteria	proteobacteria	gammaproteobacteria	pseudomonadales	pseudomonadaceae	pseudomonas	unclassified	0.169237	0
NODE0273	4.77115	57.8434	11379	1608996	bacteria	proteobacteria	gammaproteobacteria	pseudomonadales	pseudomonadaceae	pseudomonas	pseudomonas helleri	0.246201	0
NODE0274	6.4826	53.4237	11362	543	bacteria	proteobacteria	gammaproteobacteria	enterobacterales	enterobacteriaceae	unclassified	unclassified	0	0.187779
NODE0275	4.89559	60.6325	11352	286	bacteria	proteobacteria	gammaproteobacteria	pseudomonadales	pseudomonadaceae	pseudomonas	unclassified	0.240915	0.000306328
NODE0276	3.40796	40.3048	11351	1350	bacteria	firmicutes	bacilli	lactobacillales	enterococcaceae	enterococcus	unclassified	0	0.106296
NODE0277	2.97779	39.596	11337	91347	bacteria	proteobacteria	gammaproteobacteria	enterobacterales	unclassified	unclassified	unclassified	0	0.0980248
NODE0278	5.44813	61.823	11300	287	bacteria	proteobacteria	gammaproteobacteria	pseudomonadales	pseudomonadaceae	pseudomonas	pseudomonas aeruginosa	0.250183	0
NODE0279	3.8764	59.0619	11300	286	bacteria	proteobacteria	gammaproteobacteria	pseudomonadales	pseudomonadaceae	pseudomonas	unclassified	0.198142	0
NODE0280	4.83417	51.6636	11271	547	bacteria	proteobacteria	gammaproteobacteria	enterobacterales	enterobacteriaceae	enterobacter	unclassified	0	0.142136
NODE0281	3.09243	35.8432	11249	1351	bacteria	firmicutes	bacilli	lactobacillales	enterococcaceae	enterococcus	enterococcus faecalis	0	0.0977185
NODE0282	2.91757	58.163	11203	286	bacteria	proteobacteria	gammaproteobacteria	pseudomonadales	pseudomonadaceae	pseudomonas	unclassified	0.145826	0
NODE0283	3.49466	56.1567	11183	286	bacteria	proteobacteria	gammaproteobacteria	pseudomonadales	pseudomonadaceae	pseudomonas	unclassified	0.161411	0
NODE0284	4.73891	59.193	11177	286	bacteria	proteobacteria	gammaproteobacteria	pseudomonadales	pseudomonadaceae	pseudomonas	unclassified	0.253891	0
NODE0285	2.64125	36.9797	11171	1350	bacteria	firmicutes	bacilli	lactobacillales	enterococcaceae	enterococcus	unclassified	0	0.0802578
NODE0286	3.55088	56.1638	11162	286	bacteria	proteobacteria	gammaproteobacteria	pseudomonadales	pseudomonadaceae	pseudomonas	unclassified	0.150082	0
NODE0287	4.19156	52.1716	11121	547	bacteria	proteobacteria	gammaproteobacteria	enterobacterales	enterobacteriaceae	enterobacter	unclassified	0	0.121918
NODE0288	4.89259	53.7464	11104	547	bacteria	proteobacteria	gammaproteobacteria	enterobacterales	enterobacteriaceae	enterobacter	unclassified	0.000274625	0.136622
NODE0289	4.66478	52.1908	11069	550	bacteria	proteobacteria	gammaproteobacteria	enterobacterales	enterobacteriaceae	enterobacter	enterobacter cloacae	0.000137312	0.139992
NODE0290	3.5458	39.7578	11067	1350	bacteria	firmicutes	bacilli	lactobacillales	enterococcaceae	enterococcus	unclassified	0	0.107827
NODE0291	2.75369	38.0801	11032	1350	bacteria	firmicutes	bacilli	lactobacillales	enterococcaceae	enterococcus	unclassified	0	0.0787262
NODE0292	4.72974	55.515	10961	547	bacteria	proteobacteria	gammaproteobacteria	enterobacterales	enterobacteriaceae	enterobacter	unclassified	0	0.133252
NODE0293	3.34447	61.4269	10961	286	bacteria	proteobacteria	gammaproteobacteria	pseudomonadales	pseudomonadaceae	pseudomonas	unclassified	0.152485	0
NODE0294	3.41875	59.246	10902	286	bacteria	proteobacteria	gammaproteobacteria	pseudomonadales	pseudomonadaceae	pseudomonas	unclassified	0.139509	0
NODE0295	3.83968	54.7791	10818	286	bacteria	proteobacteria	gammaproteobacteria	pseudomonadales	pseudomonadaceae	pseudomonas	unclassified	0.146993	0
NODE0296	4.58329	53.5413	10801	550	bacteria	proteobacteria	gammaproteobacteria	enterobacterales	enterobacteriaceae	enterobacter	enterobacter cloacae	0	0.122837
NODE0297	3.44363	57.1032	10798	286	bacteria	proteobacteria	gammaproteobacteria	pseudomonadales	pseudomonadaceae	pseudomonas	unclassified	0.168139	0
NODE0298	4.61537	60.2011	10641	286	bacteria	proteobacteria	gammaproteobacteria	pseudomonadales	pseudomonadaceae	pseudomonas	unclassified	0.227252	0.000306328
NODE0299	2.77064	57.1025	10630	286	bacteria	proteobacteria	gammaproteobacteria	pseudomonadales	pseudomonadaceae	pseudomonas	unclassified	0.125435	0
NODE0300	5.49337	58.349	10612	286	bacteria	proteobacteria	gammaproteobacteria	pseudomonadales	pseudomonadaceae	pseudomonas	unclassified	0.243523	0
NODE0301	2.17733	37.2667	10610	1350	bacteria	firmicutes	bacilli	lactobacillales	enterococcaceae	enterococcus	unclassified	0	0.0732123
NODE0302	3.19635	58.1439	10603	286	bacteria	proteobacteria	gammaproteobacteria	pseudomonadales	pseudomonadaceae	pseudomonas	unclassified	0.153515	0
NODE0303	3.35928	57.9743	10584	286	bacteria	proteobacteria	gammaproteobacteria	pseudomonadales	pseudomonadaceae	pseudomonas	unclassified	0.147405	0
NODE0304	2.26492	48.6747	10564	286	bacteria	proteobacteria	gammaproteobacteria	pseudomonadales	pseudomonadaceae	pseudomonas	unclassified	0.0963246	0
NODE0305	2.36351	39.2715	10542	1350	bacteria	firmicutes	bacilli	lactobacillales	enterococcaceae	enterococcus	unclassified	0	0.0707617
NODE0306	4.15575	56.2886	10535	286	bacteria	proteobacteria	gammaproteobacteria	pseudomonadales	pseudomonadaceae	pseudomonas	unclassified	0.162784	0
NODE0307	3.28692	60.0437	10534	286	bacteria	proteobacteria	gammaproteobacteria	pseudomonadales	pseudomonadaceae	pseudomonas	unclassified	0.131133	0
NODE0308	2.58932	38.0103	10534	1350	bacteria	firmicutes	bacilli	lactobacillales	enterococcaceae	enterococcus	unclassified	0	0.0891413
NODE0309	3.42869	40.8472	10505	1350	bacteria	firmicutes	bacilli	lactobacillales	enterococcaceae	enterococcus	unclassified	0	0.103539
NODE0310	4.84453	60.4525	10476	286	bacteria	proteobacteria	gammaproteobacteria	pseudomonadales	pseudomonadaceae	pseudomonas	unclassified	0.218807	0
NODE0311	3.9814	56.2913	10451	53409	bacteria	proteobacteria	gammaproteobacteria	pseudomonadales	pseudomonadaceae	pseudomonas	pseudomonas coronafaciens	0.163814	0
NODE0312	3.29591	59.9116	10407	286	bacteria	proteobacteria	gammaproteobacteria	pseudomonadales	pseudomonadaceae	pseudomonas	unclassified	0.154408	0
NODE0313	4.2438	42.8944	10365	1350	bacteria	firmicutes	bacilli	lactobacillales	enterococcaceae	enterococcus	unclassified	0	0.14183
NODE0314	3.50909	43.0157	10359	91347	bacteria	proteobacteria	gammaproteobacteria	enterobacterales	unclassified	unclassified	unclassified	0.000137312	0.113954
NODE0315	3.68124	39.6502	10348	1351	bacteria	firmicutes	bacilli	lactobacillales	enterococcaceae	enterococcus	enterococcus faecalis	0	0.103232
NODE0316	5.30771	58.7556	10302	286	bacteria	proteobacteria	gammaproteobacteria	pseudomonadales	pseudomonadaceae	pseudomonas	unclassified	0.213658	0
NODE0317	3.52639	39.2642	10302	1350	bacteria	firmicutes	bacilli	lactobacillales	enterococcaceae	enterococcus	unclassified	0	0.101701
NODE0318	4.26133	56.2915	10252	1608996	bacteria	proteobacteria	gammaproteobacteria	pseudomonadales	pseudomonadaceae	pseudomonas	pseudomonas helleri	0.182831	0
NODE0319	3.43323	39.0668	10244	91061	bacteria	firmicutes	bacilli	unclassified	unclassified	unclassified	unclassified	0	0.102926
NODE0320	2.96677	58.8362	10208	286	bacteria	proteobacteria	gammaproteobacteria	pseudomonadales	pseudomonadaceae	pseudomonas	unclassified	0.135733	0
NODE0321	2.73795	37.7249	10171	1350	bacteria	firmicutes	bacilli	lactobacillales	enterococcaceae	enterococcus	unclassified	0	0.0738249
NODE0322	3.33456	61.4922	10146	286	bacteria	proteobacteria	gammaproteobacteria	pseudomonadales	pseudomonadaceae	pseudomonas	unclassified	0.136351	0
NODE0323	4.09888	57.4563	10119	286	bacteria	proteobacteria	gammaproteobacteria	pseudomonadales	pseudomonadaceae	pseudomonas	unclassified	0.163676	0.000306328
NODE0324	3.88781	41.2661	10110	1351	bacteria	firmicutes	bacilli	lactobacillales	enterococcaceae	enterococcus	enterococcus faecalis	0.000137312	0.107215
NODE0325	3.35586	58.9555	10072	286	bacteria	proteobacteria	gammaproteobacteria	pseudomonadales	pseudomonadaceae	pseudomonas	unclassified	0.129348	0
NODE0326	4.70285	60.9185	10038	286	bacteria	proteobacteria	gammaproteobacteria	pseudomonadales	pseudomonadaceae	pseudomonas	unclassified	0.190658	0
NODE0327	4.95228	47.0888	9996	547	bacteria	proteobacteria	gammaproteobacteria	enterobacterales	enterobacteriaceae	enterobacter	unclassified	0	0.132333
NODE0328	3.65495	59.8199	9995	286	bacteria	proteobacteria	gammaproteobacteria	pseudomonadales	pseudomonadaceae	pseudomonas	unclassified	0.163333	0
NODE0329	4.0709	58.3325	9943	286	bacteria	proteobacteria	gammaproteobacteria	pseudomonadales	pseudomonadaceae	pseudomonas	unclassified	0.1645	0
NODE0330	3.12329	38.2493	9893	1350	bacteria	firmicutes	bacilli	lactobacillales	enterococcaceae	enterococcus	unclassified	0	0.0842401
NODE0331	3.61518	57.9373	9890	286	bacteria	proteobacteria	gammaproteobacteria	pseudomonadales	pseudomonadaceae	pseudomonas	unclassified	0.14919	0
NODE0332	3.6606	61.5949	9806	286	bacteria	proteobacteria	gammaproteobacteria	pseudomonadales	pseudomonadaceae	pseudomonas	unclassified	0.161067	0
NODE0333	3.87797	57.8732	9780	286	bacteria	proteobacteria	gammaproteobacteria	pseudomonadales	pseudomonadaceae	pseudomonas	unclassified	0.164363	0
NODE0334	3.31118	60.526	9771	286	bacteria	proteobacteria	gammaproteobacteria	pseudomonadales	pseudomonadaceae	pseudomonas	unclassified	0.133056	0
NODE0335	4.88236	57.3529	9724	547	bacteria	proteobacteria	gammaproteobacteria	enterobacterales	enterobacteriaceae	enterobacter	unclassified	0.000137312	0.120999
NODE0336	3.94142	56.8254	9721	286	bacteria	proteobacteria	gammaproteobacteria	pseudomonadales	pseudomonadaceae	pseudomonas	unclassified	0.176378	0
NODE0337	3.83	41.0966	9721	1350	bacteria	firmicutes	bacilli	lactobacillales	enterococcaceae	enterococcus	unclassified	0.000137312	0.0995564
NODE0338	3.10345	62.8442	9697	1608996	bacteria	proteobacteria	gammaproteobacteria	pseudomonadales	pseudomonadaceae	pseudomonas	pseudomonas helleri	0.142324	0
NODE0339	4.36116	58.3376	9685	286	bacteria	proteobacteria	gammaproteobacteria	pseudomonadales	pseudomonadaceae	pseudomonas	unclassified	0.165599	0
NODE0340	4.10531	54.8604	9670	547	bacteria	proteobacteria	gammaproteobacteria	enterobacterales	enterobacteriaceae	enterobacter	unclassified	0	0.105683
NODE0341	5.40175	58.8803	9628	286	bacteria	proteobacteria	gammaproteobacteria	pseudomonadales	pseudomonadaceae	pseudomonas	unclassified	0.205625	0
NODE0342	2.55126	38.4336	9627	1350	bacteria	firmicutes	bacilli	lactobacillales	enterococcaceae	enterococcus	unclassified	0	0.0716806
NODE0343	2.0931	37.3294	9601	1350	bacteria	firmicutes	bacilli	lactobacillales	enterococcaceae	enterococcus	unclassified	0	0.0585086
NODE0344	3.42096	59.1871	9546	286	bacteria	proteobacteria	gammaproteobacteria	pseudomonadales	pseudomonadaceae	pseudomonas	unclassified	0.127014	0
NODE0345	4.02667	60.7442	9540	286	bacteria	proteobacteria	gammaproteobacteria	pseudomonadales	pseudomonadaceae	pseudomonas	unclassified	0.169855	0
NODE0346	3.44448	58.1108	9475	1608996	bacteria	proteobacteria	gammaproteobacteria	pseudomonadales	pseudomonadaceae	pseudomonas	pseudomonas helleri	0.134154	0
NODE0347	3.22167	39.2182	9465	1351	bacteria	firmicutes	bacilli	lactobacillales	enterococcaceae	enterococcus	enterococcus faecalis	0	0.0805641
NODE0348	3.81039	39.1912	9446	1351	bacteria	firmicutes	bacilli	lactobacillales	enterococcaceae	enterococcus	enterococcus faecalis	0.000274625	0.0958805
NODE0349	2.97058	38.32	9405	1350	bacteria	firmicutes	bacilli	lactobacillales	enterococcaceae	enterococcus	unclassified	0	0.071987
NODE0350	3.7828	60.2494	9381	286	bacteria	proteobacteria	gammaproteobacteria	pseudomonadales	pseudomonadaceae	pseudomonas	unclassified	0.130927	0
NODE0351	3.81284	55.8767	9376	286	bacteria	proteobacteria	gammaproteobacteria	pseudomonadales	pseudomonadaceae	pseudomonas	unclassified	0.140402	0
NODE0352	2.2151	38.3614	9374	1350	bacteria	firmicutes	bacilli	lactobacillales	enterococcaceae	enterococcus	unclassified	0	0.0591212
NODE0353	4.3254	58.9429	9365	286	bacteria	proteobacteria	gammaproteobacteria	pseudomonadales	pseudomonadaceae	pseudomonas	unclassified	0.184616	0
NODE0354	4.22399	51.0893	9364	547	bacteria	proteobacteria	gammaproteobacteria	enterobacterales	enterobacteriaceae	enterobacter	unclassified	0	0.0977185
NODE0355	3.91259	58.7612	9348	286	bacteria	proteobacteria	gammaproteobacteria	pseudomonadales	pseudomonadaceae	pseudomonas	unclassified	0.156605	0.000306328
NODE0356	3.79442	55.2223	9335	286	bacteria	proteobacteria	gammaproteobacteria	pseudomonadales	pseudomonadaceae	pseudomonas	unclassified	0.137244	0
NODE0357	3.36632	61.6052	9332	286	bacteria	proteobacteria	gammaproteobacteria	pseudomonadales	pseudomonadaceae	pseudomonas	unclassified	0.15482	0
NODE0358	2.82856	57.413	9308	286	bacteria	proteobacteria	gammaproteobacteria	pseudomonadales	pseudomonadaceae	pseudomonas	unclassified	0.122963	0
NODE0359	5.00785	58.9589	9298	286	bacteria	proteobacteria	gammaproteobacteria	pseudomonadales	pseudomonadaceae	pseudomonas	unclassified	0.182145	0
NODE0360	4.09192	53.5922	9298	550	bacteria	proteobacteria	gammaproteobacteria	enterobacterales	enterobacteriaceae	enterobacter	enterobacter cloacae	0	0.0974121
NODE0361	5.28636	57.2092	9266	286	bacteria	proteobacteria	gammaproteobacteria	pseudomonadales	pseudomonadaceae	pseudomonas	unclassified	0.206106	0
NODE0362	3.7639	58.8254	9263	286	bacteria	proteobacteria	gammaproteobacteria	pseudomonadales	pseudomonadaceae	pseudomonas	unclassified	0.144041	0
NODE0363	3.23923	59.083	9248	286	bacteria	proteobacteria	gammaproteobacteria	pseudomonadales	pseudomonadaceae	pseudomonas	unclassified	0.125778	0
NODE0364	3.15859	60.6044	9232	286	bacteria	proteobacteria	gammaproteobacteria	pseudomonadales	pseudomonadaceae	pseudomonas	unclassified	0.113832	0
NODE0365	5.16496	60.9904	9208	286	bacteria	proteobacteria	gammaproteobacteria	pseudomonadales	pseudomonadaceae	pseudomonas	unclassified	0.19821	0
NODE0366	3.45191	56.3436	9151	286	bacteria	proteobacteria	gammaproteobacteria	pseudomonadales	pseudomonadaceae	pseudomonas	unclassified	0.145139	0
NODE0367	5.73464	60.6998	9145	286	bacteria	proteobacteria	gammaproteobacteria	pseudomonadales	pseudomonadaceae	pseudomonas	unclassified	0.2105	0
NODE0368	3.35182	58.8952	9106	286	bacteria	proteobacteria	gammaproteobacteria	pseudomonadales	pseudomonadaceae	pseudomonas	unclassified	0.122071	0
NODE0369	5.0067	55.6778	9088	547	bacteria	proteobacteria	gammaproteobacteria	enterobacterales	enterobacteriaceae	enterobacter	unclassified	0	0.116404
NODE0370	4.83821	59.9647	9077	286	bacteria	proteobacteria	gammaproteobacteria	pseudomonadales	pseudomonadaceae	pseudomonas	unclassified	0.198142	0
NODE0371	9.91958	57.2943	9055	286	bacteria	proteobacteria	gammaproteobacteria	pseudomonadales	pseudomonadaceae	pseudomonas	unclassified	0.277302	0
NODE0372	2.57375	37.1091	9049	1350	bacteria	firmicutes	bacilli	lactobacillales	enterococcaceae	enterococcus	unclassified	0	0.0649414
NODE0373	3.18009	38.871	9017	1350	bacteria	firmicutes	bacilli	lactobacillales	enterococcaceae	enterococcus	unclassified	0	0.0820958
NODE0374	2.98953	39.6293	9011	1351	bacteria	firmicutes	bacilli	lactobacillales	enterococcaceae	enterococcus	enterococcus faecalis	0.00233431	0.0756629
NODE0375	3.27543	40.4487	9004	1350	bacteria	firmicutes	bacilli	lactobacillales	enterococcaceae	enterococcus	unclassified	0	0.0830148
NODE0376	2.56442	36.67	8991	1350	bacteria	firmicutes	bacilli	lactobacillales	enterococcaceae	enterococcus	unclassified	0	0.0603465
NODE0377	5.04019	62.1875	8960	286	bacteria	proteobacteria	gammaproteobacteria	pseudomonadales	pseudomonadaceae	pseudomonas	unclassified	0.206175	0.000306328
NODE0378	2.36912	37.0143	8956	1350	bacteria	firmicutes	bacilli	lactobacillales	enterococcaceae	enterococcus	unclassified	0	0.0588149
NODE0379	2.84844	37.7992	8942	1350	bacteria	firmicutes	bacilli	lactobacillales	enterococcaceae	enterococcus	unclassified	0	0.0762755
NODE0380	4.3275	51.1086	8930	550	bacteria	proteobacteria	gammaproteobacteria	enterobacterales	enterobacteriaceae	enterobacter	enterobacter cloacae	0	0.0977185
NODE0381	2.22398	38.7361	8909	1350	bacteria	firmicutes	bacilli	lactobacillales	enterococcaceae	enterococcus	unclassified	0	0.0536073
NODE0382	3.21236	58.8645	8895	1608996	bacteria	proteobacteria	gammaproteobacteria	pseudomonadales	pseudomonadaceae	pseudomonas	pseudomonas helleri	0.113557	0
NODE0383	3.84817	55.8119	8887	286	bacteria	proteobacteria	gammaproteobacteria	pseudomonadales	pseudomonadaceae	pseudomonas	unclassified	0.116372	0
NODE0384	3.26358	39.0974	8819	1350	bacteria	firmicutes	bacilli	lactobacillales	enterococcaceae	enterococcus	unclassified	0	0.0799515
NODE0385	2.49107	36.9467	8810	1350	bacteria	firmicutes	bacilli	lactobacillales	enterococcaceae	enterococcus	unclassified	0	0.0637161
NODE0386	3.54967	59.6535	8774	286	bacteria	proteobacteria	gammaproteobacteria	pseudomonadales	pseudomonadaceae	pseudomonas	unclassified	0.129623	0.000612655
NODE0387	2.92092	38.6664	8713	1350	bacteria	firmicutes	bacilli	lactobacillales	enterococcaceae	enterococcus	unclassified	0	0.0667794
NODE0388	3.26519	38.667	8687	1350	bacteria	firmicutes	bacilli	lactobacillales	enterococcaceae	enterococcus	unclassified	0	0.0775009
NODE0389	3.06572	57.9445	8679	286	bacteria	proteobacteria	gammaproteobacteria	pseudomonadales	pseudomonadaceae	pseudomonas	unclassified	0.103396	0
NODE0390	5.20714	54.4197	8677	543	bacteria	proteobacteria	gammaproteobacteria	enterobacterales	enterobacteriaceae	unclassified	unclassified	0	0.11763
NODE0391	4.23028	59.2148	8660	286	bacteria	proteobacteria	gammaproteobacteria	pseudomonadales	pseudomonadaceae	pseudomonas	unclassified	0.153172	0
NODE0392	3.99084	60.8957	8641	286	bacteria	proteobacteria	gammaproteobacteria	pseudomonadales	pseudomonadaceae	pseudomonas	unclassified	0.1461	0
NODE0393	4.224	57.0882	8627	286	bacteria	proteobacteria	gammaproteobacteria	pseudomonadales	pseudomonadaceae	pseudomonas	unclassified	0.132232	0.000306328
NODE0394	5.64291	55.5982	8601	543	bacteria	proteobacteria	gammaproteobacteria	enterobacterales	enterobacteriaceae	unclassified	unclassified	0	0.121918
NODE0395	2.65619	38.7149	8591	1350	bacteria	firmicutes	bacilli	lactobacillales	enterococcaceae	enterococcus	unclassified	0	0.0548326
NODE0396	9.54641	49.0869	8542	91347	bacteria	proteobacteria	gammaproteobacteria	enterobacterales	unclassified	unclassified	unclassified	6.86562e-05	0.221475
NODE0397	3.55694	60.568	8521	286	bacteria	proteobacteria	gammaproteobacteria	pseudomonadales	pseudomonadaceae	pseudomonas	unclassified	0.119187	0
NODE0398	2.92469	61.8582	8492	286	bacteria	proteobacteria	gammaproteobacteria	pseudomonadales	pseudomonadaceae	pseudomonas	unclassified	0.115823	0
NODE0399	3.10381	56.197	8488	1608996	bacteria	proteobacteria	gammaproteobacteria	pseudomonadales	pseudomonadaceae	pseudomonas	pseudomonas helleri	0.116235	0
NODE0400	2.15259	33.3373	8483	1351	bacteria	firmicutes	bacilli	lactobacillales	enterococcaceae	enterococcus	enterococcus faecalis	0	0.0539136
NODE0401	3.74937	57.95	8478	2662197	bacteria	proteobacteria	gammaproteobacteria	pseudomonadales	pseudomonadaceae	pseudomonas	pseudomonas sp. fsl r10-1350	0.125778	0
NODE0402	2.91221	40.1536	8465	1350	bacteria	firmicutes	bacilli	lactobacillales	enterococcaceae	enterococcus	unclassified	0	0.0725996
NODE0403	3.23923	57.0314	8462	286	bacteria	proteobacteria	gammaproteobacteria	pseudomonadales	pseudomonadaceae	pseudomonas	unclassified	0.112802	0
NODE0404	7.11434	48.0835	8427	1313	bacteria	firmicutes	bacilli	lactobacillales	streptococcaceae	streptococcus	streptococcus pneumoniae	0.060898	0.131414
NODE0405	4.98151	60.9498	8402	1608996	bacteria	proteobacteria	gammaproteobacteria	pseudomonadales	pseudomonadaceae	pseudomonas	pseudomonas helleri	0.183106	0
NODE0406	2.55255	36.7754	8367	1350	bacteria	firmicutes	bacilli	lactobacillales	enterococcaceae	enterococcus	unclassified	0.000137312	0.0618782
NODE0407	3.36389	43.2261	8363	91347	bacteria	proteobacteria	gammaproteobacteria	enterobacterales	unclassified	unclassified	unclassified	0	0.0771945
NODE0408	4.27728	56.1706	8346	286	bacteria	proteobacteria	gammaproteobacteria	pseudomonadales	pseudomonadaceae	pseudomonas	unclassified	0.148366	0
NODE0409	3.13547	38.6888	8328	1350	bacteria	firmicutes	bacilli	lactobacillales	enterococcaceae	enterococcus	unclassified	0	0.0735186
NODE0410	13.5047	56.6715	8304	547	bacteria	proteobacteria	gammaproteobacteria	enterobacterales	enterobacteriaceae	enterobacter	unclassified	6.86562e-05	0.258847
NODE0411	3.15278	39.1472	8302	1350	bacteria	firmicutes	bacilli	lactobacillales	enterococcaceae	enterococcus	unclassified	0	0.071987
NODE0412	3.65508	57.9366	8297	286	bacteria	proteobacteria	gammaproteobacteria	pseudomonadales	pseudomonadaceae	pseudomonas	unclassified	0.121384	0
NODE0413	2.7459	36.9348	8293	1350	bacteria	firmicutes	bacilli	lactobacillales	enterococcaceae	enterococcus	unclassified	0	0.0603465
NODE0414	2.9913	55.0892	8292	286	bacteria	proteobacteria	gammaproteobacteria	pseudomonadales	pseudomonadaceae	pseudomonas	unclassified	0.118844	0
NODE0415	2.02783	36.3757	8283	1350	bacteria	firmicutes	bacilli	lactobacillales	enterococcaceae	enterococcus	unclassified	6.86562e-05	0.0496251
NODE0416	2.60094	38.7164	8211	1350	bacteria	firmicutes	bacilli	lactobacillales	enterococcaceae	enterococcus	unclassified	0.000137312	0.0600402
NODE0417	3.2425	54.0319	8160	286	bacteria	proteobacteria	gammaproteobacteria	pseudomonadales	pseudomonadaceae	pseudomonas	unclassified	0.112047	0
NODE0418	2.60177	37.9717	8135	1350	bacteria	firmicutes	bacilli	lactobacillales	enterococcaceae	enterococcus	unclassified	0	0.05422
NODE0419	2.92893	46.6372	8133	1078355	bacteria	proteobacteria	gammaproteobacteria	pseudomonadales	pseudomonadaceae	pseudomonas	pseudomonas sp. miach	0.0842411	0
NODE0420	2.76987	56.2938	8127	286	bacteria	proteobacteria	gammaproteobacteria	pseudomonadales	pseudomonadaceae	pseudomonas	unclassified	0.0912441	0.00153164
NODE0421	6.71738	56.7604	8106	543	bacteria	proteobacteria	gammaproteobacteria	enterobacterales	enterobacteriaceae	unclassified	unclassified	6.86562e-05	0.139073
NODE0422	4.89128	52.197	8102	547	bacteria	proteobacteria	gammaproteobacteria	enterobacterales	enterobacteriaceae	enterobacter	unclassified	0	0.100782
NODE0423	3.49302	59.0965	8080	286	bacteria	proteobacteria	gammaproteobacteria	pseudomonadales	pseudomonadaceae	pseudomonas	unclassified	0.124886	0
NODE0424	2.18158	36.6861	8063	1350	bacteria	firmicutes	bacilli	lactobacillales	enterococcaceae	enterococcus	unclassified	0.000274625	0.0496251
NODE0425	12.7168	59.0892	8037	1608996	bacteria	proteobacteria	gammaproteobacteria	pseudomonadales	pseudomonadaceae	pseudomonas	pseudomonas helleri	0.280049	0
NODE0426	3.52027	59.1844	8019	286	bacteria	proteobacteria	gammaproteobacteria	pseudomonadales	pseudomonadaceae	pseudomonas	unclassified	0.121453	0
NODE0427	2.87783	57.8413	7977	1608996	bacteria	proteobacteria	gammaproteobacteria	pseudomonadales	pseudomonadaceae	pseudomonas	pseudomonas helleri	0.10271	0
NODE0428	2.8681	57.8756	7974	286	bacteria	proteobacteria	gammaproteobacteria	pseudomonadales	pseudomonadaceae	pseudomonas	unclassified	0.108408	0
NODE0429	3.12532	38.5146	7971	91061	bacteria	firmicutes	bacilli	unclassified	unclassified	unclassified	unclassified	0.000137312	0.0695363
NODE0430	3.65087	55.9271	7955	286	bacteria	proteobacteria	gammaproteobacteria	pseudomonadales	pseudomonadaceae	pseudomonas	unclassified	0.122277	0
NODE0431	3.67068	59.2317	7940	286	bacteria	proteobacteria	gammaproteobacteria	pseudomonadales	pseudomonadaceae	pseudomonas	unclassified	0.11953	0
NODE0432	3.12908	40.1714	7936	1350	bacteria	firmicutes	bacilli	lactobacillales	enterococcaceae	enterococcus	unclassified	0	0.0716806
NODE0433	3.2448	59.1478	7909	286	bacteria	proteobacteria	gammaproteobacteria	pseudomonadales	pseudomonadaceae	pseudomonas	unclassified	0.107172	0
NODE0434	4.28053	56.2666	7891	286	bacteria	proteobacteria	gammaproteobacteria	pseudomonadales	pseudomonadaceae	pseudomonas	unclassified	0.131065	0
NODE0435	2.99536	39.2341	7886	1350	bacteria	firmicutes	bacilli	lactobacillales	enterococcaceae	enterococcus	unclassified	0.000137312	0.0658604
NODE0436	3.02457	58.3662	7859	286	bacteria	proteobacteria	gammaproteobacteria	pseudomonadales	pseudomonadaceae	pseudomonas	unclassified	0.0947455	0
NODE0437	3.10403	52.9569	7846	286	bacteria	proteobacteria	gammaproteobacteria	pseudomonadales	pseudomonadaceae	pseudomonas	unclassified	0.0719517	0
NODE0438	4.90732	56.4706	7820	286	bacteria	proteobacteria	gammaproteobacteria	pseudomonadales	pseudomonadaceae	pseudomonas	unclassified	0.153859	0
NODE0439	3.7885	59.245	7815	286	bacteria	proteobacteria	gammaproteobacteria	pseudomonadales	pseudomonadaceae	pseudomonas	unclassified	0.131614	0
NODE0440	4.08338	58.2853	7803	286	bacteria	proteobacteria	gammaproteobacteria	pseudomonadales	pseudomonadaceae	pseudomonas	unclassified	0.132232	0
NODE0441	3.42118	53.4794	7803	286	bacteria	proteobacteria	gammaproteobacteria	pseudomonadales	pseudomonadaceae	pseudomonas	unclassified	0.0937843	0
NODE0442	2.6898	37.2237	7780	1350	bacteria	firmicutes	bacilli	lactobacillales	enterococcaceae	enterococcus	unclassified	0	0.0606528
NODE0443	3.7124	59.9408	7766	286	bacteria	proteobacteria	gammaproteobacteria	pseudomonadales	pseudomonadaceae	pseudomonas	unclassified	0.12365	0
NODE0444	2.71632	37.5612	7766	1351	bacteria	firmicutes	bacilli	lactobacillales	enterococcaceae	enterococcus	enterococcus faecalis	0	0.055139
NODE0445	2.54523	60.0129	7755	1608996	bacteria	proteobacteria	gammaproteobacteria	pseudomonadales	pseudomonadaceae	pseudomonas	pseudomonas helleri	0.103465	0
NODE0446	3.58636	58.6945	7752	287	bacteria	proteobacteria	gammaproteobacteria	pseudomonadales	pseudomonadaceae	pseudomonas	pseudomonas aeruginosa	0.115548	0
NODE0447	5.33799	55.3611	7713	547	bacteria	proteobacteria	gammaproteobacteria	enterobacterales	enterobacteriaceae	enterobacter	unclassified	0	0.105377
NODE0448	5.28955	60.7226	7694	286	bacteria	proteobacteria	gammaproteobacteria	pseudomonadales	pseudomonadaceae	pseudomonas	unclassified	0.170473	0
NODE0449	3.50384	58.3041	7689	286	bacteria	proteobacteria	gammaproteobacteria	pseudomonadales	pseudomonadaceae	pseudomonas	unclassified	0.119874	0
NODE0450	3.42491	61.3998	7658	1608996	bacteria	proteobacteria	gammaproteobacteria	pseudomonadales	pseudomonadaceae	pseudomonas	pseudomonas helleri	0.117814	0
NODE0451	3.32079	58.7528	7649	86185	bacteria	proteobacteria	gammaproteobacteria	pseudomonadales	pseudomonadaceae	pseudomonas	pseudomonas lundensis	0.11136	0
NODE0452	2.71057	37.0293	7621	1350	bacteria	firmicutes	bacilli	lactobacillales	enterococcaceae	enterococcus	unclassified	0.000274625	0.0554453
NODE0453	3.19944	59.185	7583	286	bacteria	proteobacteria	gammaproteobacteria	pseudomonadales	pseudomonadaceae	pseudomonas	unclassified	0.103053	0
NODE0454	3.56094	38.9229	7520	1350	bacteria	firmicutes	bacilli	lactobacillales	enterococcaceae	enterococcus	unclassified	0	0.0713743
NODE0455	2.79738	60.0798	7520	286	bacteria	proteobacteria	gammaproteobacteria	pseudomonadales	pseudomonadaceae	pseudomonas	unclassified	0.103465	0
NODE0456	2.17783	36.5385	7488	1350	bacteria	firmicutes	bacilli	lactobacillales	enterococcaceae	enterococcus	unclassified	0	0.0480934
NODE0457	2.9846	37.8751	7464	1351	bacteria	firmicutes	bacilli	lactobacillales	enterococcaceae	enterococcus	enterococcus faecalis	0	0.0618782
NODE0458	2.00493	37.8502	7424	1350	bacteria	firmicutes	bacilli	lactobacillales	enterococcaceae	enterococcus	unclassified	0.000137312	0.0431922
NODE0459	2.69495	38.7532	7411	1350	bacteria	firmicutes	bacilli	lactobacillales	enterococcaceae	enterococcus	unclassified	0	0.0588149
NODE0460	3.58864	59.8946	7398	286	bacteria	proteobacteria	gammaproteobacteria	pseudomonadales	pseudomonadaceae	pseudomonas	unclassified	0.122826	0
NODE0461	2.22887	38.9431	7380	1350	bacteria	firmicutes	bacilli	lactobacillales	enterococcaceae	enterococcus	unclassified	6.86562e-05	0.0493187
NODE0462	3.14325	59.5846	7366	286	bacteria	proteobacteria	gammaproteobacteria	pseudomonadales	pseudomonadaceae	pseudomonas	unclassified	0.102023	0
NODE0463	2.43751	36.4935	7352	1351	bacteria	firmicutes	bacilli	lactobacillales	enterococcaceae	enterococcus	enterococcus faecalis	0	0.0520757
NODE0464	1.96937	38.736	7342	1351	bacteria	firmicutes	bacilli	lactobacillales	enterococcaceae	enterococcus	enterococcus faecalis	0.000137312	0.0361466
NODE0465	3.70861	58.9327	7327	286	bacteria	proteobacteria	gammaproteobacteria	pseudomonadales	pseudomonadaceae	pseudomonas	unclassified	0.109369	0
NODE0466	4.98259	59.688	7308	286	bacteria	proteobacteria	gammaproteobacteria	pseudomonadales	pseudomonadaceae	pseudomonas	unclassified	0.169237	0
NODE0467	2.95448	61.9786	7288	286	bacteria	proteobacteria	gammaproteobacteria	pseudomonadales	pseudomonadaceae	pseudomonas	unclassified	0.0990709	0
NODE0468	3.46911	37.2419	7266	1350	bacteria	firmicutes	bacilli	lactobacillales	enterococcaceae	enterococcus	unclassified	0.000137312	0.0673921
NODE0469	2.65386	57.6445	7234	286	bacteria	proteobacteria	gammaproteobacteria	pseudomonadales	pseudomonadaceae	pseudomonas	unclassified	0.0791606	0
NODE0470	2.85486	40.2219	7210	1351	bacteria	firmicutes	bacilli	lactobacillales	enterococcaceae	enterococcus	enterococcus faecalis	0	0.0548326
NODE0471	2.87468	58.9551	7197	286	bacteria	proteobacteria	gammaproteobacteria	pseudomonadales	pseudomonadaceae	pseudomonas	unclassified	0.0904202	0
NODE0472	5.94869	60.7148	7163	1608996	bacteria	proteobacteria	gammaproteobacteria	pseudomonadales	pseudomonadaceae	pseudomonas	pseudomonas helleri	0.16553	0
NODE0473	3.57642	60.3492	7160	286	bacteria	proteobacteria	gammaproteobacteria	pseudomonadales	pseudomonadaceae	pseudomonas	unclassified	0.113763	0
NODE0474	4.86736	61.45	7131	286	bacteria	proteobacteria	gammaproteobacteria	pseudomonadales	pseudomonadaceae	pseudomonas	unclassified	0.156742	0
NODE0475	3.41405	37.4982	7131	1350	bacteria	firmicutes	bacilli	lactobacillales	enterococcaceae	enterococcus	unclassified	0	0.0664731
NODE0476	2.51129	37.5053	7127	1350	bacteria	firmicutes	bacilli	lactobacillales	enterococcaceae	enterococcus	unclassified	0	0.0508504
NODE0477	2.39451	37.8196	7118	1350	bacteria	firmicutes	bacilli	lactobacillales	enterococcaceae	enterococcus	unclassified	0	0.0477871
NODE0478	3.85708	62.3296	7117	286	bacteria	proteobacteria	gammaproteobacteria	pseudomonadales	pseudomonadaceae	pseudomonas	unclassified	0.126808	0
NODE0479	3.60738	57.0967	7116	286	bacteria	proteobacteria	gammaproteobacteria	pseudomonadales	pseudomonadaceae	pseudomonas	unclassified	0.115205	0
NODE0480	5.04724	58.0568	7112	1608996	bacteria	proteobacteria	gammaproteobacteria	pseudomonadales	pseudomonadaceae	pseudomonas	pseudomonas helleri	0.133124	0
NODE0481	3.17874	58.6503	7098	286	bacteria	proteobacteria	gammaproteobacteria	pseudomonadales	pseudomonadaceae	pseudomonas	unclassified	0.0950888	0
NODE0482	3.42236	58.3087	7095	286	bacteria	proteobacteria	gammaproteobacteria	pseudomonadales	pseudomonadaceae	pseudomonas	unclassified	0.0836919	0.000306328
NODE0483	2.7064	40.0991	7065	2	bacteria	unclassified	unclassified	unclassified	unclassified	unclassified	unclassified	0.0343967	0.0235872
NODE0484	3.26224	39.0585	7010	1350	bacteria	firmicutes	bacilli	lactobacillales	enterococcaceae	enterococcus	unclassified	0	0.0624908
NODE0485	3.97716	61.3253	7002	286	bacteria	proteobacteria	gammaproteobacteria	pseudomonadales	pseudomonadaceae	pseudomonas	unclassified	0.109987	0
NODE0486	3.14723	58.0936	6987	286	bacteria	proteobacteria	gammaproteobacteria	pseudomonadales	pseudomonadaceae	pseudomonas	unclassified	0.0931664	0
NODE0487	3.12531	57.149	6966	286	bacteria	proteobacteria	gammaproteobacteria	pseudomonadales	pseudomonadaceae	pseudomonas	unclassified	0.0917933	0
NODE0488	3.18307	39.1028	6933	1350	bacteria	firmicutes	bacilli	lactobacillales	enterococcaceae	enterococcus	unclassified	0	0.0606528
NODE0489	4.8118	59.3673	6923	286	bacteria	proteobacteria	gammaproteobacteria	pseudomonadales	pseudomonadaceae	pseudomonas	unclassified	0.124199	0
NODE0490	3.74373	61.21	6909	286	bacteria	proteobacteria	gammaproteobacteria	pseudomonadales	pseudomonadaceae	pseudomonas	unclassified	0.113214	0
NODE0491	3.37424	57.0847	6874	286	bacteria	proteobacteria	gammaproteobacteria	pseudomonadales	pseudomonadaceae	pseudomonas	unclassified	0.098247	0
NODE0492	4.9911	39.1178	6869	1624	bacteria	firmicutes	bacilli	lactobacillales	lactobacillaceae	ligilactobacillus	ligilactobacillus salivarius	0.0822501	0.000306328
NODE0493	5.60719	59.5363	6858	286	bacteria	proteobacteria	gammaproteobacteria	pseudomonadales	pseudomonadaceae	pseudomonas	unclassified	0.163264	0
NODE0494	4.68958	59.1522	6818	286	bacteria	proteobacteria	gammaproteobacteria	pseudomonadales	pseudomonadaceae	pseudomonas	unclassified	0.120698	0
NODE0495	3.89384	57.5642	6815	1608996	bacteria	proteobacteria	gammaproteobacteria	pseudomonadales	pseudomonadaceae	pseudomonas	pseudomonas helleri	0.109781	0
NODE0496	3.17673	61.3646	6815	286	bacteria	proteobacteria	gammaproteobacteria	pseudomonadales	pseudomonadaceae	pseudomonas	unclassified	0.0891157	0
NODE0497	2.60935	59.9	6803	286	bacteria	proteobacteria	gammaproteobacteria	pseudomonadales	pseudomonadaceae	pseudomonas	unclassified	0.0917933	0
NODE0498	1.99009	36.5793	6788	1350	bacteria	firmicutes	bacilli	lactobacillales	enterococcaceae	enterococcus	unclassified	0	0.0401289
NODE0499	3.05332	55.3574	6785	286	bacteria	proteobacteria	gammaproteobacteria	pseudomonadales	pseudomonadaceae	pseudomonas	unclassified	0.0946769	0
NODE0500	4.07399	45.9264	6763	91347	bacteria	proteobacteria	gammaproteobacteria	enterobacterales	unclassified	unclassified	unclassified	0	0.0707617
NODE0501	5.78818	59.8225	6760	286	bacteria	proteobacteria	gammaproteobacteria	pseudomonadales	pseudomonadaceae	pseudomonas	unclassified	0.156467	0
NODE0502	2.99001	60.9948	6735	286	bacteria	proteobacteria	gammaproteobacteria	pseudomonadales	pseudomonadaceae	pseudomonas	unclassified	0.098041	0
NODE0503	2.8026	51.656	6733	286	bacteria	proteobacteria	gammaproteobacteria	pseudomonadales	pseudomonadaceae	pseudomonas	unclassified	0.0650174	0
NODE0504	2.6065	40.1699	6709	1350	bacteria	firmicutes	bacilli	lactobacillales	enterococcaceae	enterococcus	unclassified	0	0.0480934
NODE0506	2.7715	58.7366	6696	294	bacteria	proteobacteria	gammaproteobacteria	pseudomonadales	pseudomonadaceae	pseudomonas	pseudomonas fluorescens	0.0935097	0
NODE0507	4.28493	55.8268	6676	1608996	bacteria	proteobacteria	gammaproteobacteria	pseudomonadales	pseudomonadaceae	pseudomonas	pseudomonas helleri	0.105936	0
NODE0508	2.92449	36.3431	6656	2	bacteria	unclassified	unclassified	unclassified	unclassified	unclassified	unclassified	0	0.053301
NODE0509	2.71013	38.7887	6654	1350	bacteria	firmicutes	bacilli	lactobacillales	enterococcaceae	enterococcus	unclassified	0	0.0539136
NODE0510	3.48375	58.9562	6649	1608996	bacteria	proteobacteria	gammaproteobacteria	pseudomonadales	pseudomonadaceae	pseudomonas	pseudomonas helleri	0.100993	0
NODE0511	4.41445	60.7057	6632	286	bacteria	proteobacteria	gammaproteobacteria	pseudomonadales	pseudomonadaceae	pseudomonas	unclassified	0.114656	0
NODE0512	2.7328	37.1161	6609	1350	bacteria	firmicutes	bacilli	lactobacillales	enterococcaceae	enterococcus	unclassified	0	0.051463
NODE0513	2.87183	60.8319	6587	286	bacteria	proteobacteria	gammaproteobacteria	pseudomonadales	pseudomonadaceae	pseudomonas	unclassified	0.0906948	0.000306328
NODE0514	3.05836	38.3714	6570	1350	bacteria	firmicutes	bacilli	lactobacillales	enterococcaceae	enterococcus	unclassified	0	0.0554453
NODE0515	6.36239	54.2049	6540	543	bacteria	proteobacteria	gammaproteobacteria	enterobacterales	enterobacteriaceae	unclassified	unclassified	0	0.108134
NODE0516	2.35174	38.3145	6538	1350	bacteria	firmicutes	bacilli	lactobacillales	enterococcaceae	enterococcus	unclassified	0	0.0462555
NODE0517	3.28405	56.5933	6499	286	bacteria	proteobacteria	gammaproteobacteria	pseudomonadales	pseudomonadaceae	pseudomonas	unclassified	0.103739	0
NODE0518	5.10333	57.5173	6485	286	bacteria	proteobacteria	gammaproteobacteria	pseudomonadales	pseudomonadaceae	pseudomonas	unclassified	0.130103	0
NODE0519	2.79676	59.1449	6479	286	bacteria	proteobacteria	gammaproteobacteria	pseudomonadales	pseudomonadaceae	pseudomonas	unclassified	0.0869187	0
NODE0520	7.52078	54.7553	6456	547	bacteria	proteobacteria	gammaproteobacteria	enterobacterales	enterobacteriaceae	enterobacter	unclassified	0	0.121918
NODE0521	2.59019	39.5998	6447	1350	bacteria	firmicutes	bacilli	lactobacillales	enterococcaceae	enterococcus	unclassified	0	0.0508504
NODE0522	2.30937	37.467	6443	1350	bacteria	firmicutes	bacilli	lactobacillales	enterococcaceae	enterococcus	unclassified	0	0.0431922
NODE0523	2.92256	41.6394	6429	91347	bacteria	proteobacteria	gammaproteobacteria	enterobacterales	unclassified	unclassified	unclassified	0	0.051463
NODE0524	3.04479	57.6366	6423	1608996	bacteria	proteobacteria	gammaproteobacteria	pseudomonadales	pseudomonadaceae	pseudomonas	pseudomonas helleri	0.0814262	0
NODE0525	3.17196	57.0356	6396	286	bacteria	proteobacteria	gammaproteobacteria	pseudomonadales	pseudomonadaceae	pseudomonas	unclassified	0.0937157	0
NODE0526	3.66384	58.3229	6368	286	bacteria	proteobacteria	gammaproteobacteria	pseudomonadales	pseudomonadaceae	pseudomonas	unclassified	0.0877426	0
NODE0527	2.70437	36.6834	6368	1351	bacteria	firmicutes	bacilli	lactobacillales	enterococcaceae	enterococcus	enterococcus faecalis	0	0.0447238
NODE0528	2.69086	43.0545	6299	543	bacteria	proteobacteria	gammaproteobacteria	enterobacterales	enterobacteriaceae	unclassified	unclassified	0	0.050544
NODE0529	3.67099	58.9963	6297	286	bacteria	proteobacteria	gammaproteobacteria	pseudomonadales	pseudomonadaceae	pseudomonas	unclassified	0.0853396	0
NODE0530	4.04993	58.021	6296	286	bacteria	proteobacteria	gammaproteobacteria	pseudomonadales	pseudomonadaceae	pseudomonas	unclassified	0.0903515	0
NODE0531	2.05279	37.2593	6283	1350	bacteria	firmicutes	bacilli	lactobacillales	enterococcaceae	enterococcus	unclassified	0	0.0370656
NODE0532	4.66634	57.7888	6259	286	bacteria	proteobacteria	gammaproteobacteria	pseudomonadales	pseudomonadaceae	pseudomonas	unclassified	0.120354	0.000306328
NODE0533	6.20304	40.0224	6254	33958	bacteria	firmicutes	bacilli	lactobacillales	lactobacillaceae	unclassified	unclassified	0.0878799	0.000612655
NODE0534	1.92853	36.116	6241	1350	bacteria	firmicutes	bacilli	lactobacillales	enterococcaceae	enterococcus	unclassified	0	0.0315517
NODE0535	2.89508	38.5579	6227	1350	bacteria	firmicutes	bacilli	lactobacillales	enterococcaceae	enterococcus	unclassified	0	0.0480934
NODE0536	3.27031	57.4972	6209	286	bacteria	proteobacteria	gammaproteobacteria	pseudomonadales	pseudomonadaceae	pseudomonas	unclassified	0.0900083	0
NODE0537	3.18846	59.9838	6160	286	bacteria	proteobacteria	gammaproteobacteria	pseudomonadales	pseudomonadaceae	pseudomonas	unclassified	0.09145	0
NODE0538	2.73465	53.8111	6153	286	bacteria	proteobacteria	gammaproteobacteria	pseudomonadales	pseudomonadaceae	pseudomonas	unclassified	0.0681069	0.000306328
NODE0539	2.15021	36.9961	6152	1350	bacteria	firmicutes	bacilli	lactobacillales	enterococcaceae	enterococcus	unclassified	0	0.0370656
NODE0540	2.79166	37.2763	6146	1350	bacteria	firmicutes	bacilli	lactobacillales	enterococcaceae	enterococcus	unclassified	0	0.0465618
NODE0541	3.1085	57.6986	6118	286	bacteria	proteobacteria	gammaproteobacteria	pseudomonadales	pseudomonadaceae	pseudomonas	unclassified	0.0662532	0.00153164
NODE0542	3.28314	57.8388	6117	286	bacteria	proteobacteria	gammaproteobacteria	pseudomonadales	pseudomonadaceae	pseudomonas	unclassified	0.0820441	0.000306328
NODE0543	3.29209	38.9489	6108	1350	bacteria	firmicutes	bacilli	lactobacillales	enterococcaceae	enterococcus	unclassified	0	0.051463
NODE0544	3.34516	60.7933	6101	286	bacteria	proteobacteria	gammaproteobacteria	pseudomonadales	pseudomonadaceae	pseudomonas	unclassified	0.0910381	0
NODE0545	2.29788	37.5884	6079	1350	bacteria	firmicutes	bacilli	lactobacillales	enterococcaceae	enterococcus	unclassified	0	0.050544
NODE0546	3.26788	59.3724	6055	286	bacteria	proteobacteria	gammaproteobacteria	pseudomonadales	pseudomonadaceae	pseudomonas	unclassified	0.0841725	0.000306328
NODE0547	3.33058	37.5351	6053	1350	bacteria	firmicutes	bacilli	lactobacillales	enterococcaceae	enterococcus	unclassified	0	0.0499314
NODE0548	3.68659	55.6621	6049	286	bacteria	proteobacteria	gammaproteobacteria	pseudomonadales	pseudomonadaceae	pseudomonas	unclassified	0.0860262	0
NODE0549	2.4978	38.4119	6045	1350	bacteria	firmicutes	bacilli	lactobacillales	enterococcaceae	enterococcus	unclassified	0	0.0441112
NODE0550	2.53198	57.5451	6037	286	bacteria	proteobacteria	gammaproteobacteria	pseudomonadales	pseudomonadaceae	pseudomonas	unclassified	0.063301	0
NODE0551	2.1849	37.9247	6033	1351	bacteria	firmicutes	bacilli	lactobacillales	enterococcaceae	enterococcus	enterococcus faecalis	6.86562e-05	0.0352277
NODE0552	2.50576	40.2089	6031	1350	bacteria	firmicutes	bacilli	lactobacillales	enterococcaceae	enterococcus	unclassified	0	0.0428859
NODE0553	2.5478	56.6656	6016	286	bacteria	proteobacteria	gammaproteobacteria	pseudomonadales	pseudomonadaceae	pseudomonas	unclassified	0.0711965	0
NODE0554	2.79687	37.0383	6010	91347	bacteria	proteobacteria	gammaproteobacteria	enterobacterales	unclassified	unclassified	unclassified	0	0.0465618
NODE0555	2.59782	58.8353	6010	286	bacteria	proteobacteria	gammaproteobacteria	pseudomonadales	pseudomonadaceae	pseudomonas	unclassified	0.0732562	0
NODE0556	3.25891	39.1558	5994	543	bacteria	proteobacteria	gammaproteobacteria	enterobacterales	enterobacteriaceae	unclassified	unclassified	0	0.0502377
NODE0557	1.80232	44.7157	5980	2759736	bacteria	firmicutes	bacilli	lactobacillales	lactobacillaceae	lacticaseibacillus	unclassified	0.0226565	0.000306328
NODE0558	5.86599	39.4458	5955	33958	bacteria	firmicutes	bacilli	lactobacillales	lactobacillaceae	unclassified	unclassified	0.0811516	0
NODE0559	3.39119	59.6293	5935	286	bacteria	proteobacteria	gammaproteobacteria	pseudomonadales	pseudomonadaceae	pseudomonas	unclassified	0.0823874	0
NODE0560	4.21804	57.5287	5924	286	bacteria	proteobacteria	gammaproteobacteria	pseudomonadales	pseudomonadaceae	pseudomonas	unclassified	0.096256	0
NODE0561	2.94997	38.3589	5923	543	bacteria	proteobacteria	gammaproteobacteria	enterobacterales	enterobacteriaceae	unclassified	unclassified	0	0.0499314
NODE0562	4.52554	57.8112	5921	286	bacteria	proteobacteria	gammaproteobacteria	pseudomonadales	pseudomonadaceae	pseudomonas	unclassified	0.111566	0
NODE0563	2.45627	56.6717	5913	286	bacteria	proteobacteria	gammaproteobacteria	pseudomonadales	pseudomonadaceae	pseudomonas	unclassified	0.0723636	0
NODE0564	5.69779	58.37	5902	547	bacteria	proteobacteria	gammaproteobacteria	enterobacterales	enterobacteriaceae	enterobacter	unclassified	0	0.0820958
NODE0565	6.04077	56.2553	5891	547	bacteria	proteobacteria	gammaproteobacteria	enterobacterales	enterobacteriaceae	enterobacter	unclassified	0	0.0912856
NODE0566	2.4552	40.1301	5841	1350	bacteria	firmicutes	bacilli	lactobacillales	enterococcaceae	enterococcus	unclassified	0	0.0398226
NODE0567	3.96722	60.5624	5832	286	bacteria	proteobacteria	gammaproteobacteria	pseudomonadales	pseudomonadaceae	pseudomonas	unclassified	0.0974918	0
NODE0568	3.75518	42.2951	5821	1351	bacteria	firmicutes	bacilli	lactobacillales	enterococcaceae	enterococcus	enterococcus faecalis	0	0.0597339
NODE0569	4.7018	56.9557	5801	286	bacteria	proteobacteria	gammaproteobacteria	pseudomonadales	pseudomonadaceae	pseudomonas	unclassified	0.0963933	0
NODE0570	2.57077	38.5862	5800	1350	bacteria	firmicutes	bacilli	lactobacillales	enterococcaceae	enterococcus	unclassified	0	0.0392099
NODE0571	3.20367	37.2715	5798	1350	bacteria	firmicutes	bacilli	lactobacillales	enterococcaceae	enterococcus	unclassified	0	0.0508504
NODE0572	3.06154	59.7025	5782	286	bacteria	proteobacteria	gammaproteobacteria	pseudomonadales	pseudomonadaceae	pseudomonas	unclassified	0.074492	0
NODE0573	2.26135	46.662	5767	47715	bacteria	firmicutes	bacilli	lactobacillales	lactobacillaceae	lacticaseibacillus	lacticaseibacillus rhamnosus	0.0262953	0
NODE0574	3.47254	54.2405	5754	1608996	bacteria	proteobacteria	gammaproteobacteria	pseudomonadales	pseudomonadaceae	pseudomonas	pseudomonas helleri	0.0738741	0
NODE0575	8.46685	51.6163	5692	543	bacteria	proteobacteria	gammaproteobacteria	enterobacterales	enterobacteriaceae	unclassified	unclassified	0.000137312	0.124982
NODE0576	3.51187	56.3918	5687	286	bacteria	proteobacteria	gammaproteobacteria	pseudomonadales	pseudomonadaceae	pseudomonas	unclassified	0.0792979	0.000306328
NODE0577	5.65265	59.8518	5669	286	bacteria	proteobacteria	gammaproteobacteria	pseudomonadales	pseudomonadaceae	pseudomonas	unclassified	0.135596	0
NODE0578	1.99295	46.8728	5660	47715	bacteria	firmicutes	bacilli	lactobacillales	lactobacillaceae	lacticaseibacillus	lacticaseibacillus rhamnosus	0.0262953	0
NODE0579	2.74344	39.4411	5654	1463165	bacteria	proteobacteria	gammaproteobacteria	enterobacterales	enterobacteriaceae	klebsiella	klebsiella quasipneumoniae	0	0.0416605
NODE0580	3.01631	39.3907	5646	1350	bacteria	firmicutes	bacilli	lactobacillales	enterococcaceae	enterococcus	unclassified	0.000137312	0.0441112
NODE0581	2.4484	52.6194	5631	286	bacteria	proteobacteria	gammaproteobacteria	pseudomonadales	pseudomonadaceae	pseudomonas	unclassified	0.0574652	0
NODE0582	2.43302	40.0784	5614	2	bacteria	unclassified	unclassified	unclassified	unclassified	unclassified	unclassified	0	0.0370656
NODE0583	1.49936	47.4258	5594	2759736	bacteria	firmicutes	bacilli	lactobacillales	lactobacillaceae	lacticaseibacillus	unclassified	0.0298654	0
NODE0584	3.19579	57.3832	5587	286	bacteria	proteobacteria	gammaproteobacteria	pseudomonadales	pseudomonadaceae	pseudomonas	unclassified	0.0762084	0
NODE0585	2.05925	35.7297	5578	1351	bacteria	firmicutes	bacilli	lactobacillales	enterococcaceae	enterococcus	enterococcus faecalis	0	0.0321644
NODE0586	2.22236	42.5624	5573	1301	bacteria	firmicutes	bacilli	lactobacillales	streptococcaceae	streptococcus	unclassified	0.0313759	0.0232809
NODE0587	3.35515	40.1832	5567	1350	bacteria	firmicutes	bacilli	lactobacillales	enterococcaceae	enterococcus	unclassified	0.000274625	0.050544
NODE0588	2.94792	57.3818	5561	286	bacteria	proteobacteria	gammaproteobacteria	pseudomonadales	pseudomonadaceae	pseudomonas	unclassified	0.080465	0
NODE0589	2.22157	39.3634	5561	68204	bacteria	actinobacteria	actinomycetia	streptomycetales	streptomycetaceae	streptomyces	streptomyces gancidicus	0	0.033696
NODE0590	3.27941	37.8744	5542	1350	bacteria	firmicutes	bacilli	lactobacillales	enterococcaceae	enterococcus	unclassified	0	0.0459491
NODE0591	2.884	58.9063	5541	286	bacteria	proteobacteria	gammaproteobacteria	pseudomonadales	pseudomonadaceae	pseudomonas	unclassified	0.0668025	0
NODE0592	3.90115	57.2125	5539	286	bacteria	proteobacteria	gammaproteobacteria	pseudomonadales	pseudomonadaceae	pseudomonas	unclassified	0.0861635	0
NODE0593	4.06877	39.5328	5522	1350	bacteria	firmicutes	bacilli	lactobacillales	enterococcaceae	enterococcus	unclassified	0	0.0600402
NODE0594	3.37893	59.8947	5508	286	bacteria	proteobacteria	gammaproteobacteria	pseudomonadales	pseudomonadaceae	pseudomonas	unclassified	0.0731188	0
NODE0595	5.67537	59.9089	5490	286	bacteria	proteobacteria	gammaproteobacteria	pseudomonadales	pseudomonadaceae	pseudomonas	unclassified	0.115686	0
NODE0596	2.29793	36.6156	5484	1351	bacteria	firmicutes	bacilli	lactobacillales	enterococcaceae	enterococcus	enterococcus faecalis	0	0.0352277
NODE0597	3.12781	39.4809	5471	1350	bacteria	firmicutes	bacilli	lactobacillales	enterococcaceae	enterococcus	unclassified	0	0.0453365
NODE0598	1.67546	43.2358	5470	47715	bacteria	firmicutes	bacilli	lactobacillales	lactobacillaceae	lacticaseibacillus	lacticaseibacillus rhamnosus	0.0225879	0
NODE0599	28.683	49.339	5446	1	unclassified	unclassified	unclassified	unclassified	unclassified	unclassified	unclassified	0.403149	0.00122531
NODE0600	14.4557	71.2498	5433	37915	bacteria	actinobacteria	actinomycetia	corynebacteriales	dietziaceae	dietzia	dietzia maris	0.0552682	0.155002
NODE0601	3.38853	59.6242	5429	286	bacteria	proteobacteria	gammaproteobacteria	pseudomonadales	pseudomonadaceae	pseudomonas	unclassified	0.076689	0
NODE0602	2.01416	36.5597	5424	1350	bacteria	firmicutes	bacilli	lactobacillales	enterococcaceae	enterococcus	unclassified	6.86562e-05	0.0309391
NODE0603	4.97827	55.3156	5418	547	bacteria	proteobacteria	gammaproteobacteria	enterobacterales	enterobacteriaceae	enterobacter	unclassified	0	0.0732123
NODE0604	3.40779	39.952	5414	1351	bacteria	firmicutes	bacilli	lactobacillales	enterococcaceae	enterococcus	enterococcus faecalis	0	0.0536073
NODE0605	3.38598	55.7795	5407	286	bacteria	proteobacteria	gammaproteobacteria	pseudomonadales	pseudomonadaceae	pseudomonas	unclassified	0.0647428	0
NODE0606	2.15196	40.0148	5398	1350	bacteria	firmicutes	bacilli	lactobacillales	enterococcaceae	enterococcus	unclassified	0	0.0333897
NODE0607	2.91001	59.2421	5383	286	bacteria	proteobacteria	gammaproteobacteria	pseudomonadales	pseudomonadaceae	pseudomonas	unclassified	0.0656353	0
NODE0608	2.45823	38.0156	5382	1350	bacteria	firmicutes	bacilli	lactobacillales	enterococcaceae	enterococcus	unclassified	0	0.0361466
NODE0609	5.15632	62.3164	5379	286	bacteria	proteobacteria	gammaproteobacteria	pseudomonadales	pseudomonadaceae	pseudomonas	unclassified	0.121247	0
NODE0610	3.18993	61.199	5371	286	bacteria	proteobacteria	gammaproteobacteria	pseudomonadales	pseudomonadaceae	pseudomonas	unclassified	0.0744233	0
NODE0611	3.58413	58.0183	5369	286	bacteria	proteobacteria	gammaproteobacteria	pseudomonadales	pseudomonadaceae	pseudomonas	unclassified	0.0791606	0.000306328
NODE0612	2.57247	38.0997	5357	2	bacteria	unclassified	unclassified	unclassified	unclassified	unclassified	unclassified	0	0.0431922
NODE0613	4.07632	50.2434	5342	1608996	bacteria	proteobacteria	gammaproteobacteria	pseudomonadales	pseudomonadaceae	pseudomonas	pseudomonas helleri	0.0794352	0
NODE0614	3.56165	60.2209	5342	286	bacteria	proteobacteria	gammaproteobacteria	pseudomonadales	pseudomonadaceae	pseudomonas	unclassified	0.0814262	0
NODE0615	2.79032	38.9503	5335	1350	bacteria	firmicutes	bacilli	lactobacillales	enterococcaceae	enterococcus	unclassified	0	0.0410479
NODE0616	3.58892	57.0355	5323	1608996	bacteria	proteobacteria	gammaproteobacteria	pseudomonadales	pseudomonadaceae	pseudomonas	pseudomonas helleri	0.0805337	0
NODE0617	4.33519	59.8572	5321	286	bacteria	proteobacteria	gammaproteobacteria	pseudomonadales	pseudomonadaceae	pseudomonas	unclassified	0.110262	0
NODE0618	3.00751	60.6579	5320	286	bacteria	proteobacteria	gammaproteobacteria	pseudomonadales	pseudomonadaceae	pseudomonas	unclassified	0.0663219	0
NODE0619	2.80571	58.3616	5310	286	bacteria	proteobacteria	gammaproteobacteria	pseudomonadales	pseudomonadaceae	pseudomonas	unclassified	0.071883	0
NODE0620	3.80718	40.2788	5308	91061	bacteria	firmicutes	bacilli	unclassified	unclassified	unclassified	unclassified	0	0.0539136
NODE0621	5.27749	61.5428	5302	286	bacteria	proteobacteria	gammaproteobacteria	pseudomonadales	pseudomonadaceae	pseudomonas	unclassified	0.131477	0
NODE0622	3.59228	56.4995	5285	286	bacteria	proteobacteria	gammaproteobacteria	pseudomonadales	pseudomonadaceae	pseudomonas	unclassified	0.0762084	0
NODE0623	6.48458	58.0053	5284	286	bacteria	proteobacteria	gammaproteobacteria	pseudomonadales	pseudomonadaceae	pseudomonas	unclassified	0.128318	0
NODE0624	5.43711	54.6505	5279	286	bacteria	proteobacteria	gammaproteobacteria	pseudomonadales	pseudomonadaceae	pseudomonas	unclassified	0.106486	0
NODE0625	3.18094	37.7226	5278	1350	bacteria	firmicutes	bacilli	lactobacillales	enterococcaceae	enterococcus	unclassified	0	0.0502377
NODE0626	2.49019	39.1733	5274	1350	bacteria	firmicutes	bacilli	lactobacillales	enterococcaceae	enterococcus	unclassified	0	0.0382909
NODE0627	3.62906	58.2764	5268	286	bacteria	proteobacteria	gammaproteobacteria	pseudomonadales	pseudomonadaceae	pseudomonas	unclassified	0.0811516	0
NODE0628	2.90652	37.5357	5251	1350	bacteria	firmicutes	bacilli	lactobacillales	enterococcaceae	enterococcus	unclassified	0	0.0407416
NODE0629	5.36143	63.2824	5240	286	bacteria	proteobacteria	gammaproteobacteria	pseudomonadales	pseudomonadaceae	pseudomonas	unclassified	0.12056	0.000306328
NODE0630	3.62532	57.9992	5238	286	bacteria	proteobacteria	gammaproteobacteria	pseudomonadales	pseudomonadaceae	pseudomonas	unclassified	0.0711278	0
NODE0631	2.92717	49.4158	5221	286	bacteria	proteobacteria	gammaproteobacteria	pseudomonadales	pseudomonadaceae	pseudomonas	unclassified	0.0593876	0
NODE0632	3.17149	57.9524	5206	286	bacteria	proteobacteria	gammaproteobacteria	pseudomonadales	pseudomonadaceae	pseudomonas	unclassified	0.0672831	0
NODE0633	3.21143	39.504	5202	1350	bacteria	firmicutes	bacilli	lactobacillales	enterococcaceae	enterococcus	unclassified	0	0.0444175
NODE0634	2.70999	48.2053	5182	1224	bacteria	proteobacteria	unclassified	unclassified	unclassified	unclassified	unclassified	0.0490892	0
NODE0635	3.32621	62.4638	5179	286	bacteria	proteobacteria	gammaproteobacteria	pseudomonadales	pseudomonadaceae	pseudomonas	unclassified	0.083074	0
NODE0636	2.05684	35.5487	5176	1350	bacteria	firmicutes	bacilli	lactobacillales	enterococcaceae	enterococcus	unclassified	0	0.0303264
NODE0637	2.85632	58.2656	5166	286	bacteria	proteobacteria	gammaproteobacteria	pseudomonadales	pseudomonadaceae	pseudomonas	unclassified	0.0659786	0
NODE0638	2.80636	55.9086	5162	1608996	bacteria	proteobacteria	gammaproteobacteria	pseudomonadales	pseudomonadaceae	pseudomonas	pseudomonas helleri	0.054307	0
NODE0639	2.52702	35.9814	5161	1350	bacteria	firmicutes	bacilli	lactobacillales	enterococcaceae	enterococcus	unclassified	0	0.0340024
NODE0640	2.50964	38.4839	5158	1350	bacteria	firmicutes	bacilli	lactobacillales	enterococcaceae	enterococcus	unclassified	0	0.0389036
NODE0641	4.24636	55.8081	5148	286	bacteria	proteobacteria	gammaproteobacteria	pseudomonadales	pseudomonadaceae	pseudomonas	unclassified	0.0983843	0
NODE0642	1.65696	47.1115	5141	47715	bacteria	firmicutes	bacilli	lactobacillales	lactobacillaceae	lacticaseibacillus	lacticaseibacillus rhamnosus	0.021558	0
NODE0643	2.81542	55.5426	5133	286	bacteria	proteobacteria	gammaproteobacteria	pseudomonadales	pseudomonadaceae	pseudomonas	unclassified	0.0575339	0.00122531
NODE0644	2.55878	57.8085	5129	286	bacteria	proteobacteria	gammaproteobacteria	pseudomonadales	pseudomonadaceae	pseudomonas	unclassified	0.0578772	0
NODE0645	37.4206	52.0305	5122	543	bacteria	proteobacteria	gammaproteobacteria	enterobacterales	enterobacteriaceae	unclassified	unclassified	0.000137312	0.453977
NODE0646	2.54957	37.832	5120	1350	bacteria	firmicutes	bacilli	lactobacillales	enterococcaceae	enterococcus	unclassified	0	0.0385973
NODE0647	3.67188	57.4418	5113	286	bacteria	proteobacteria	gammaproteobacteria	pseudomonadales	pseudomonadaceae	pseudomonas	unclassified	0.0792292	0
NODE0648	3.5247	39.0053	5107	1350	bacteria	firmicutes	bacilli	lactobacillales	enterococcaceae	enterococcus	unclassified	0	0.0459491
NODE0649	3.40884	37.9459	5102	1236	bacteria	proteobacteria	gammaproteobacteria	unclassified	unclassified	unclassified	unclassified	0	0.0444175
NODE0650	2.68316	38.1914	5098	1350	bacteria	firmicutes	bacilli	lactobacillales	enterococcaceae	enterococcus	unclassified	0	0.036453
NODE0651	2.76608	61.0303	5086	286	bacteria	proteobacteria	gammaproteobacteria	pseudomonadales	pseudomonadaceae	pseudomonas	unclassified	0.0643995	0
NODE0652	2.38525	36.9116	5077	91061	bacteria	firmicutes	bacilli	unclassified	unclassified	unclassified	unclassified	0	0.0349213
NODE0653	3.22836	56.6161	5071	286	bacteria	proteobacteria	gammaproteobacteria	pseudomonadales	pseudomonadaceae	pseudomonas	unclassified	0.0660473	0
NODE0654	2.8163	38.98	5059	1350	bacteria	firmicutes	bacilli	lactobacillales	enterococcaceae	enterococcus	unclassified	0	0.0395162
NODE0655	2.74914	37.5644	5050	1350	bacteria	firmicutes	bacilli	lactobacillales	enterococcaceae	enterococcus	unclassified	0	0.0382909
NODE0656	3.95941	62.3857	5030	286	bacteria	proteobacteria	gammaproteobacteria	pseudomonadales	pseudomonadaceae	pseudomonas	unclassified	0.0843785	0
NODE0657	4.21102	58.8621	5027	286	bacteria	proteobacteria	gammaproteobacteria	pseudomonadales	pseudomonadaceae	pseudomonas	unclassified	0.0803277	0.000306328
NODE0658	3.18976	58.2801	5012	286	bacteria	proteobacteria	gammaproteobacteria	pseudomonadales	pseudomonadaceae	pseudomonas	unclassified	0.0827994	0.000306328
NODE0659	2.92054	39.7405	5010	91061	bacteria	firmicutes	bacilli	unclassified	unclassified	unclassified	unclassified	6.86562e-05	0.0401289
NODE0660	2.3557	35.4062	4985	2	bacteria	unclassified	unclassified	unclassified	unclassified	unclassified	unclassified	0	0.0340024
NODE0661	2.81496	48.1727	4980	286	bacteria	proteobacteria	gammaproteobacteria	pseudomonadales	pseudomonadaceae	pseudomonas	unclassified	0.0450385	0
NODE0662	4.17714	58.711	4965	286	bacteria	proteobacteria	gammaproteobacteria	pseudomonadales	pseudomonadaceae	pseudomonas	unclassified	0.0796412	0
NODE0663	4.11882	60.676	4941	286	bacteria	proteobacteria	gammaproteobacteria	pseudomonadales	pseudomonadaceae	pseudomonas	unclassified	0.0832113	0
NODE0664	3.0198	37.2461	4924	91061	bacteria	firmicutes	bacilli	unclassified	unclassified	unclassified	unclassified	0	0.0422732
NODE0665	3.84882	58.4011	4916	286	bacteria	proteobacteria	gammaproteobacteria	pseudomonadales	pseudomonadaceae	pseudomonas	unclassified	0.0378296	0.000306328
NODE0666	5.29789	59.4628	4914	286	bacteria	proteobacteria	gammaproteobacteria	pseudomonadales	pseudomonadaceae	pseudomonas	unclassified	0.11239	0
NODE0667	4.83298	60.5912	4905	286	bacteria	proteobacteria	gammaproteobacteria	pseudomonadales	pseudomonadaceae	pseudomonas	unclassified	0.110056	0
NODE0668	2.42929	37.7331	4879	1350	bacteria	firmicutes	bacilli	lactobacillales	enterococcaceae	enterococcus	unclassified	0	0.0315517
NODE0670	4.09152	64.1405	4869	286	bacteria	proteobacteria	gammaproteobacteria	pseudomonadales	pseudomonadaceae	pseudomonas	unclassified	0.0895277	0
NODE0671	2.42589	37.0348	4863	1350	bacteria	firmicutes	bacilli	lactobacillales	enterococcaceae	enterococcus	unclassified	0	0.0330834
NODE0672	3.10034	39.2512	4861	1350	bacteria	firmicutes	bacilli	lactobacillales	enterococcaceae	enterococcus	unclassified	0	0.0398226
NODE0673	3.06609	35.8292	4848	28037	bacteria	firmicutes	bacilli	lactobacillales	streptococcaceae	streptococcus	streptococcus mitis	0.0296595	0.000612655
NODE0674	3.38466	52.5129	4835	286	bacteria	proteobacteria	gammaproteobacteria	pseudomonadales	pseudomonadaceae	pseudomonas	unclassified	0.0694801	0.000306328
NODE0675	51.0899	52.0704	4830	2	bacteria	unclassified	unclassified	unclassified	unclassified	unclassified	unclassified	0.000549249	0.557516
NODE0676	5.40635	49.5643	4820	2	bacteria	unclassified	unclassified	unclassified	unclassified	unclassified	unclassified	0	0.070149
NODE0677	2.26534	45.8186	4819	1608996	bacteria	proteobacteria	gammaproteobacteria	pseudomonadales	pseudomonadaceae	pseudomonas	pseudomonas helleri	0.0438713	0
NODE0678	2.96269	62.0718	4817	286	bacteria	proteobacteria	gammaproteobacteria	pseudomonadales	pseudomonadaceae	pseudomonas	unclassified	0.0729129	0
NODE0679	5.76902	60.0791	4807	286	bacteria	proteobacteria	gammaproteobacteria	pseudomonadales	pseudomonadaceae	pseudomonas	unclassified	0.0981783	0
NODE0680	1.82108	47.9558	4794	2759736	bacteria	firmicutes	bacilli	lactobacillales	lactobacillaceae	lacticaseibacillus	unclassified	0.0250595	0
NODE0681	3.19065	40.2088	4790	1350	bacteria	firmicutes	bacilli	lactobacillales	enterococcaceae	enterococcus	unclassified	0	0.0407416
NODE0682	3.05919	56.4301	4790	286	bacteria	proteobacteria	gammaproteobacteria	pseudomonadales	pseudomonadaceae	pseudomonas	unclassified	0.0536205	0
NODE0683	2.32668	37.15	4786	1350	bacteria	firmicutes	bacilli	lactobacillales	enterococcaceae	enterococcus	unclassified	0	0.0306328
NODE0684	3.81986	58.8408	4779	286	bacteria	proteobacteria	gammaproteobacteria	pseudomonadales	pseudomonadaceae	pseudomonas	unclassified	0.0728442	0
NODE0685	3.42299	39.219	4763	1351	bacteria	firmicutes	bacilli	lactobacillales	enterococcaceae	enterococcus	enterococcus faecalis	0	0.0456428
NODE0686	2.62098	38.1303	4760	1350	bacteria	firmicutes	bacilli	lactobacillales	enterococcaceae	enterococcus	unclassified	0	0.035534
NODE0687	2.42344	37.7319	4744	1350	bacteria	firmicutes	bacilli	lactobacillales	enterococcaceae	enterococcus	unclassified	0	0.0333897
NODE0688	2.98567	37.9332	4732	1350	bacteria	firmicutes	bacilli	lactobacillales	enterococcaceae	enterococcus	unclassified	0	0.0407416
NODE0689	2.28148	39.317	4685	1350	bacteria	firmicutes	bacilli	lactobacillales	enterococcaceae	enterococcus	unclassified	0	0.0303264
NODE0690	2.74418	37.5882	4677	1350	bacteria	firmicutes	bacilli	lactobacillales	enterococcaceae	enterococcus	unclassified	0	0.0361466
NODE0691	2.51649	38.8449	4675	1350	bacteria	firmicutes	bacilli	lactobacillales	enterococcaceae	enterococcus	unclassified	0	0.033696
NODE0692	3.29202	57.7988	4661	1608996	bacteria	proteobacteria	gammaproteobacteria	pseudomonadales	pseudomonadaceae	pseudomonas	pseudomonas helleri	0.0670771	0
NODE0693	2.71214	59.2871	4657	286	bacteria	proteobacteria	gammaproteobacteria	pseudomonadales	pseudomonadaceae	pseudomonas	unclassified	0.0705786	0
NODE0694	4.35154	59.1398	4650	286	bacteria	proteobacteria	gammaproteobacteria	pseudomonadales	pseudomonadaceae	pseudomonas	unclassified	0.0815635	0
NODE0695	4.66844	59.0694	4642	286	bacteria	proteobacteria	gammaproteobacteria	pseudomonadales	pseudomonadaceae	pseudomonas	unclassified	0.0934411	0
NODE0696	1.69927	41.5876	4636	47715	bacteria	firmicutes	bacilli	lactobacillales	lactobacillaceae	lacticaseibacillus	lacticaseibacillus rhamnosus	0.0130447	0
NODE0697	2.38355	45.4486	4614	1608996	bacteria	proteobacteria	gammaproteobacteria	pseudomonadales	pseudomonadaceae	pseudomonas	pseudomonas helleri	0.0323371	0
NODE0698	2.33505	37.1633	4604	1350	bacteria	firmicutes	bacilli	lactobacillales	enterococcaceae	enterococcus	unclassified	0	0.0269568
NODE0699	2.34704	37.8096	4602	1350	bacteria	firmicutes	bacilli	lactobacillales	enterococcaceae	enterococcus	unclassified	0	0.033696
NODE0700	4.4157	59.7304	4599	286	bacteria	proteobacteria	gammaproteobacteria	pseudomonadales	pseudomonadaceae	pseudomonas	unclassified	0.0876053	0
NODE0701	9.15264	56.7356	4595	1206777	bacteria	proteobacteria	gammaproteobacteria	pseudomonadales	pseudomonadaceae	pseudomonas	pseudomonas sp. lz4w	0.137518	0.000306328
NODE0702	3.75864	51.9756	4581	286	bacteria	proteobacteria	gammaproteobacteria	pseudomonadales	pseudomonadaceae	pseudomonas	unclassified	0.0589757	0
NODE0703	3.06784	57.9603	4579	1608996	bacteria	proteobacteria	gammaproteobacteria	pseudomonadales	pseudomonadaceae	pseudomonas	pseudomonas helleri	0.0643995	0
NODE0704	2.74117	38.6314	4574	1350	bacteria	firmicutes	bacilli	lactobacillales	enterococcaceae	enterococcus	unclassified	0	0.033696
NODE0705	2.23684	36.4094	4573	1350	bacteria	firmicutes	bacilli	lactobacillales	enterococcaceae	enterococcus	unclassified	0.000137312	0.0291011
NODE0706	2.5364	35.539	4564	1351	bacteria	firmicutes	bacilli	lactobacillales	enterococcaceae	enterococcus	enterococcus faecalis	0	0.032777
NODE0707	2.83833	38.1412	4562	1350	bacteria	firmicutes	bacilli	lactobacillales	enterococcaceae	enterococcus	unclassified	0	0.0330834
NODE0708	3.10138	39.9034	4556	1350	bacteria	firmicutes	bacilli	lactobacillales	enterococcaceae	enterococcus	unclassified	0	0.0401289
NODE0709	1.61799	31.0042	4551	1351	bacteria	firmicutes	bacilli	lactobacillales	enterococcaceae	enterococcus	enterococcus faecalis	0	0.0217493
NODE0710	3.52578	40.6243	4549	1351	bacteria	firmicutes	bacilli	lactobacillales	enterococcaceae	enterococcus	enterococcus faecalis	0	0.0447238
NODE0711	5.55797	59.0579	4543	286	bacteria	proteobacteria	gammaproteobacteria	pseudomonadales	pseudomonadaceae	pseudomonas	unclassified	0.0913127	0
NODE0712	2.51951	36.7144	4535	91061	bacteria	firmicutes	bacilli	unclassified	unclassified	unclassified	unclassified	0	0.0370656
NODE0713	2.99977	57.7546	4507	286	bacteria	proteobacteria	gammaproteobacteria	pseudomonadales	pseudomonadaceae	pseudomonas	unclassified	0.0596622	0
NODE0714	2.40541	37.7699	4493	2	bacteria	unclassified	unclassified	unclassified	unclassified	unclassified	unclassified	0	0.0349213
NODE0715	2.79587	57.8337	4487	286	bacteria	proteobacteria	gammaproteobacteria	pseudomonadales	pseudomonadaceae	pseudomonas	unclassified	0.0535518	0
NODE0716	5.55451	53.2337	4484	547	bacteria	proteobacteria	gammaproteobacteria	enterobacterales	enterobacteriaceae	enterobacter	unclassified	0	0.0652478
NODE0717	3.33042	60.3748	4482	286	bacteria	proteobacteria	gammaproteobacteria	pseudomonadales	pseudomonadaceae	pseudomonas	unclassified	0.0557488	0
NODE0718	3.19793	37.3688	4477	1350	bacteria	firmicutes	bacilli	lactobacillales	enterococcaceae	enterococcus	unclassified	0	0.0395162
NODE0719	5.46561	53.1739	4474	1236	bacteria	proteobacteria	gammaproteobacteria	unclassified	unclassified	unclassified	unclassified	0	0.0631035
NODE0720	2.41105	60.1968	4472	286	bacteria	proteobacteria	gammaproteobacteria	pseudomonadales	pseudomonadaceae	pseudomonas	unclassified	0.0584951	0
NODE0721	2.55105	37.2817	4466	1350	bacteria	firmicutes	bacilli	lactobacillales	enterococcaceae	enterococcus	unclassified	0	0.0324707
NODE0722	4.07634	58.3016	4463	286	bacteria	proteobacteria	gammaproteobacteria	pseudomonadales	pseudomonadaceae	pseudomonas	unclassified	0.0890471	0
NODE0723	2.22097	43.2032	4458	1301	bacteria	firmicutes	bacilli	lactobacillales	streptococcaceae	streptococcus	unclassified	0.0234118	0.0156227
NODE0724	4.07413	54.4088	4457	547	bacteria	proteobacteria	gammaproteobacteria	enterobacterales	enterobacteriaceae	enterobacter	unclassified	0	0.0468681
NODE0725	2.17331	36.3943	4443	1350	bacteria	firmicutes	bacilli	lactobacillales	enterococcaceae	enterococcus	unclassified	0	0.0229746
NODE0726	2.11454	34.7973	4440	1351	bacteria	firmicutes	bacilli	lactobacillales	enterococcaceae	enterococcus	enterococcus faecalis	0	0.0291011
NODE0727	4.06609	58.5492	4439	286	bacteria	proteobacteria	gammaproteobacteria	pseudomonadales	pseudomonadaceae	pseudomonas	unclassified	0.0889784	0
NODE0728	3.22537	59.49	4431	286	bacteria	proteobacteria	gammaproteobacteria	pseudomonadales	pseudomonadaceae	pseudomonas	unclassified	0.0568473	0
NODE0729	4.34622	59.4754	4422	286	bacteria	proteobacteria	gammaproteobacteria	pseudomonadales	pseudomonadaceae	pseudomonas	unclassified	0.0867128	0
NODE0730	2.97505	40.2627	4416	91061	bacteria	firmicutes	bacilli	unclassified	unclassified	unclassified	unclassified	0	0.0379846
NODE0731	2.19192	36.6893	4410	1350	bacteria	firmicutes	bacilli	lactobacillales	enterococcaceae	enterococcus	unclassified	0	0.0287948
NODE0732	3.129	63.4135	4406	286	bacteria	proteobacteria	gammaproteobacteria	pseudomonadales	pseudomonadaceae	pseudomonas	unclassified	0.067489	0
NODE0733	2.61968	39.6141	4405	1313	bacteria	firmicutes	bacilli	lactobacillales	streptococcaceae	streptococcus	streptococcus pneumoniae	0	0.0352277
NODE0734	2.18779	33.2046	4403	1351	bacteria	firmicutes	bacilli	lactobacillales	enterococcaceae	enterococcus	enterococcus faecalis	0	0.0272631
NODE0735	2.92309	37.9539	4379	1350	bacteria	firmicutes	bacilli	lactobacillales	enterococcaceae	enterococcus	unclassified	0	0.0340024
NODE0736	1.75823	37.4971	4379	1350	bacteria	firmicutes	bacilli	lactobacillales	enterococcaceae	enterococcus	unclassified	0	0.0214429
NODE0737	2.66925	56.2586	4378	286	bacteria	proteobacteria	gammaproteobacteria	pseudomonadales	pseudomonadaceae	pseudomonas	unclassified	0.0554055	0
NODE0738	2.59948	37.2428	4374	1350	bacteria	firmicutes	bacilli	lactobacillales	enterococcaceae	enterococcus	unclassified	0	0.0309391
NODE0739	5.20725	59.2271	4373	286	bacteria	proteobacteria	gammaproteobacteria	pseudomonadales	pseudomonadaceae	pseudomonas	unclassified	0.0865068	0
NODE0740	2.63104	58.6578	4366	286	bacteria	proteobacteria	gammaproteobacteria	pseudomonadales	pseudomonadaceae	pseudomonas	unclassified	0.0593189	0
NODE0741	2.06126	35.9127	4355	1350	bacteria	firmicutes	bacilli	lactobacillales	enterococcaceae	enterococcus	unclassified	0	0.0263442
NODE0742	4.75681	61.3103	4350	286	bacteria	proteobacteria	gammaproteobacteria	pseudomonadales	pseudomonadaceae	pseudomonas	unclassified	0.0733935	0
NODE0743	3.20517	56.0488	4348	1608996	bacteria	proteobacteria	gammaproteobacteria	pseudomonadales	pseudomonadaceae	pseudomonas	pseudomonas helleri	0.0591816	0
NODE0744	2.81094	57.7047	4348	286	bacteria	proteobacteria	gammaproteobacteria	pseudomonadales	pseudomonadaceae	pseudomonas	unclassified	0.0493638	0
NODE0745	3.79019	56.5017	4345	286	bacteria	proteobacteria	gammaproteobacteria	pseudomonadales	pseudomonadaceae	pseudomonas	unclassified	0.0702353	0
NODE0746	2.67901	37.1117	4314	1350	bacteria	firmicutes	bacilli	lactobacillales	enterococcaceae	enterococcus	unclassified	0	0.0315517
NODE0747	2.80081	59.6654	4304	286	bacteria	proteobacteria	gammaproteobacteria	pseudomonadales	pseudomonadaceae	pseudomonas	unclassified	0.0542384	0.000306328
NODE0748	2.51307	37.9479	4298	1350	bacteria	firmicutes	bacilli	lactobacillales	enterococcaceae	enterococcus	unclassified	0	0.0306328
NODE0749	4.53492	46.6465	4294	543	bacteria	proteobacteria	gammaproteobacteria	enterobacterales	enterobacteriaceae	unclassified	unclassified	0	0.052382
NODE0750	4.05091	53.441	4272	2	bacteria	unclassified	unclassified	unclassified	unclassified	unclassified	unclassified	0	0.0419669
NODE0751	2.31602	40.0844	4266	1350	bacteria	firmicutes	bacilli	lactobacillales	enterococcaceae	enterococcus	unclassified	0	0.0275695
NODE0752	5.32189	58.7808	4265	286	bacteria	proteobacteria	gammaproteobacteria	pseudomonadales	pseudomonadaceae	pseudomonas	unclassified	0.0964619	0
NODE0753	3.38126	58.3372	4258	573	bacteria	proteobacteria	gammaproteobacteria	enterobacterales	enterobacteriaceae	klebsiella	klebsiella pneumoniae	0.0670771	0
NODE0754	2.89032	59.9248	4257	286	bacteria	proteobacteria	gammaproteobacteria	pseudomonadales	pseudomonadaceae	pseudomonas	unclassified	0.0639876	0
NODE0755	4.33785	40.437	4256	2	bacteria	unclassified	unclassified	unclassified	unclassified	unclassified	unclassified	0	0.0459491
NODE0756	2.86458	39.0599	4255	1350	bacteria	firmicutes	bacilli	lactobacillales	enterococcaceae	enterococcus	unclassified	0	0.0303264
NODE0757	2.78061	37.1825	4252	1350	bacteria	firmicutes	bacilli	lactobacillales	enterococcaceae	enterococcus	unclassified	0	0.0312454
NODE0758	2.29937	43.6103	4249	1301	bacteria	firmicutes	bacilli	lactobacillales	streptococcaceae	streptococcus	unclassified	0.0247849	0.0153164
NODE0759	1.54306	45.0071	4226	47715	bacteria	firmicutes	bacilli	lactobacillales	lactobacillaceae	lacticaseibacillus	lacticaseibacillus rhamnosus	0.0163402	0
NODE0760	1.53221	45.5148	4225	47715	bacteria	firmicutes	bacilli	lactobacillales	lactobacillaceae	lacticaseibacillus	lacticaseibacillus rhamnosus	0.0164775	0
NODE0761	3.57359	58.6174	4224	72274	bacteria	proteobacteria	gammaproteobacteria	pseudomonadales	unclassified	unclassified	unclassified	0.0675577	0
NODE0762	5.17469	50.7583	4220	91347	bacteria	proteobacteria	gammaproteobacteria	enterobacterales	unclassified	unclassified	unclassified	0	0.0597339
NODE0763	2.7226	39.573	4215	1350	bacteria	firmicutes	bacilli	lactobacillales	enterococcaceae	enterococcus	unclassified	0	0.0419669
NODE0764	2.98432	57.153	4208	286	bacteria	proteobacteria	gammaproteobacteria	pseudomonadales	pseudomonadaceae	pseudomonas	unclassified	0.054307	0
NODE0765	2.29797	38.5219	4208	1350	bacteria	firmicutes	bacilli	lactobacillales	enterococcaceae	enterococcus	unclassified	0.000137312	0.0266505
NODE0766	2.06681	31.4435	4198	91061	bacteria	firmicutes	bacilli	unclassified	unclassified	unclassified	unclassified	0	0.0235872
NODE0767	1.37257	47.0925	4196	47715	bacteria	firmicutes	bacilli	lactobacillales	lactobacillaceae	lacticaseibacillus	lacticaseibacillus rhamnosus	0.0136626	0
NODE0768	2.6891	37.3894	4183	1239	bacteria	firmicutes	unclassified	unclassified	unclassified	unclassified	unclassified	0.0214207	0.00949615
NODE0769	2.87796	39.6647	4175	1350	bacteria	firmicutes	bacilli	lactobacillales	enterococcaceae	enterococcus	unclassified	0	0.0340024
NODE0770	1.88569	46.6827	4160	47715	bacteria	firmicutes	bacilli	lactobacillales	lactobacillaceae	lacticaseibacillus	lacticaseibacillus rhamnosus	0.0157909	0
NODE0771	2.52047	39.3939	4158	1301	bacteria	firmicutes	bacilli	lactobacillales	streptococcaceae	streptococcus	unclassified	0.0226565	0.0119468
NODE0772	4.20432	57.9759	4150	286	bacteria	proteobacteria	gammaproteobacteria	pseudomonadales	pseudomonadaceae	pseudomonas	unclassified	0.0739427	0.000306328
NODE0773	2.78742	36.9246	4149	1350	bacteria	firmicutes	bacilli	lactobacillales	enterococcaceae	enterococcus	unclassified	0	0.0309391
NODE0774	3.05774	59.5175	4145	286	bacteria	proteobacteria	gammaproteobacteria	pseudomonadales	pseudomonadaceae	pseudomonas	unclassified	0.0512862	0
NODE0775	2.84903	60.5409	4141	286	bacteria	proteobacteria	gammaproteobacteria	pseudomonadales	pseudomonadaceae	pseudomonas	unclassified	0.0493638	0
NODE0776	1.32245	43.285	4140	1301	bacteria	firmicutes	bacilli	lactobacillales	streptococcaceae	streptococcus	unclassified	0.013182	0.0088835
NODE0777	2.97657	38.4876	4139	1350	bacteria	firmicutes	bacilli	lactobacillales	enterococcaceae	enterococcus	unclassified	0	0.0321644
NODE0778	2.9003	56.8978	4139	1608996	bacteria	proteobacteria	gammaproteobacteria	pseudomonadales	pseudomonadaceae	pseudomonas	pseudomonas helleri	0.0473728	0
NODE0779	2.65818	36.9528	4135	1350	bacteria	firmicutes	bacilli	lactobacillales	enterococcaceae	enterococcus	unclassified	6.86562e-05	0.0303264
NODE0780	4.74513	59.2637	4129	286	bacteria	proteobacteria	gammaproteobacteria	pseudomonadales	pseudomonadaceae	pseudomonas	unclassified	0.0762084	0
NODE0781	2.71857	39.2684	4128	543	bacteria	proteobacteria	gammaproteobacteria	enterobacterales	enterobacteriaceae	unclassified	unclassified	0	0.0312454
NODE0782	2.44464	37.4516	4128	1350	bacteria	firmicutes	bacilli	lactobacillales	enterococcaceae	enterococcus	unclassified	0	0.0284885
NODE0783	6.20741	61.6634	4124	286	bacteria	proteobacteria	gammaproteobacteria	pseudomonadales	pseudomonadaceae	pseudomonas	unclassified	0.106623	0
NODE0784	2.57586	43.3633	4121	1301	bacteria	firmicutes	bacilli	lactobacillales	streptococcaceae	streptococcus	unclassified	0.0194984	0.015929
NODE0785	2.0742	37.3664	4116	1351	bacteria	firmicutes	bacilli	lactobacillales	enterococcaceae	enterococcus	enterococcus faecalis	0	0.0263442
NODE0786	4.15906	60.4668	4113	286	bacteria	proteobacteria	gammaproteobacteria	pseudomonadales	pseudomonadaceae	pseudomonas	unclassified	0.0797785	0
NODE0787	1.45033	47.4836	4113	2759736	bacteria	firmicutes	bacilli	lactobacillales	lactobacillaceae	lacticaseibacillus	unclassified	0.0145551	0
NODE0788	3.14863	39.0268	4110	91347	bacteria	proteobacteria	gammaproteobacteria	enterobacterales	unclassified	unclassified	unclassified	0	0.035534
NODE0789	2.92323	36.9268	4100	1350	bacteria	firmicutes	bacilli	lactobacillales	enterococcaceae	enterococcus	unclassified	0.000137312	0.035534
NODE0790	4.16448	58.6283	4097	286	bacteria	proteobacteria	gammaproteobacteria	pseudomonadales	pseudomonadaceae	pseudomonas	unclassified	0.0751099	0.000306328
NODE0791	2.57571	42.9199	4096	1608996	bacteria	proteobacteria	gammaproteobacteria	pseudomonadales	pseudomonadaceae	pseudomonas	pseudomonas helleri	0.028561	0
NODE0792	5.21412	58.1378	4092	286	bacteria	proteobacteria	gammaproteobacteria	pseudomonadales	pseudomonadaceae	pseudomonas	unclassified	0.0727756	0
NODE0793	3.40121	59.9756	4090	286	bacteria	proteobacteria	gammaproteobacteria	pseudomonadales	pseudomonadaceae	pseudomonas	unclassified	0.0605548	0
NODE0794	4.21546	59.2022	4086	286	bacteria	proteobacteria	gammaproteobacteria	pseudomonadales	pseudomonadaceae	pseudomonas	unclassified	0.0618592	0
NODE0795	1.87791	45.7997	4083	2	bacteria	unclassified	unclassified	unclassified	unclassified	unclassified	unclassified	0.0226565	0.0131721
NODE0796	4.41536	60.2259	4073	286	bacteria	proteobacteria	gammaproteobacteria	pseudomonadales	pseudomonadaceae	pseudomonas	unclassified	0.0703039	0.000306328
NODE0797	5.38707	58.5953	4072	286	bacteria	proteobacteria	gammaproteobacteria	pseudomonadales	pseudomonadaceae	pseudomonas	unclassified	0.0928918	0
NODE0798	11.2338	68.1829	4067	584	bacteria	proteobacteria	gammaproteobacteria	enterobacterales	morganellaceae	proteus	proteus mirabilis	0.0322684	0.0992501
NODE0799	2.2427	41.0477	4066	1301	bacteria	firmicutes	bacilli	lactobacillales	streptococcaceae	streptococcus	unclassified	0.0233431	0.0116404
NODE0800	3.18221	54.4313	4062	286	bacteria	proteobacteria	gammaproteobacteria	pseudomonadales	pseudomonadaceae	pseudomonas	unclassified	0.0559548	0
NODE0801	3.6576	48.2393	4061	286	bacteria	proteobacteria	gammaproteobacteria	pseudomonadales	pseudomonadaceae	pseudomonas	unclassified	0.0484026	0
NODE0802	3.97429	60.8385	4055	286	bacteria	proteobacteria	gammaproteobacteria	pseudomonadales	pseudomonadaceae	pseudomonas	unclassified	0.0685875	0
NODE0803	2.66616	37.4072	4042	1350	bacteria	firmicutes	bacilli	lactobacillales	enterococcaceae	enterococcus	unclassified	0	0.0318581
NODE0804	1.69272	46.6353	4042	2759736	bacteria	firmicutes	bacilli	lactobacillales	lactobacillaceae	lacticaseibacillus	unclassified	0.0211461	0
NODE0805	4.7819	51.5354	4038	547	bacteria	proteobacteria	gammaproteobacteria	enterobacterales	enterobacteriaceae	enterobacter	unclassified	0.000137312	0.0438048
NODE0806	5.24244	41.6232	4029	1350	bacteria	firmicutes	bacilli	lactobacillales	enterococcaceae	enterococcus	unclassified	0	0.051463
NODE0807	3.27692	60.5413	4027	286	bacteria	proteobacteria	gammaproteobacteria	pseudomonadales	pseudomonadaceae	pseudomonas	unclassified	0.0535518	0
NODE0808	2.4116	39.4135	4024	1	unclassified	unclassified	unclassified	unclassified	unclassified	unclassified	unclassified	0	0.0266505
NODE0809	2.42406	42.2101	4018	1301	bacteria	firmicutes	bacilli	lactobacillales	streptococcaceae	streptococcus	unclassified	0.0256774	0.0116404
NODE0810	3.43787	58.0717	4014	286	bacteria	proteobacteria	gammaproteobacteria	pseudomonadales	pseudomonadaceae	pseudomonas	unclassified	0.0597995	0
NODE0811	2.52277	39.2377	4014	1350	bacteria	firmicutes	bacilli	lactobacillales	enterococcaceae	enterococcus	unclassified	0	0.0281821
NODE0812	1.99846	37.9422	4014	1350	bacteria	firmicutes	bacilli	lactobacillales	enterococcaceae	enterococcus	unclassified	0	0.019605
NODE0813	3.17612	38.6017	4005	1350	bacteria	firmicutes	bacilli	lactobacillales	enterococcaceae	enterococcus	unclassified	0	0.0361466
NODE0814	3.1388	53.8846	4003	286	bacteria	proteobacteria	gammaproteobacteria	pseudomonadales	pseudomonadaceae	pseudomonas	unclassified	0.0473728	0
NODE0815	2.11068	35.4234	4003	1350	bacteria	firmicutes	bacilli	lactobacillales	enterococcaceae	enterococcus	unclassified	0	0.0217493
NODE0816	2.00336	46075	4000	47715	bacteria	firmicutes	bacilli	lactobacillales	lactobacillaceae	lacticaseibacillus	lacticaseibacillus rhamnosus	0.0168894	0.000306328
NODE0817	2.7787	37.0964	3995	1350	bacteria	firmicutes	bacilli	lactobacillales	enterococcaceae	enterococcus	unclassified	0	0.0303264
NODE0818	3.43005	58.5628	3994	286	bacteria	proteobacteria	gammaproteobacteria	pseudomonadales	pseudomonadaceae	pseudomonas	unclassified	0.0519041	0
NODE0819	2.5504	35.5494	3986	1350	bacteria	firmicutes	bacilli	lactobacillales	enterococcaceae	enterococcus	unclassified	0	0.0294074
NODE0820	2.8184	36.4943	3965	1350	bacteria	firmicutes	bacilli	lactobacillales	enterococcaceae	enterococcus	unclassified	0	0.0303264
NODE0821	2.03443	37.4653	3961	1350	bacteria	firmicutes	bacilli	lactobacillales	enterococcaceae	enterococcus	unclassified	0	0.0254252
NODE0822	1.84898	35.1679	3961	1350	bacteria	firmicutes	bacilli	lactobacillales	enterococcaceae	enterococcus	unclassified	0	0.0199113
NODE0823	2.61603	40.1267	3945	1	unclassified	unclassified	unclassified	unclassified	unclassified	unclassified	unclassified	6.86562e-05	0.0281821
NODE0824	2.29062	39.2594	3943	1350	bacteria	firmicutes	bacilli	lactobacillales	enterococcaceae	enterococcus	unclassified	0	0.0278758
NODE0825	2.97692	37.0051	3940	1350	bacteria	firmicutes	bacilli	lactobacillales	enterococcaceae	enterococcus	unclassified	0	0.032777
NODE0826	3.83578	60.2437	3939	1608996	bacteria	proteobacteria	gammaproteobacteria	pseudomonadales	pseudomonadaceae	pseudomonas	pseudomonas helleri	0.0645368	0.000306328
NODE0827	4.53202	57.3279	3937	286	bacteria	proteobacteria	gammaproteobacteria	pseudomonadales	pseudomonadaceae	pseudomonas	unclassified	0.0661846	0
NODE0828	3.02181	56.8523	3933	286	bacteria	proteobacteria	gammaproteobacteria	pseudomonadales	pseudomonadaceae	pseudomonas	unclassified	0.0551309	0
NODE0829	2.14936	32.5954	3930	1351	bacteria	firmicutes	bacilli	lactobacillales	enterococcaceae	enterococcus	enterococcus faecalis	0	0.0232809
NODE0830	3.16123	58.0555	3929	286	bacteria	proteobacteria	gammaproteobacteria	pseudomonadales	pseudomonadaceae	pseudomonas	unclassified	0.0514921	0
NODE0831	3.40385	59.2905	3918	286	bacteria	proteobacteria	gammaproteobacteria	pseudomonadales	pseudomonadaceae	pseudomonas	unclassified	0.0563667	0
NODE0832	1.70863	45.6588	3916	47715	bacteria	firmicutes	bacilli	lactobacillales	lactobacillaceae	lacticaseibacillus	lacticaseibacillus rhamnosus	0.0177133	0
NODE0833	2.32725	35.3197	3910	1350	bacteria	firmicutes	bacilli	lactobacillales	enterococcaceae	enterococcus	unclassified	0	0.0248125
NODE0834	4.08448	44.2736	3903	543	bacteria	proteobacteria	gammaproteobacteria	enterobacterales	enterobacteriaceae	unclassified	unclassified	0.000137312	0.0410479
NODE0835	4.59055	57.5392	3893	286	bacteria	proteobacteria	gammaproteobacteria	pseudomonadales	pseudomonadaceae	pseudomonas	unclassified	0.0622712	0.000306328
NODE0836	3.63162	41.0659	3884	1	unclassified	unclassified	unclassified	unclassified	unclassified	unclassified	unclassified	0	0.0438048
NODE0837	3.21467	37.6322	3877	1350	bacteria	firmicutes	bacilli	lactobacillales	enterococcaceae	enterococcus	unclassified	0	0.0315517
NODE0838	3.87564	59.098	3858	1608996	bacteria	proteobacteria	gammaproteobacteria	pseudomonadales	pseudomonadaceae	pseudomonas	pseudomonas helleri	0.0533459	0
NODE0839	2.47518	37.9087	3854	1350	bacteria	firmicutes	bacilli	lactobacillales	enterococcaceae	enterococcus	unclassified	0.000137312	0.0251189
NODE0840	3.29442	58.8632	3853	286	bacteria	proteobacteria	gammaproteobacteria	pseudomonadales	pseudomonadaceae	pseudomonas	unclassified	0.046137	0
NODE0841	3.15337	39.5325	3850	1351	bacteria	firmicutes	bacilli	lactobacillales	enterococcaceae	enterococcus	enterococcus faecalis	0	0.032777
NODE0842	2.50833	36.9706	3849	1350	bacteria	firmicutes	bacilli	lactobacillales	enterococcaceae	enterococcus	unclassified	0	0.0281821
NODE0843	2.52829	55.5874	3839	286	bacteria	proteobacteria	gammaproteobacteria	pseudomonadales	pseudomonadaceae	pseudomonas	unclassified	0.0396146	0
NODE0844	1.84256	49.1645	3830	33958	bacteria	firmicutes	bacilli	lactobacillales	lactobacillaceae	unclassified	unclassified	0.0127014	0
NODE0845	2.58615	32.4268	3824	1351	bacteria	firmicutes	bacilli	lactobacillales	enterococcaceae	enterococcus	enterococcus faecalis	0	0.0263442
NODE0846	2.64059	52.0931	3822	1608996	bacteria	proteobacteria	gammaproteobacteria	pseudomonadales	pseudomonadaceae	pseudomonas	pseudomonas helleri	0.0402325	0
NODE0847	2.1172	32.2318	3813	1351	bacteria	firmicutes	bacilli	lactobacillales	enterococcaceae	enterococcus	enterococcus faecalis	0	0.0223619
NODE0848	2.60686	54.5789	3800	1608996	bacteria	proteobacteria	gammaproteobacteria	pseudomonadales	pseudomonadaceae	pseudomonas	pseudomonas helleri	0.0392027	0
NODE0849	5.60339	61.0876	3788	286	bacteria	proteobacteria	gammaproteobacteria	pseudomonadales	pseudomonadaceae	pseudomonas	unclassified	0.0906262	0
NODE0850	1.956	45.2985	3786	47715	bacteria	firmicutes	bacilli	lactobacillales	lactobacillaceae	lacticaseibacillus	lacticaseibacillus rhamnosus	0.015585	0
NODE0851	2.53228	38.1443	3783	91347	bacteria	proteobacteria	gammaproteobacteria	enterobacterales	unclassified	unclassified	unclassified	0	0.0275695
NODE0852	2.96853	39.9101	3781	1350	bacteria	firmicutes	bacilli	lactobacillales	enterococcaceae	enterococcus	unclassified	0	0.0287948
NODE0853	1.67789	37.2124	3781	2	bacteria	unclassified	unclassified	unclassified	unclassified	unclassified	unclassified	0.0123581	0.00245062
NODE0854	3.17435	40.8596	3769	2	bacteria	unclassified	unclassified	unclassified	unclassified	unclassified	unclassified	0.0300714	0.015929
NODE0855	1.75708	34.6522	3766	1350	bacteria	firmicutes	bacilli	lactobacillales	enterococcaceae	enterococcus	unclassified	0	0.0192986
NODE0856	3.62721	38.0165	3751	1350	bacteria	firmicutes	bacilli	lactobacillales	enterococcaceae	enterococcus	unclassified	0	0.0349213
NODE0857	2.83287	39.0805	3741	1350	bacteria	firmicutes	bacilli	lactobacillales	enterococcaceae	enterococcus	unclassified	0	0.0294074
NODE0858	3.67202	64.7594	3740	286	bacteria	proteobacteria	gammaproteobacteria	pseudomonadales	pseudomonadaceae	pseudomonas	unclassified	0.0538264	0.000306328
NODE0859	2.71294	56.2366	3736	286	bacteria	proteobacteria	gammaproteobacteria	pseudomonadales	pseudomonadaceae	pseudomonas	unclassified	0.0471668	0
NODE0860	1.66824	45.3012	3735	47715	bacteria	firmicutes	bacilli	lactobacillales	lactobacillaceae	lacticaseibacillus	lacticaseibacillus rhamnosus	0.0170954	0
NODE0861	2.88467	37.1719	3734	1350	bacteria	firmicutes	bacilli	lactobacillales	enterococcaceae	enterococcus	unclassified	0	0.0281821
NODE0862	2.4762	39.2473	3720	1350	bacteria	firmicutes	bacilli	lactobacillales	enterococcaceae	enterococcus	unclassified	0	0.0266505
NODE0863	2.43473	35.914	3720	1350	bacteria	firmicutes	bacilli	lactobacillales	enterococcaceae	enterococcus	unclassified	0	0.0269568
NODE0864	1.68661	47.1774	3720	33958	bacteria	firmicutes	bacilli	lactobacillales	lactobacillaceae	unclassified	unclassified	0.017576	0
NODE0865	2.04265	33.818	3714	1350	bacteria	firmicutes	bacilli	lactobacillales	enterococcaceae	enterococcus	unclassified	0	0.0217493
NODE0866	2.77176	38.076	3711	1350	bacteria	firmicutes	bacilli	lactobacillales	enterococcaceae	enterococcus	unclassified	0	0.0284885
NODE0867	1.97739	41.3208	3710	1301	bacteria	firmicutes	bacilli	lactobacillales	streptococcaceae	streptococcus	unclassified	0.0143491	0.0088835
NODE0868	2.48493	37.3955	3709	1350	bacteria	firmicutes	bacilli	lactobacillales	enterococcaceae	enterococcus	unclassified	0	0.0254252
NODE0869	2.13352	39.7356	3707	1350	bacteria	firmicutes	bacilli	lactobacillales	enterococcaceae	enterococcus	unclassified	0	0.0238935
NODE0870	1.93412	47.4553	3694	33958	bacteria	firmicutes	bacilli	lactobacillales	lactobacillaceae	unclassified	unclassified	0.0137999	0
NODE0872	2.63091	38.0266	3679	1350	bacteria	firmicutes	bacilli	lactobacillales	enterococcaceae	enterococcus	unclassified	0	0.0245062
NODE0873	3.35644	36.2622	3676	1350	bacteria	firmicutes	bacilli	lactobacillales	enterococcaceae	enterococcus	unclassified	0	0.033696
NODE0874	2.01945	36.7447	3674	1350	bacteria	firmicutes	bacilli	lactobacillales	enterococcaceae	enterococcus	unclassified	0	0.0208303
NODE0875	3.09379	41.3962	3667	543	bacteria	proteobacteria	gammaproteobacteria	enterobacterales	enterobacteriaceae	unclassified	unclassified	0	0.0324707
NODE0876	3.06625	59.3332	3659	286	bacteria	proteobacteria	gammaproteobacteria	pseudomonadales	pseudomonadaceae	pseudomonas	unclassified	0.0582891	0
NODE0877	4.41376	58.1739	3658	286	bacteria	proteobacteria	gammaproteobacteria	pseudomonadales	pseudomonadaceae	pseudomonas	unclassified	0.0738054	0.000306328
NODE0878	1.6968	37.8829	3656	2756	bacteria	firmicutes	bacilli	bacillales	listeriaceae	brochothrix	brochothrix thermosphacta	0	0.0180733
NODE0879	2.20522	38.9863	3650	1350	bacteria	firmicutes	bacilli	lactobacillales	enterococcaceae	enterococcus	unclassified	0	0.0214429
NODE0880	2.34611	35.3522	3649	2	bacteria	unclassified	unclassified	unclassified	unclassified	unclassified	unclassified	0	0.0260378
NODE0881	1.83722	46.5531	3641	2759736	bacteria	firmicutes	bacilli	lactobacillales	lactobacillaceae	lacticaseibacillus	unclassified	0.0137312	0
NODE0882	2.6984	41.458	3635	1350	bacteria	firmicutes	bacilli	lactobacillales	enterococcaceae	enterococcus	unclassified	0.0146924	0.0483997
NODE0883	2.39983	50.0689	3631	2316085	bacteria	proteobacteria	gammaproteobacteria	pseudomonadales	pseudomonadaceae	pseudomonas	pseudomonas bubulae	0.0389281	0
NODE0884	2.34917	36.2607	3621	1350	bacteria	firmicutes	bacilli	lactobacillales	enterococcaceae	enterococcus	unclassified	0	0.0235872
NODE0885	2.2636	37.1721	3621	91061	bacteria	firmicutes	bacilli	unclassified	unclassified	unclassified	unclassified	0	0.0254252
NODE0886	4.87278	59.1927	3617	286	bacteria	proteobacteria	gammaproteobacteria	pseudomonadales	pseudomonadaceae	pseudomonas	unclassified	0.0695487	0
NODE0887	2.9051	40.3596	3615	91061	bacteria	firmicutes	bacilli	unclassified	unclassified	unclassified	unclassified	0.000137312	0.0284885
NODE0888	1.83969	51.4665	3614	2759736	bacteria	firmicutes	bacilli	lactobacillales	lactobacillaceae	lacticaseibacillus	unclassified	0.0185372	0
NODE0889	2.6302	36.6482	3610	1350	bacteria	firmicutes	bacilli	lactobacillales	enterococcaceae	enterococcus	unclassified	0	0.0263442
NODE0890	1.67108	33.7587	3605	1350	bacteria	firmicutes	bacilli	lactobacillales	enterococcaceae	enterococcus	unclassified	0	0.0165417
NODE0891	1.85105	38.2157	3598	1350	bacteria	firmicutes	bacilli	lactobacillales	enterococcaceae	enterococcus	unclassified	0	0.0202176
NODE0892	2.06573	36.4572	3596	1351	bacteria	firmicutes	bacilli	lactobacillales	enterococcaceae	enterococcus	enterococcus faecalis	0	0.019605
NODE0893	2.32065	39.6662	3595	1350	bacteria	firmicutes	bacilli	lactobacillales	enterococcaceae	enterococcus	unclassified	0	0.0211366
NODE0895	3.40456	41.1142	3590	1350	bacteria	firmicutes	bacilli	lactobacillales	enterococcaceae	enterococcus	unclassified	0	0.0349213
NODE0896	3.73648	39.7042	3584	1350	bacteria	firmicutes	bacilli	lactobacillales	enterococcaceae	enterococcus	unclassified	0	0.0349213
NODE0897	2.93891	38.3412	3581	1350	bacteria	firmicutes	bacilli	lactobacillales	enterococcaceae	enterococcus	unclassified	0	0.0312454
NODE0898	1.93047	38.5024	3579	1350	bacteria	firmicutes	bacilli	lactobacillales	enterococcaceae	enterococcus	unclassified	0	0.0199113
NODE0899	1.81283	47.775	3573	33958	bacteria	firmicutes	bacilli	lactobacillales	lactobacillaceae	unclassified	unclassified	0.0186058	0
NODE0900	1.72511	46.6685	3572	47715	bacteria	firmicutes	bacilli	lactobacillales	lactobacillaceae	lacticaseibacillus	lacticaseibacillus rhamnosus	0.0163402	0
NODE0901	1.63607	49.3838	3570	2759736	bacteria	firmicutes	bacilli	lactobacillales	lactobacillaceae	lacticaseibacillus	unclassified	0.0140059	0
NODE0902	1.64134	48.3436	3562	33958	bacteria	firmicutes	bacilli	lactobacillales	lactobacillaceae	unclassified	unclassified	0.0160655	0
NODE0903	8.95416	54.8705	3552	1773	bacteria	actinobacteria	actinomycetia	corynebacteriales	mycobacteriaceae	mycobacterium	mycobacterium tuberculosis	0.0273938	0.0652478
NODE0904	2.3769	38.7652	3547	1350	bacteria	firmicutes	bacilli	lactobacillales	enterococcaceae	enterococcus	unclassified	0	0.0226682
NODE0905	3.77537	62.7651	3537	286	bacteria	proteobacteria	gammaproteobacteria	pseudomonadales	pseudomonadaceae	pseudomonas	unclassified	0.0556802	0
NODE0906	5.13476	60.2321	3533	135621	bacteria	proteobacteria	gammaproteobacteria	pseudomonadales	pseudomonadaceae	unclassified	unclassified	0.0731875	0
NODE0907	2.2587	36.4231	3517	1350	bacteria	firmicutes	bacilli	lactobacillales	enterococcaceae	enterococcus	unclassified	0	0.0211366
NODE0908	2.67887	39.6871	3515	1236	bacteria	proteobacteria	gammaproteobacteria	unclassified	unclassified	unclassified	unclassified	0.0226565	0
NODE0909	3.49897	60.7916	3512	286	bacteria	proteobacteria	gammaproteobacteria	pseudomonadales	pseudomonadaceae	pseudomonas	unclassified	0.056504	0
NODE0910	1.90487	35.2221	3512	1350	bacteria	firmicutes	bacilli	lactobacillales	enterococcaceae	enterococcus	unclassified	0	0.0202176
NODE0911	5.29834	59.0767	3509	286	bacteria	proteobacteria	gammaproteobacteria	pseudomonadales	pseudomonadaceae	pseudomonas	unclassified	0.0821815	0
NODE0912	3.77883	54.7734	3509	286	bacteria	proteobacteria	gammaproteobacteria	pseudomonadales	pseudomonadaceae	pseudomonas	unclassified	0.048334	0
NODE0913	2.27646	40.8378	3509	1301	bacteria	firmicutes	bacilli	lactobacillales	streptococcaceae	streptococcus	unclassified	0.0226565	0.0137847
NODE0914	4.60148	61.9903	3507	286	bacteria	proteobacteria	gammaproteobacteria	pseudomonadales	pseudomonadaceae	pseudomonas	unclassified	0.0657726	0
NODE0915	4.28652	59.2233	3502	286	bacteria	proteobacteria	gammaproteobacteria	pseudomonadales	pseudomonadaceae	pseudomonas	unclassified	0.0122208	0
NODE0916	1.69306	49.9	3499	33958	bacteria	firmicutes	bacilli	lactobacillales	lactobacillaceae	unclassified	unclassified	0.0156536	0
NODE0917	1.8571	47.6095	3493	47715	bacteria	firmicutes	bacilli	lactobacillales	lactobacillaceae	lacticaseibacillus	lacticaseibacillus rhamnosus	0.0192924	0
NODE0918	1.71331	41.5402	3493	1301	bacteria	firmicutes	bacilli	lactobacillales	streptococcaceae	streptococcus	unclassified	0.0113283	0.00949615
NODE0919	2.64681	30.7891	3485	1351	bacteria	firmicutes	bacilli	lactobacillales	enterococcaceae	enterococcus	enterococcus faecalis	0	0.0263442
NODE0920	2.46663	42.9802	3483	1301	bacteria	firmicutes	bacilli	lactobacillales	streptococcaceae	streptococcus	unclassified	0.025952	0.00949615
NODE0921	2.97167	59.4828	3480	286	bacteria	proteobacteria	gammaproteobacteria	pseudomonadales	pseudomonadaceae	pseudomonas	unclassified	0.0394087	0
NODE0922	3.30039	56.4154	3476	286	bacteria	proteobacteria	gammaproteobacteria	pseudomonadales	pseudomonadaceae	pseudomonas	unclassified	0.0435967	0
NODE0923	2.67055	55.4245	3475	286	bacteria	proteobacteria	gammaproteobacteria	pseudomonadales	pseudomonadaceae	pseudomonas	unclassified	0.0386534	0
NODE0924	2.9274	37.9678	3474	1350	bacteria	firmicutes	bacilli	lactobacillales	enterococcaceae	enterococcus	unclassified	0	0.0287948
NODE0925	2.59056	60.1209	3473	286	bacteria	proteobacteria	gammaproteobacteria	pseudomonadales	pseudomonadaceae	pseudomonas	unclassified	0.0455191	0
NODE0926	3.14801	38.5396	3451	1351	bacteria	firmicutes	bacilli	lactobacillales	enterococcaceae	enterococcus	enterococcus faecalis	0	0.0281821
NODE0927	3.7348	41.0264	3449	2	bacteria	unclassified	unclassified	unclassified	unclassified	unclassified	unclassified	0	0.0358403
NODE0928	2.8621	40.1627	3441	91061	bacteria	firmicutes	bacilli	unclassified	unclassified	unclassified	unclassified	0.0246476	0.0143974
NODE0929	1.71122	40.2209	3441	1301	bacteria	firmicutes	bacilli	lactobacillales	streptococcaceae	streptococcus	unclassified	0.0124268	0.00980248
NODE0930	4.27902	51.1208	3435	286	bacteria	proteobacteria	gammaproteobacteria	pseudomonadales	pseudomonadaceae	pseudomonas	unclassified	0.0495698	0
NODE0931	1.57286	40.2859	3428	1301	bacteria	firmicutes	bacilli	lactobacillales	streptococcaceae	streptococcus	unclassified	0.0100925	0.0113341
NODE0932	6.28138	52.5839	3425	2	bacteria	unclassified	unclassified	unclassified	unclassified	unclassified	unclassified	0.000137312	0.0529947
NODE0933	3.86267	59.6599	3411	286	bacteria	proteobacteria	gammaproteobacteria	pseudomonadales	pseudomonadaceae	pseudomonas	unclassified	0.0573279	0.000306328
NODE0934	2.48644	39.3548	3410	1350	bacteria	firmicutes	bacilli	lactobacillales	enterococcaceae	enterococcus	unclassified	0	0.0232809
NODE0935	2.2673	47.3592	3408	1	unclassified	unclassified	unclassified	unclassified	unclassified	unclassified	unclassified	0	0.0235872
NODE0936	2.05769	52.4537	3403	1608996	bacteria	proteobacteria	gammaproteobacteria	pseudomonadales	pseudomonadaceae	pseudomonas	pseudomonas helleri	0.0302774	0.00122531
NODE0937	3.1821	55.2941	3400	286	bacteria	proteobacteria	gammaproteobacteria	pseudomonadales	pseudomonadaceae	pseudomonas	unclassified	0.045725	0
NODE0938	3.07381	36.9399	3392	186826	bacteria	firmicutes	bacilli	lactobacillales	unclassified	unclassified	unclassified	0	0.0251189
NODE0939	3.07055	58.695	3387	286	bacteria	proteobacteria	gammaproteobacteria	pseudomonadales	pseudomonadaceae	pseudomonas	unclassified	0.0411251	0
NODE0940	1.67086	43.9032	3387	1301	bacteria	firmicutes	bacilli	lactobacillales	streptococcaceae	streptococcus	unclassified	0.0172327	0.00306328
NODE0941	3.32432	61.1883	3383	286	bacteria	proteobacteria	gammaproteobacteria	pseudomonadales	pseudomonadaceae	pseudomonas	unclassified	0.0433907	0
NODE0942	3.1917	37.9657	3382	1351	bacteria	firmicutes	bacilli	lactobacillales	enterococcaceae	enterococcus	enterococcus faecalis	0	0.0291011
NODE0943	1.48294	46.6864	3380	2759736	bacteria	firmicutes	bacilli	lactobacillales	lactobacillaceae	lacticaseibacillus	unclassified	0.0112596	0
NODE0944	3.07391	56.3426	3374	286	bacteria	proteobacteria	gammaproteobacteria	pseudomonadales	pseudomonadaceae	pseudomonas	unclassified	0.0427728	0
NODE0945	2.74422	38.0641	3368	1350	bacteria	firmicutes	bacilli	lactobacillales	enterococcaceae	enterococcus	unclassified	0	0.0251189
NODE0946	2.6238	38.1321	3362	1350	bacteria	firmicutes	bacilli	lactobacillales	enterococcaceae	enterococcus	unclassified	0	0.0223619
NODE0947	2.25317	37.4777	3362	1350	bacteria	firmicutes	bacilli	lactobacillales	enterococcaceae	enterococcus	unclassified	0	0.019605
NODE0948	9.23655	60.7855	3361	1	unclassified	unclassified	unclassified	unclassified	unclassified	unclassified	unclassified	0.0218327	0.0667794
NODE0949	9.66677	37.7196	3359	2	bacteria	unclassified	unclassified	unclassified	unclassified	unclassified	unclassified	0.010985	0.197275
NODE0950	1.79342	36.1981	3351	1350	bacteria	firmicutes	bacilli	lactobacillales	enterococcaceae	enterococcus	unclassified	0	0.0165417
NODE0951	2.81062	60.3644	3348	286	bacteria	proteobacteria	gammaproteobacteria	pseudomonadales	pseudomonadaceae	pseudomonas	unclassified	0.0458623	0
NODE0952	2.73292	37.3469	3347	1351	bacteria	firmicutes	bacilli	lactobacillales	enterococcaceae	enterococcus	enterococcus faecalis	0	0.0257315
NODE0953	2.86008	34.9387	3343	1351	bacteria	firmicutes	bacilli	lactobacillales	enterococcaceae	enterococcus	enterococcus faecalis	6.86562e-05	0.0241999
NODE0954	1.38818	49.1023	3342	2759736	bacteria	firmicutes	bacilli	lactobacillales	lactobacillaceae	lacticaseibacillus	unclassified	0.0162715	0
NODE0955	3.22907	38.3234	3340	1350	bacteria	firmicutes	bacilli	lactobacillales	enterococcaceae	enterococcus	unclassified	0	0.0272631
NODE0956	3.07194	37.7472	3338	1350	bacteria	firmicutes	bacilli	lactobacillales	enterococcaceae	enterococcus	unclassified	0	0.0245062
NODE0957	2.69763	39.4603	3335	1350	bacteria	firmicutes	bacilli	lactobacillales	enterococcaceae	enterococcus	unclassified	0	0.0248125
NODE0958	2.23111	36.7678	3329	1350	bacteria	firmicutes	bacilli	lactobacillales	enterococcaceae	enterococcus	unclassified	0	0.0199113
NODE0959	3.23337	39.1827	3328	186826	bacteria	firmicutes	bacilli	lactobacillales	unclassified	unclassified	unclassified	0	0.0275695
NODE0960	2.15344	39.2846	3327	1350	bacteria	firmicutes	bacilli	lactobacillales	enterococcaceae	enterococcus	unclassified	0	0.0220556
NODE0961	1.71835	45.9411	3326	47715	bacteria	firmicutes	bacilli	lactobacillales	lactobacillaceae	lacticaseibacillus	lacticaseibacillus rhamnosus	0.0137312	0
NODE0962	1.17224	41.7017	3326	1301	bacteria	firmicutes	bacilli	lactobacillales	streptococcaceae	streptococcus	unclassified	0.0127014	0.00673921
NODE0963	3.24328	50.6466	3325	286	bacteria	proteobacteria	gammaproteobacteria	pseudomonadales	pseudomonadaceae	pseudomonas	unclassified	0.0346027	0
NODE0964	1.5086	33.213	3324	547	bacteria	proteobacteria	gammaproteobacteria	enterobacterales	enterobacteriaceae	enterobacter	unclassified	0	0.0162354
NODE0965	3.27378	58.1402	3323	286	bacteria	proteobacteria	gammaproteobacteria	pseudomonadales	pseudomonadaceae	pseudomonas	unclassified	0.0418803	0
NODE0966	2.99875	58.921	3318	286	bacteria	proteobacteria	gammaproteobacteria	pseudomonadales	pseudomonadaceae	pseudomonas	unclassified	0.0387907	0.000306328
NODE0967	2.83971	41.1765	3315	1350	bacteria	firmicutes	bacilli	lactobacillales	enterococcaceae	enterococcus	unclassified	0	0.0260378
NODE0968	2.33406	38.4615	3315	91061	bacteria	firmicutes	bacilli	unclassified	unclassified	unclassified	unclassified	0	0.0220556
NODE0969	2.41324	35.3048	3314	1351	bacteria	firmicutes	bacilli	lactobacillales	enterococcaceae	enterococcus	enterococcus faecalis	0	0.0229746
NODE0970	1.93348	48.28	3314	33958	bacteria	firmicutes	bacilli	lactobacillales	lactobacillaceae	unclassified	unclassified	0.0155163	0
NODE0971	4.65746	60.5374	3312	286	bacteria	proteobacteria	gammaproteobacteria	pseudomonadales	pseudomonadaceae	pseudomonas	unclassified	0.0632323	0
NODE0972	3.39195	56.8966	3306	286	bacteria	proteobacteria	gammaproteobacteria	pseudomonadales	pseudomonadaceae	pseudomonas	unclassified	0.0497757	0
NODE0973	1.75622	46.1841	3302	33958	bacteria	firmicutes	bacilli	lactobacillales	lactobacillaceae	unclassified	unclassified	0.0135939	0
NODE0974	2.33081	44.4006	3295	286	bacteria	proteobacteria	gammaproteobacteria	pseudomonadales	pseudomonadaceae	pseudomonas	unclassified	0.0236177	0
NODE0975	2.0685	40.3035	3295	1301	bacteria	firmicutes	bacilli	lactobacillales	streptococcaceae	streptococcus	unclassified	0.0156536	0.00643288
NODE0976	2.28233	37.9635	3290	1350	bacteria	firmicutes	bacilli	lactobacillales	enterococcaceae	enterococcus	unclassified	6.86562e-05	0.0202176
NODE0977	3.89374	46.6099	3289	547	bacteria	proteobacteria	gammaproteobacteria	enterobacterales	enterobacteriaceae	enterobacter	unclassified	0	0.0324707
NODE0978	3.32963	55.9927	3279	286	bacteria	proteobacteria	gammaproteobacteria	pseudomonadales	pseudomonadaceae	pseudomonas	unclassified	0.0368684	0.000612655
NODE0979	3.8775	60.8603	3278	1608996	bacteria	proteobacteria	gammaproteobacteria	pseudomonadales	pseudomonadaceae	pseudomonas	pseudomonas helleri	0.0520414	0
NODE0981	2.90089	39.3588	3275	91061	bacteria	firmicutes	bacilli	unclassified	unclassified	unclassified	unclassified	0	0.0266505
NODE0982	2.85987	41.967	3274	1350	bacteria	firmicutes	bacilli	lactobacillales	enterococcaceae	enterococcus	unclassified	0	0.0248125
NODE0983	2.19542	42.9444	3274	1301	bacteria	firmicutes	bacilli	lactobacillales	streptococcaceae	streptococcus	unclassified	0.0194984	0.0088835
NODE0984	1.81902	45.6435	3271	47715	bacteria	firmicutes	bacilli	lactobacillales	lactobacillaceae	lacticaseibacillus	lacticaseibacillus rhamnosus	0.0131133	0
NODE0985	7.41165	58.2313	3268	286	bacteria	proteobacteria	gammaproteobacteria	pseudomonadales	pseudomonadaceae	pseudomonas	unclassified	0.0898023	0
NODE0986	2.80549	37.3583	3263	1350	bacteria	firmicutes	bacilli	lactobacillales	enterococcaceae	enterococcus	unclassified	0	0.0251189
NODE0987	2.62998	57.2655	3262	286	bacteria	proteobacteria	gammaproteobacteria	pseudomonadales	pseudomonadaceae	pseudomonas	unclassified	0.034946	0
NODE0988	2.86882	58.0675	3260	286	bacteria	proteobacteria	gammaproteobacteria	pseudomonadales	pseudomonadaceae	pseudomonas	unclassified	0.0294535	0
NODE0989	3.25656	59.8217	3253	286	bacteria	proteobacteria	gammaproteobacteria	pseudomonadales	pseudomonadaceae	pseudomonas	unclassified	0.0454504	0
NODE0990	1.91875	45.8961	3253	2759736	bacteria	firmicutes	bacilli	lactobacillales	lactobacillaceae	lacticaseibacillus	unclassified	0.017164	0
NODE0991	3.48655	59.9877	3249	286	bacteria	proteobacteria	gammaproteobacteria	pseudomonadales	pseudomonadaceae	pseudomonas	unclassified	0.045931	0
NODE0992	5.30631	52.617	3248	286	bacteria	proteobacteria	gammaproteobacteria	pseudomonadales	pseudomonadaceae	pseudomonas	unclassified	0.0470295	0
NODE0993	3.05739	38.2317	3246	1350	bacteria	firmicutes	bacilli	lactobacillales	enterococcaceae	enterococcus	unclassified	0.000137312	0.0263442
NODE0994	5.02344	61.5669	3242	286	bacteria	proteobacteria	gammaproteobacteria	pseudomonadales	pseudomonadaceae	pseudomonas	unclassified	0.0733935	0
NODE0995	2.39936	60.1172	3242	286	bacteria	proteobacteria	gammaproteobacteria	pseudomonadales	pseudomonadaceae	pseudomonas	unclassified	0.0414683	0
NODE0996	3.35372	56.4317	3234	286	bacteria	proteobacteria	gammaproteobacteria	pseudomonadales	pseudomonadaceae	pseudomonas	unclassified	0.045931	0
NODE0997	1.66506	41.646	3232	1301	bacteria	firmicutes	bacilli	lactobacillales	streptococcaceae	streptococcus	unclassified	0.013388	0.00704553
NODE0998	2.11952	33.9523	3231	1301	bacteria	firmicutes	bacilli	lactobacillales	streptococcaceae	streptococcus	unclassified	0.0118089	0.00582022
NODE0999	1.66398	43.8873	3231	1301	bacteria	firmicutes	bacilli	lactobacillales	streptococcaceae	streptococcus	unclassified	0.0111223	0.0107215
NODE1000	1.79936	48.528	3227	47715	bacteria	firmicutes	bacilli	lactobacillales	lactobacillaceae	lacticaseibacillus	lacticaseibacillus rhamnosus	0.0122895	0
NODE1001	1.81317	37.0738	3226	1301	bacteria	firmicutes	bacilli	lactobacillales	streptococcaceae	streptococcus	unclassified	0.0167521	0.00796452
NODE1002	3.0646	61.8058	3223	286	bacteria	proteobacteria	gammaproteobacteria	pseudomonadales	pseudomonadaceae	pseudomonas	unclassified	0.0452444	0
NODE1003	1.66505	51.2112	3220	47715	bacteria	firmicutes	bacilli	lactobacillales	lactobacillaceae	lacticaseibacillus	lacticaseibacillus rhamnosus	0.0188118	0
NODE1004	1.90521	44.22	3218	1301	bacteria	firmicutes	bacilli	lactobacillales	streptococcaceae	streptococcus	unclassified	0.0192924	0.0116404
NODE1005	2.04175	35.0637	3217	1350	bacteria	firmicutes	bacilli	lactobacillales	enterococcaceae	enterococcus	unclassified	0	0.0165417
NODE1006	3.95856	57.5871	3216	286	bacteria	proteobacteria	gammaproteobacteria	pseudomonadales	pseudomonadaceae	pseudomonas	unclassified	0.0541011	0
NODE1007	3.83463	39.8941	3211	1350	bacteria	firmicutes	bacilli	lactobacillales	enterococcaceae	enterococcus	unclassified	0	0.033696
NODE1008	3.16764	56.649	3211	286	bacteria	proteobacteria	gammaproteobacteria	pseudomonadales	pseudomonadaceae	pseudomonas	unclassified	0.0399579	0
NODE1009	2.01492	53.597	3211	33958	bacteria	firmicutes	bacilli	lactobacillales	lactobacillaceae	unclassified	unclassified	0.015585	0
NODE1010	3.32944	50.6708	3205	286	bacteria	proteobacteria	gammaproteobacteria	pseudomonadales	pseudomonadaceae	pseudomonas	unclassified	0.0346027	0
NODE1011	1.8882	43.9139	3204	1301	bacteria	firmicutes	bacilli	lactobacillales	streptococcaceae	streptococcus	unclassified	0.0166148	0.00704553
NODE1012	2.29473	37.3321	3201	91061	bacteria	firmicutes	bacilli	unclassified	unclassified	unclassified	unclassified	0	0.0199113
NODE1013	2.863	60.0938	3200	286	bacteria	proteobacteria	gammaproteobacteria	pseudomonadales	pseudomonadaceae	pseudomonas	unclassified	0.0410564	0
NODE1014	2.41751	60625	3200	286	bacteria	proteobacteria	gammaproteobacteria	pseudomonadales	pseudomonadaceae	pseudomonas	unclassified	0.0396146	0
NODE1015	2.27855	58.7812	3200	286	bacteria	proteobacteria	gammaproteobacteria	pseudomonadales	pseudomonadaceae	pseudomonas	unclassified	0.037349	0
NODE1016	2.09109	43.3856	3190	91061	bacteria	firmicutes	bacilli	unclassified	unclassified	unclassified	unclassified	0.0124954	0.00918983
NODE1017	2.89085	37.4961	3187	1350	bacteria	firmicutes	bacilli	lactobacillales	enterococcaceae	enterococcus	unclassified	0	0.0254252
NODE1018	24.2538	39.9812	3184	2	bacteria	unclassified	unclassified	unclassified	unclassified	unclassified	unclassified	0.0145551	0.343087
NODE1019	2.97511	39.3082	3180	1350	bacteria	firmicutes	bacilli	lactobacillales	enterococcaceae	enterococcus	unclassified	0	0.0229746
NODE1020	2.56717	46.2724	3179	286	bacteria	proteobacteria	gammaproteobacteria	pseudomonadales	pseudomonadaceae	pseudomonas	unclassified	0.0292475	0
NODE1021	2.2882	35.7729	3170	1350	bacteria	firmicutes	bacilli	lactobacillales	enterococcaceae	enterococcus	unclassified	0	0.0202176
NODE1022	2.39066	38.7311	3168	1350	bacteria	firmicutes	bacilli	lactobacillales	enterococcaceae	enterococcus	unclassified	6.86562e-05	0.0214429
NODE1023	4.04286	57.7532	3160	286	bacteria	proteobacteria	gammaproteobacteria	pseudomonadales	pseudomonadaceae	pseudomonas	unclassified	0.0449698	0
NODE1024	1.90426	39.3853	3156	1350	bacteria	firmicutes	bacilli	lactobacillales	enterococcaceae	enterococcus	unclassified	0	0.016848
NODE1025	2.06279	36.3463	3153	1351	bacteria	firmicutes	bacilli	lactobacillales	enterococcaceae	enterococcus	enterococcus faecalis	0	0.0180733
NODE1026	1.66556	43.3938	3141	1301	bacteria	firmicutes	bacilli	lactobacillales	streptococcaceae	streptococcus	unclassified	0.0166148	0.00735186
NODE1027	2.60413	52.7494	3128	286	bacteria	proteobacteria	gammaproteobacteria	pseudomonadales	pseudomonadaceae	pseudomonas	unclassified	0.0339162	0
NODE1028	2.68012	42944	3125	91061	bacteria	firmicutes	bacilli	unclassified	unclassified	unclassified	unclassified	0	0.0238935
NODE1029	1.4543	46464	3125	2759736	bacteria	firmicutes	bacilli	lactobacillales	lactobacillaceae	lacticaseibacillus	unclassified	0.013182	0
NODE1030	1.42943	46.735	3124	47715	bacteria	firmicutes	bacilli	lactobacillales	lactobacillaceae	lacticaseibacillus	lacticaseibacillus rhamnosus	0.00954321	0
NODE1031	2.52143	56.9868	3113	286	bacteria	proteobacteria	gammaproteobacteria	pseudomonadales	pseudomonadaceae	pseudomonas	unclassified	0.0363191	0
NODE1032	1.47287	47.4462	3113	2759736	bacteria	firmicutes	bacilli	lactobacillales	lactobacillaceae	lacticaseibacillus	unclassified	0.0108477	0
NODE1033	4.07375	64.5338	3110	286	bacteria	proteobacteria	gammaproteobacteria	pseudomonadales	pseudomonadaceae	pseudomonas	unclassified	0.0585637	0
NODE1034	1.29098	41.8006	3110	1301	bacteria	firmicutes	bacilli	lactobacillales	streptococcaceae	streptococcus	unclassified	0.00844471	0.00582022
NODE1035	2.37991	36.4369	3104	1350	bacteria	firmicutes	bacilli	lactobacillales	enterococcaceae	enterococcus	unclassified	0	0.017767
NODE1036	1.94656	50.2579	3102	47715	bacteria	firmicutes	bacilli	lactobacillales	lactobacillaceae	lacticaseibacillus	lacticaseibacillus rhamnosus	0.0125641	0
NODE1037	2.10827	38.2457	3101	1350	bacteria	firmicutes	bacilli	lactobacillales	enterococcaceae	enterococcus	unclassified	0	0.018686
NODE1038	1.84569	47.0759	3095	47715	bacteria	firmicutes	bacilli	lactobacillales	lactobacillaceae	lacticaseibacillus	lacticaseibacillus rhamnosus	0.0162715	0
NODE1039	2.3557	55.4155	3093	286	bacteria	proteobacteria	gammaproteobacteria	pseudomonadales	pseudomonadaceae	pseudomonas	unclassified	0.0337102	0
NODE1040	2.95076	37.9043	3092	1350	bacteria	firmicutes	bacilli	lactobacillales	enterococcaceae	enterococcus	unclassified	0	0.0229746
NODE1041	4.10436	65.5117	3088	286	bacteria	proteobacteria	gammaproteobacteria	pseudomonadales	pseudomonadaceae	pseudomonas	unclassified	0.0620652	0
NODE1042	2.62365	37.5769	3087	1350	bacteria	firmicutes	bacilli	lactobacillales	enterococcaceae	enterococcus	unclassified	0	0.0217493
NODE1043	3.02438	63.1169	3080	286	bacteria	proteobacteria	gammaproteobacteria	pseudomonadales	pseudomonadaceae	pseudomonas	unclassified	0.0405758	0
NODE1044	3.5493	46.6537	3078	1301	bacteria	firmicutes	bacilli	lactobacillales	streptococcaceae	streptococcus	unclassified	0.0331609	0.0171543
NODE1045	1.35222	47.3325	3074	47715	bacteria	firmicutes	bacilli	lactobacillales	lactobacillaceae	lacticaseibacillus	lacticaseibacillus rhamnosus	0.0129074	0.000306328
NODE1046	2.79674	37.7647	3069	1350	bacteria	firmicutes	bacilli	lactobacillales	enterococcaceae	enterococcus	unclassified	0	0.0220556
NODE1047	1.66689	40.013	3069	1	unclassified	unclassified	unclassified	unclassified	unclassified	unclassified	unclassified	0.0109163	0.00428859
NODE1048	2.18871	37.9726	3068	1303	bacteria	firmicutes	bacilli	lactobacillales	streptococcaceae	streptococcus	streptococcus oralis	0.0136626	0.00827084
NODE1049	1.90547	44.1004	3068	47715	bacteria	firmicutes	bacilli	lactobacillales	lactobacillaceae	lacticaseibacillus	lacticaseibacillus rhamnosus	0.0128387	0
NODE1050	3.15646	60.613	3067	286	bacteria	proteobacteria	gammaproteobacteria	pseudomonadales	pseudomonadaceae	pseudomonas	unclassified	0.0440773	0
NODE1051	1.65633	46.0333	3063	47715	bacteria	firmicutes	bacilli	lactobacillales	lactobacillaceae	lacticaseibacillus	lacticaseibacillus rhamnosus	0.0143491	0
NODE1052	1.91925	45.6238	3062	33958	bacteria	firmicutes	bacilli	lactobacillales	lactobacillaceae	unclassified	unclassified	0.0156536	0
NODE1053	2.0638	36.4944	3058	1350	bacteria	firmicutes	bacilli	lactobacillales	enterococcaceae	enterococcus	unclassified	0	0.0171543
NODE1054	2.36283	59.3975	3054	286	bacteria	proteobacteria	gammaproteobacteria	pseudomonadales	pseudomonadaceae	pseudomonas	unclassified	0.0360445	0
NODE1055	1.92957	44.5937	3052	47715	bacteria	firmicutes	bacilli	lactobacillales	lactobacillaceae	lacticaseibacillus	lacticaseibacillus rhamnosus	0.012976	0
NODE1056	2.47433	37.1269	3049	1350	bacteria	firmicutes	bacilli	lactobacillales	enterococcaceae	enterococcus	unclassified	0	0.0202176
NODE1057	3.81821	45.0131	3048	543	bacteria	proteobacteria	gammaproteobacteria	enterobacterales	enterobacteriaceae	unclassified	unclassified	0	0.0340024
NODE1058	3.21507	45.5202	3047	1608996	bacteria	proteobacteria	gammaproteobacteria	pseudomonadales	pseudomonadaceae	pseudomonas	pseudomonas helleri	0.0260894	0.000306328
NODE1059	1.11168	64.7078	3046	570	bacteria	proteobacteria	gammaproteobacteria	enterobacterales	enterobacteriaceae	klebsiella	unclassified	0	0.0107215
NODE1060	2.28341	34.8768	3045	2	bacteria	unclassified	unclassified	unclassified	unclassified	unclassified	unclassified	0	0.0162354
NODE1061	3.96843	43.4397	3041	91061	bacteria	firmicutes	bacilli	unclassified	unclassified	unclassified	unclassified	0.000411937	0.0297138
NODE1062	4.75489	61.6776	3040	286	bacteria	proteobacteria	gammaproteobacteria	pseudomonadales	pseudomonadaceae	pseudomonas	unclassified	0.0595249	0
NODE1063	2.2403	36.6776	3040	1351	bacteria	firmicutes	bacilli	lactobacillales	enterococcaceae	enterococcus	enterococcus faecalis	0	0.017767
NODE1064	2.5	36.187	3037	1350	bacteria	firmicutes	bacilli	lactobacillales	enterococcaceae	enterococcus	unclassified	0	0.018686
NODE1065	5.18769	56.4229	3036	91347	bacteria	proteobacteria	gammaproteobacteria	enterobacterales	unclassified	unclassified	unclassified	0	0.0407416
NODE1066	2.35203	35.3116	3033	91061	bacteria	firmicutes	bacilli	unclassified	unclassified	unclassified	unclassified	0	0.0217493
NODE1067	1.70469	37.6032	3029	2044938	bacteria	candidatus absconditabacteria	unclassified	unclassified	unclassified	unclassified	candidate division sr1 bacterium	0.0010985	0.0456428
NODE1068	4.89223	62.6075	3022	286	bacteria	proteobacteria	gammaproteobacteria	pseudomonadales	pseudomonadaceae	pseudomonas	unclassified	0.0680383	0
NODE1069	13.1159	38.2704	3018	2	bacteria	unclassified	unclassified	unclassified	unclassified	unclassified	unclassified	0.0140059	0.155308
NODE1070	2.31615	57.6541	3018	286	bacteria	proteobacteria	gammaproteobacteria	pseudomonadales	pseudomonadaceae	pseudomonas	unclassified	0.0342594	0
NODE1071	1.66309	36.5142	3018	1350	bacteria	firmicutes	bacilli	lactobacillales	enterococcaceae	enterococcus	unclassified	0.0017164	0.0143974
NODE1072	3.44668	60.3648	3015	286	bacteria	proteobacteria	gammaproteobacteria	pseudomonadales	pseudomonadaceae	pseudomonas	unclassified	0.0424982	0.000306328
NODE1073	2.44464	33.9096	3008	1351	bacteria	firmicutes	bacilli	lactobacillales	enterococcaceae	enterococcus	enterococcus faecalis	0	0.0217493
NODE1074	2.71439	55.9068	3005	286	bacteria	proteobacteria	gammaproteobacteria	pseudomonadales	pseudomonadaceae	pseudomonas	unclassified	0.0317878	0
NODE1075	1.97843	34.7218	3001	1350	bacteria	firmicutes	bacilli	lactobacillales	enterococcaceae	enterococcus	unclassified	0	0.0183797
NODE1076	1.76436	44.2333	3000	47715	bacteria	firmicutes	bacilli	lactobacillales	lactobacillaceae	lacticaseibacillus	lacticaseibacillus rhamnosus	0.00988649	0
NODE1077	2.76671	39.6799	2999	2	bacteria	unclassified	unclassified	unclassified	unclassified	unclassified	unclassified	0.00837605	0.0107215
NODE1078	4.01848	41.9032	2995	28901	bacteria	proteobacteria	gammaproteobacteria	enterobacterales	enterobacteriaceae	salmonella	salmonella enterica	0	0.033696
NODE1079	1.96371	47.0431	2993	2759736	bacteria	firmicutes	bacilli	lactobacillales	lactobacillaceae	lacticaseibacillus	unclassified	0.0156536	0
NODE1080	2.39965	41.6444	2992	1350	bacteria	firmicutes	bacilli	lactobacillales	enterococcaceae	enterococcus	unclassified	0	0.0214429
NODE1081	1.17813	57.1572	2990	570	bacteria	proteobacteria	gammaproteobacteria	enterobacterales	enterobacteriaceae	klebsiella	unclassified	0	0.0119468
NODE1082	1.17594	46.1152	2986	2759736	bacteria	firmicutes	bacilli	lactobacillales	lactobacillaceae	lacticaseibacillus	unclassified	0.0105044	0
NODE1083	1.36809	45.1926	2985	47715	bacteria	firmicutes	bacilli	lactobacillales	lactobacillaceae	lacticaseibacillus	lacticaseibacillus rhamnosus	0.0125641	0
NODE1084	2.96813	44.4333	2982	286	bacteria	proteobacteria	gammaproteobacteria	pseudomonadales	pseudomonadaceae	pseudomonas	unclassified	0.0282863	0.00153164
NODE1085	3.39846	58.1263	2978	286	bacteria	proteobacteria	gammaproteobacteria	pseudomonadales	pseudomonadaceae	pseudomonas	unclassified	0.0337102	0
NODE1086	2.39635	57.0804	2973	286	bacteria	proteobacteria	gammaproteobacteria	pseudomonadales	pseudomonadaceae	pseudomonas	unclassified	0.0361132	0
NODE1087	2.54657	36.2382	2972	1350	bacteria	firmicutes	bacilli	lactobacillales	enterococcaceae	enterococcus	unclassified	0	0.018686
NODE1088	2.02426	35.5099	2971	1350	bacteria	firmicutes	bacilli	lactobacillales	enterococcaceae	enterococcus	unclassified	0	0.0192986
NODE1089	3.1006	36.8687	2970	2	bacteria	unclassified	unclassified	unclassified	unclassified	unclassified	unclassified	0	0.0238935
NODE1090	1.59515	47.8451	2970	2759736	bacteria	firmicutes	bacilli	lactobacillales	lactobacillaceae	lacticaseibacillus	unclassified	0.0170954	0
NODE1091	3.59782	55.8704	2964	286	bacteria	proteobacteria	gammaproteobacteria	pseudomonadales	pseudomonadaceae	pseudomonas	unclassified	0.0462056	0
NODE1092	3.29443	57.9818	2963	286	bacteria	proteobacteria	gammaproteobacteria	pseudomonadales	pseudomonadaceae	pseudomonas	unclassified	0.0365251	0
NODE1093	1.67443	44.88	2959	1301	bacteria	firmicutes	bacilli	lactobacillales	streptococcaceae	streptococcus	unclassified	0.0143491	0.000918983
NODE1094	2.04742	38.9096	2953	1301	bacteria	firmicutes	bacilli	lactobacillales	streptococcaceae	streptococcus	unclassified	0.0136626	0.00673921
NODE1095	1.77479	43.7479	2951	33958	bacteria	firmicutes	bacilli	lactobacillales	lactobacillaceae	unclassified	unclassified	0.0130447	0
NODE1096	3.39249	38.9153	2950	1350	bacteria	firmicutes	bacilli	lactobacillales	enterococcaceae	enterococcus	unclassified	0	0.0254252
NODE1097	2.53843	36.6441	2950	1350	bacteria	firmicutes	bacilli	lactobacillales	enterococcaceae	enterococcus	unclassified	0	0.018686
NODE1098	2.53075	37.483	2940	1350	bacteria	firmicutes	bacilli	lactobacillales	enterococcaceae	enterococcus	unclassified	0	0.0202176
NODE1099	2.40171	53.6054	2940	1608996	bacteria	proteobacteria	gammaproteobacteria	pseudomonadales	pseudomonadaceae	pseudomonas	pseudomonas helleri	0.0291789	0
NODE1100	3.15788	58.7112	2933	286	bacteria	proteobacteria	gammaproteobacteria	pseudomonadales	pseudomonadaceae	pseudomonas	unclassified	0.03934	0
NODE1101	2.19138	45.1415	2933	2759736	bacteria	firmicutes	bacilli	lactobacillales	lactobacillaceae	lacticaseibacillus	unclassified	0.0142805	0.000306328
NODE1102	1.94254	43.4619	2929	33958	bacteria	firmicutes	bacilli	lactobacillales	lactobacillaceae	unclassified	unclassified	0.0122895	0
NODE1103	29.2587	49.8291	2926	1311	bacteria	firmicutes	bacilli	lactobacillales	streptococcaceae	streptococcus	streptococcus agalactiae	0.152966	0.0741313
NODE1104	3.30354	61.0807	2924	286	bacteria	proteobacteria	gammaproteobacteria	pseudomonadales	pseudomonadaceae	pseudomonas	unclassified	0.0414683	0
NODE1105	3.17883	37.4957	2923	1350	bacteria	firmicutes	bacilli	lactobacillales	enterococcaceae	enterococcus	unclassified	0	0.0226682
NODE1106	3.63164	55.952	2915	286	bacteria	proteobacteria	gammaproteobacteria	pseudomonadales	pseudomonadaceae	pseudomonas	unclassified	0.03474	0
NODE1107	2.18097	35.5769	2912	1350	bacteria	firmicutes	bacilli	lactobacillales	enterococcaceae	enterococcus	unclassified	0	0.0171543
NODE1108	2.88453	36.6701	2907	1350	bacteria	firmicutes	bacilli	lactobacillales	enterococcaceae	enterococcus	unclassified	0	0.0238935
NODE1109	1.72983	47.8126	2903	47715	bacteria	firmicutes	bacilli	lactobacillales	lactobacillaceae	lacticaseibacillus	lacticaseibacillus rhamnosus	0.0113969	0
NODE1110	1.65478	37.2157	2902	1350	bacteria	firmicutes	bacilli	lactobacillales	enterococcaceae	enterococcus	unclassified	0	0.0137847
NODE1111	1.74297	43.4678	2901	47715	bacteria	firmicutes	bacilli	lactobacillales	lactobacillaceae	lacticaseibacillus	lacticaseibacillus rhamnosus	0.0114656	0
NODE1112	2.38167	41.4971	2899	1350	bacteria	firmicutes	bacilli	lactobacillales	enterococcaceae	enterococcus	unclassified	0	0.0202176
NODE1113	2.19993	43.7198	2898	1301	bacteria	firmicutes	bacilli	lactobacillales	streptococcaceae	streptococcus	unclassified	0.0135939	0.00827084
NODE1114	1.88127	37.5086	2898	1350	bacteria	firmicutes	bacilli	lactobacillales	enterococcaceae	enterococcus	unclassified	0	0.0171543
NODE1115	1.71036	29.3508	2896	1351	bacteria	firmicutes	bacilli	lactobacillales	enterococcaceae	enterococcus	enterococcus faecalis	0	0.0143974
NODE1116	2.18938	36.3856	2894	2	bacteria	unclassified	unclassified	unclassified	unclassified	unclassified	unclassified	0	0.017767
NODE1117	3.16154	37.0499	2888	1351	bacteria	firmicutes	bacilli	lactobacillales	enterococcaceae	enterococcus	enterococcus faecalis	0	0.0235872
NODE1118	2.05799	35.0658	2886	91061	bacteria	firmicutes	bacilli	unclassified	unclassified	unclassified	unclassified	0	0.016848
NODE1119	3.05441	55.3745	2884	1608996	bacteria	proteobacteria	gammaproteobacteria	pseudomonadales	pseudomonadaceae	pseudomonas	pseudomonas helleri	0.030346	0
NODE1120	2.7831	57.9057	2884	286	bacteria	proteobacteria	gammaproteobacteria	pseudomonadales	pseudomonadaceae	pseudomonas	unclassified	0.03474	0
NODE1121	2.05296	36.9626	2884	1351	bacteria	firmicutes	bacilli	lactobacillales	enterococcaceae	enterococcus	enterococcus faecalis	0	0.015929
NODE1122	1.91788	37.3741	2879	1350	bacteria	firmicutes	bacilli	lactobacillales	enterococcaceae	enterococcus	unclassified	0	0.0171543
NODE1123	3.50182	61.0317	2869	1236	bacteria	proteobacteria	gammaproteobacteria	unclassified	unclassified	unclassified	unclassified	0.0370743	0
NODE1124	3.49945	37.6483	2866	1350	bacteria	firmicutes	bacilli	lactobacillales	enterococcaceae	enterococcus	unclassified	0	0.0281821
NODE1125	5.94513	50.8913	2861	91347	bacteria	proteobacteria	gammaproteobacteria	enterobacterales	unclassified	unclassified	unclassified	0	0.0462555
NODE1126	5.34931	50.5767	2861	1236	bacteria	proteobacteria	gammaproteobacteria	unclassified	unclassified	unclassified	unclassified	0	0.0376783
NODE1127	1.49159	46.1028	2861	33958	bacteria	firmicutes	bacilli	lactobacillales	lactobacillaceae	unclassified	unclassified	0.00919993	0
NODE1128	1.84897	47.2855	2855	2759736	bacteria	firmicutes	bacilli	lactobacillales	lactobacillaceae	lacticaseibacillus	unclassified	0.0164775	0
NODE1129	3.72861	64.0351	2850	286	bacteria	proteobacteria	gammaproteobacteria	pseudomonadales	pseudomonadaceae	pseudomonas	unclassified	0.0416743	0
NODE1130	4.93235	62.1707	2847	286	bacteria	proteobacteria	gammaproteobacteria	pseudomonadales	pseudomonadaceae	pseudomonas	unclassified	0.0612413	0
NODE1131	15.3225	39.2832	2846	91061	bacteria	firmicutes	bacilli	unclassified	unclassified	unclassified	unclassified	0.0130447	0.224538
NODE1132	3.12031	56.4499	2845	1608996	bacteria	proteobacteria	gammaproteobacteria	pseudomonadales	pseudomonadaceae	pseudomonas	pseudomonas helleri	0.0337102	0
NODE1133	4.03504	52.4313	2838	286	bacteria	proteobacteria	gammaproteobacteria	pseudomonadales	pseudomonadaceae	pseudomonas	unclassified	0.0443519	0
NODE1134	2.42873	43.739	2835	1301	bacteria	firmicutes	bacilli	lactobacillales	streptococcaceae	streptococcus	unclassified	0.0165461	0.00765819
NODE1135	2.35266	37.672	2835	1301	bacteria	firmicutes	bacilli	lactobacillales	streptococcaceae	streptococcus	unclassified	0.0135253	0.00918983
NODE1136	1.98301	44.9383	2835	2759736	bacteria	firmicutes	bacilli	lactobacillales	lactobacillaceae	lacticaseibacillus	unclassified	0.0190864	0
NODE1137	3.11789	41.7226	2833	91347	bacteria	proteobacteria	gammaproteobacteria	enterobacterales	unclassified	unclassified	unclassified	0	0.0248125
NODE1138	1.69926	46.1266	2827	1301	bacteria	firmicutes	bacilli	lactobacillales	streptococcaceae	streptococcus	unclassified	0.0102984	0.0128658
NODE1139	1.12852	55.2529	2827	570	bacteria	proteobacteria	gammaproteobacteria	enterobacterales	enterobacteriaceae	klebsiella	unclassified	0	0.00949615
NODE1140	1.96329	33.1799	2824	1351	bacteria	firmicutes	bacilli	lactobacillales	enterococcaceae	enterococcus	enterococcus faecalis	0	0.0128658
NODE1141	1.80779	47.4132	2822	47715	bacteria	firmicutes	bacilli	lactobacillales	lactobacillaceae	lacticaseibacillus	lacticaseibacillus rhamnosus	0.00775815	0.000306328
NODE1142	1.50353	36.6761	2822	1350	bacteria	firmicutes	bacilli	lactobacillales	enterococcaceae	enterococcus	unclassified	0	0.0137847
NODE1143	2.79844	37.6108	2821	1350	bacteria	firmicutes	bacilli	lactobacillales	enterococcaceae	enterococcus	unclassified	0	0.0226682
NODE1144	2.89528	39.7872	2820	1350	bacteria	firmicutes	bacilli	lactobacillales	enterococcaceae	enterococcus	unclassified	0	0.0205239
NODE1145	1.14254	44.2786	2814	47715	bacteria	firmicutes	bacilli	lactobacillales	lactobacillaceae	lacticaseibacillus	lacticaseibacillus rhamnosus	0.00878799	0
NODE1146	3.02085	58.3007	2813	286	bacteria	proteobacteria	gammaproteobacteria	pseudomonadales	pseudomonadaceae	pseudomonas	unclassified	0.0275998	0
NODE1147	2.72876	50.6937	2811	286	bacteria	proteobacteria	gammaproteobacteria	pseudomonadales	pseudomonadaceae	pseudomonas	unclassified	0.0304147	0
NODE1148	2.03244	48.665	2809	2759736	bacteria	firmicutes	bacilli	lactobacillales	lactobacillaceae	lacticaseibacillus	unclassified	0.0124268	0
NODE1149	2.43379	37.0726	2808	1350	bacteria	firmicutes	bacilli	lactobacillales	enterococcaceae	enterococcus	unclassified	0	0.0189923
NODE1150	1.84776	38.7602	2807	1301	bacteria	firmicutes	bacilli	lactobacillales	streptococcaceae	streptococcus	unclassified	0.00672831	0.0088835
NODE1151	2.91116	38.0257	2806	91061	bacteria	firmicutes	bacilli	unclassified	unclassified	unclassified	unclassified	0	0.0189923
NODE1152	2.04143	48.4676	2806	47715	bacteria	firmicutes	bacilli	lactobacillales	lactobacillaceae	lacticaseibacillus	lacticaseibacillus rhamnosus	0.0127014	0
NODE1153	5.85335	60.9286	2800	286	bacteria	proteobacteria	gammaproteobacteria	pseudomonadales	pseudomonadaceae	pseudomonas	unclassified	0.0614473	0
NODE1154	3.69124	57.6635	2799	286	bacteria	proteobacteria	gammaproteobacteria	pseudomonadales	pseudomonadaceae	pseudomonas	unclassified	0.0429101	0
NODE1155	2.1774	49.6606	2799	33958	bacteria	firmicutes	bacilli	lactobacillales	lactobacillaceae	unclassified	unclassified	0.0124268	0
NODE1156	1.50337	45.6949	2799	47715	bacteria	firmicutes	bacilli	lactobacillales	lactobacillaceae	lacticaseibacillus	lacticaseibacillus rhamnosus	0.0114656	0
NODE1157	2.34556	39.8856	2798	1301	bacteria	firmicutes	bacilli	lactobacillales	streptococcaceae	streptococcus	unclassified	0.0114656	0.00735186
NODE1158	2.19887	40.0072	2792	2	bacteria	unclassified	unclassified	unclassified	unclassified	unclassified	unclassified	0.00858202	0.00980248
NODE1159	2.04453	37.0904	2777	1350	bacteria	firmicutes	bacilli	lactobacillales	enterococcaceae	enterococcus	unclassified	0	0.0156227
NODE1160	3.40446	56.9369	2775	286	bacteria	proteobacteria	gammaproteobacteria	pseudomonadales	pseudomonadaceae	pseudomonas	unclassified	0.0324744	0
NODE1161	2.19638	37.1892	2775	1350	bacteria	firmicutes	bacilli	lactobacillales	enterococcaceae	enterococcus	unclassified	0	0.0162354
NODE1162	18.9709	49.8195	2770	1	unclassified	unclassified	unclassified	unclassified	unclassified	unclassified	unclassified	0.00432534	0.128964
NODE1163	3.34355	38.1588	2770	91061	bacteria	firmicutes	bacilli	unclassified	unclassified	unclassified	unclassified	0	0.0257315
NODE1164	2.54883	52.5099	2769	1608996	bacteria	proteobacteria	gammaproteobacteria	pseudomonadales	pseudomonadaceae	pseudomonas	pseudomonas helleri	0.032749	0
NODE1165	3.25664	38.2832	2761	1350	bacteria	firmicutes	bacilli	lactobacillales	enterococcaceae	enterococcus	unclassified	0	0.0251189
NODE1166	2.24667	47.9333	2758	33958	bacteria	firmicutes	bacilli	lactobacillales	lactobacillaceae	unclassified	unclassified	0.0127014	0
NODE1167	1.66502	40.7327	2757	1301	bacteria	firmicutes	bacilli	lactobacillales	streptococcaceae	streptococcus	unclassified	0.00521787	0.00765819
NODE1168	1.92583	37.5544	2756	1350	bacteria	firmicutes	bacilli	lactobacillales	enterococcaceae	enterococcus	unclassified	0	0.0156227
NODE1169	1.69711	40.3267	2755	1301	bacteria	firmicutes	bacilli	lactobacillales	streptococcaceae	streptococcus	unclassified	0.00514921	0.00735186
NODE1170	2.19329	35.7818	2750	91061	bacteria	firmicutes	bacilli	unclassified	unclassified	unclassified	unclassified	0	0.0171543
NODE1171	1.41702	33.4789	2748	1351	bacteria	firmicutes	bacilli	lactobacillales	enterococcaceae	enterococcus	enterococcus faecalis	0	0.0122531
NODE1172	2.33015	36.8402	2747	1350	bacteria	firmicutes	bacilli	lactobacillales	enterococcaceae	enterococcus	unclassified	0	0.0162354
NODE1173	1.69759	34.0131	2746	1350	bacteria	firmicutes	bacilli	lactobacillales	enterococcaceae	enterococcus	unclassified	0	0.0116404
NODE1174	2.16552	38.7532	2743	1350	bacteria	firmicutes	bacilli	lactobacillales	enterococcaceae	enterococcus	unclassified	0	0.0183797
NODE1175	1.60621	48.2998	2735	2759736	bacteria	firmicutes	bacilli	lactobacillales	lactobacillaceae	lacticaseibacillus	unclassified	0.0137999	0
NODE1176	1.09398	60.7169	2734	570	bacteria	proteobacteria	gammaproteobacteria	enterobacterales	enterobacteriaceae	klebsiella	unclassified	0	0.0140911
NODE1177	2.91209	57.3206	2732	286	bacteria	proteobacteria	gammaproteobacteria	pseudomonadales	pseudomonadaceae	pseudomonas	unclassified	0.0291102	0
NODE1178	1.85106	32.3939	2732	2	bacteria	unclassified	unclassified	unclassified	unclassified	unclassified	unclassified	0	0.015929
NODE1179	1.56605	48.1875	2731	47715	bacteria	firmicutes	bacilli	lactobacillales	lactobacillaceae	lacticaseibacillus	lacticaseibacillus rhamnosus	0.0142805	0
NODE1180	2.32513	37.6695	2729	1350	bacteria	firmicutes	bacilli	lactobacillales	enterococcaceae	enterococcus	unclassified	0	0.0171543
NODE1181	2.02807	44.7214	2728	2	bacteria	unclassified	unclassified	unclassified	unclassified	unclassified	unclassified	0.0142118	0.0119468
NODE1182	1.53941	48.2405	2728	47715	bacteria	firmicutes	bacilli	lactobacillales	lactobacillaceae	lacticaseibacillus	lacticaseibacillus rhamnosus	0.0102984	0
NODE1183	2.0834	50.9385	2717	33958	bacteria	firmicutes	bacilli	lactobacillales	lactobacillaceae	unclassified	unclassified	0.015585	0
NODE1184	1.94084	43.3837	2713	33958	bacteria	firmicutes	bacilli	lactobacillales	lactobacillaceae	unclassified	unclassified	0.0133193	0
NODE1185	1.42346	46.4272	2701	2759736	bacteria	firmicutes	bacilli	lactobacillales	lactobacillaceae	lacticaseibacillus	unclassified	0.0112596	0
NODE1186	2.08942	45.8688	2699	2	bacteria	unclassified	unclassified	unclassified	unclassified	unclassified	unclassified	0.0162715	0.000612655
NODE1187	1.74806	33.0122	2699	1350	bacteria	firmicutes	bacilli	lactobacillales	enterococcaceae	enterococcus	unclassified	0	0.0131721
NODE1188	2.2746	44.8851	2698	1301	bacteria	firmicutes	bacilli	lactobacillales	streptococcaceae	streptococcus	unclassified	0.0147611	0.0119468
NODE1189	1.22131	39.659	2698	2	bacteria	unclassified	unclassified	unclassified	unclassified	unclassified	unclassified	0.0104357	0.00398226
NODE1190	2.07204	38.4787	2695	2	bacteria	unclassified	unclassified	unclassified	unclassified	unclassified	unclassified	0.0101611	0.00643288
NODE1191	3.45625	39.1887	2687	186826	bacteria	firmicutes	bacilli	lactobacillales	unclassified	unclassified	unclassified	0	0.0235872
NODE1192	1.89718	41.7877	2685	1239	bacteria	firmicutes	unclassified	unclassified	unclassified	unclassified	unclassified	0.0147611	0.00796452
NODE1193	2.11072	42.3779	2683	1301	bacteria	firmicutes	bacilli	lactobacillales	streptococcaceae	streptococcus	unclassified	0.00823874	0.00796452
NODE1194	5.91461	55.597	2680	286	bacteria	proteobacteria	gammaproteobacteria	pseudomonadales	pseudomonadaceae	pseudomonas	unclassified	0.0482653	0
NODE1195	1.44575	45.4478	2680	2759736	bacteria	firmicutes	bacilli	lactobacillales	lactobacillaceae	lacticaseibacillus	unclassified	0.0103671	0
NODE1196	1.96465	38.3838	2673	1350	bacteria	firmicutes	bacilli	lactobacillales	enterococcaceae	enterococcus	unclassified	0	0.015929
NODE1197	1.81815	46.7265	2673	2759736	bacteria	firmicutes	bacilli	lactobacillales	lactobacillaceae	lacticaseibacillus	unclassified	0.012976	0
NODE1198	1.72742	39.9925	2673	1350	bacteria	firmicutes	bacilli	lactobacillales	enterococcaceae	enterococcus	unclassified	0	0.0131721
NODE1199	1.48349	44.8147	2671	2759736	bacteria	firmicutes	bacilli	lactobacillales	lactobacillaceae	lacticaseibacillus	unclassified	0.0130447	0
NODE1200	2.75945	36.4454	2667	2	bacteria	unclassified	unclassified	unclassified	unclassified	unclassified	unclassified	0	0.0220556
NODE1201	1.35514	46.9595	2664	47715	bacteria	firmicutes	bacilli	lactobacillales	lactobacillaceae	lacticaseibacillus	lacticaseibacillus rhamnosus	0.0105044	0
NODE1202	1.97161	45.7379	2663	47715	bacteria	firmicutes	bacilli	lactobacillales	lactobacillaceae	lacticaseibacillus	lacticaseibacillus rhamnosus	0.0105044	0
NODE1203	1.83866	36.1007	2662	1350	bacteria	firmicutes	bacilli	lactobacillales	enterococcaceae	enterococcus	unclassified	0	0.0128658
NODE1204	3.26559	59.9775	2661	286	bacteria	proteobacteria	gammaproteobacteria	pseudomonadales	pseudomonadaceae	pseudomonas	unclassified	0.0292475	0
NODE1205	1.72286	43.1955	2660	2	bacteria	unclassified	unclassified	unclassified	unclassified	unclassified	unclassified	0.0120835	0.00857717
NODE1206	1.91542	36.3944	2657	1350	bacteria	firmicutes	bacilli	lactobacillales	enterococcaceae	enterococcus	unclassified	0	0.0137847
NODE1207	2.41878	37.6462	2651	91061	bacteria	firmicutes	bacilli	unclassified	unclassified	unclassified	unclassified	0	0.0171543
NODE1208	1.79158	46.2207	2646	2759736	bacteria	firmicutes	bacilli	lactobacillales	lactobacillaceae	lacticaseibacillus	unclassified	0.0105731	0
NODE1209	2.68772	34.9092	2644	1350	bacteria	firmicutes	bacilli	lactobacillales	enterococcaceae	enterococcus	unclassified	0	0.0180733
NODE1210	3.12003	55.5051	2643	286	bacteria	proteobacteria	gammaproteobacteria	pseudomonadales	pseudomonadaceae	pseudomonas	unclassified	0.0379669	0
NODE1211	1.83022	46.0257	2642	47715	bacteria	firmicutes	bacilli	lactobacillales	lactobacillaceae	lacticaseibacillus	lacticaseibacillus rhamnosus	0.0132506	0
NODE1212	2.87987	38.0916	2641	1350	bacteria	firmicutes	bacilli	lactobacillales	enterococcaceae	enterococcus	unclassified	0	0.0214429
NODE1213	3.73487	60.8943	2639	286	bacteria	proteobacteria	gammaproteobacteria	pseudomonadales	pseudomonadaceae	pseudomonas	unclassified	0.039546	0
NODE1214	2.82484	34.8617	2639	1351	bacteria	firmicutes	bacilli	lactobacillales	enterococcaceae	enterococcus	enterococcus faecalis	0	0.0235872
NODE1215	2.04339	43.7287	2639	1301	bacteria	firmicutes	bacilli	lactobacillales	streptococcaceae	streptococcus	unclassified	0.013182	0.00582022
NODE1216	1.25318	63.5847	2639	570	bacteria	proteobacteria	gammaproteobacteria	enterobacterales	enterobacteriaceae	klebsiella	unclassified	0	0.0088835
NODE1217	3.46473	54.0212	2636	286	bacteria	proteobacteria	gammaproteobacteria	pseudomonadales	pseudomonadaceae	pseudomonas	unclassified	0.0380355	0
NODE1218	3.41291	39.2261	2636	1350	bacteria	firmicutes	bacilli	lactobacillales	enterococcaceae	enterococcus	unclassified	0	0.0235872
NODE1219	1.65404	49.6965	2636	33958	bacteria	firmicutes	bacilli	lactobacillales	lactobacillaceae	unclassified	unclassified	0.0126327	0
NODE1220	5.13852	60.1444	2632	122355	bacteria	proteobacteria	gammaproteobacteria	pseudomonadales	pseudomonadaceae	pseudomonas	pseudomonas psychrophila	0.0473728	0
NODE1221	3.62285	57.6046	2630	286	bacteria	proteobacteria	gammaproteobacteria	pseudomonadales	pseudomonadaceae	pseudomonas	unclassified	0.0328177	0
NODE1222	2.40272	54.3726	2630	286	bacteria	proteobacteria	gammaproteobacteria	pseudomonadales	pseudomonadaceae	pseudomonas	unclassified	0.0257461	0
NODE1223	3.07131	36.7137	2623	1350	bacteria	firmicutes	bacilli	lactobacillales	enterococcaceae	enterococcus	unclassified	0	0.0205239
NODE1224	2.79535	39.0225	2619	1350	bacteria	firmicutes	bacilli	lactobacillales	enterococcaceae	enterococcus	unclassified	0	0.018686
NODE1225	1.96345	47.3443	2617	91061	bacteria	firmicutes	bacilli	unclassified	unclassified	unclassified	unclassified	0.0135253	0.000306328
NODE1226	3.04306	39.3568	2612	1	unclassified	unclassified	unclassified	unclassified	unclassified	unclassified	unclassified	0	0.0217493
NODE1227	2.17493	55.6365	2608	286	bacteria	proteobacteria	gammaproteobacteria	pseudomonadales	pseudomonadaceae	pseudomonas	unclassified	0.0292475	0
NODE1228	3.30363	58.4964	2607	286	bacteria	proteobacteria	gammaproteobacteria	pseudomonadales	pseudomonadaceae	pseudomonas	unclassified	0.0321311	0
NODE1229	1.87818	46.815	2606	33958	bacteria	firmicutes	bacilli	lactobacillales	lactobacillaceae	unclassified	unclassified	0.00988649	0
NODE1230	2.33616	36.6987	2605	1350	bacteria	firmicutes	bacilli	lactobacillales	enterococcaceae	enterococcus	unclassified	0	0.0180733
NODE1231	2.81954	38.5945	2604	1350	bacteria	firmicutes	bacilli	lactobacillales	enterococcaceae	enterococcus	unclassified	0	0.0189923
NODE1232	5.68727	59.339	2602	286	bacteria	proteobacteria	gammaproteobacteria	pseudomonadales	pseudomonadaceae	pseudomonas	unclassified	0.0642622	0
NODE1233	1.72948	47.2692	2600	2759736	bacteria	firmicutes	bacilli	lactobacillales	lactobacillaceae	lacticaseibacillus	unclassified	0.0131133	0
NODE1234	2.21669	36.4407	2596	1350	bacteria	firmicutes	bacilli	lactobacillales	enterococcaceae	enterococcus	unclassified	0	0.0156227
NODE1235	2.98216	55.5727	2593	286	bacteria	proteobacteria	gammaproteobacteria	pseudomonadales	pseudomonadaceae	pseudomonas	unclassified	0.0279431	0
NODE1236	1.76867	45.9282	2591	47715	bacteria	firmicutes	bacilli	lactobacillales	lactobacillaceae	lacticaseibacillus	lacticaseibacillus rhamnosus	0.0113969	0
NODE1237	1.30179	48.2039	2589	33958	bacteria	firmicutes	bacilli	lactobacillales	lactobacillaceae	unclassified	unclassified	0.0089253	0
NODE1238	0.994314	40.7493	2589	1301	bacteria	firmicutes	bacilli	lactobacillales	streptococcaceae	streptococcus	unclassified	0.00556115	0.00245062
NODE1239	1.35595	41.5379	2588	1301	bacteria	firmicutes	bacilli	lactobacillales	streptococcaceae	streptococcus	unclassified	0.00748352	0.00796452
NODE1240	1.82492	36.8564	2583	1350	bacteria	firmicutes	bacilli	lactobacillales	enterococcaceae	enterococcus	unclassified	0.000137312	0.0125594
NODE1241	1.70591	45.2363	2582	1301	bacteria	firmicutes	bacilli	lactobacillales	streptococcaceae	streptococcus	unclassified	0.0150357	0.00612655
NODE1242	1.56846	45.7187	2581	2759736	bacteria	firmicutes	bacilli	lactobacillales	lactobacillaceae	lacticaseibacillus	unclassified	0.0122895	0
NODE1243	2.38921	58.2977	2573	286	bacteria	proteobacteria	gammaproteobacteria	pseudomonadales	pseudomonadaceae	pseudomonas	unclassified	0.0301401	0
NODE1244	1.66476	39.4481	2573	1301	bacteria	firmicutes	bacilli	lactobacillales	streptococcaceae	streptococcus	unclassified	0.00823874	0.00735186
NODE1245	3.2009	57.0595	2571	286	bacteria	proteobacteria	gammaproteobacteria	pseudomonadales	pseudomonadaceae	pseudomonas	unclassified	0.0297968	0
NODE1246	2.79615	62.1401	2570	286	bacteria	proteobacteria	gammaproteobacteria	pseudomonadales	pseudomonadaceae	pseudomonas	unclassified	0.0377609	0
NODE1247	2.20721	38.1471	2569	1350	bacteria	firmicutes	bacilli	lactobacillales	enterococcaceae	enterococcus	unclassified	0	0.01501
NODE1248	2.0279	38.7676	2564	1301	bacteria	firmicutes	bacilli	lactobacillales	streptococcaceae	streptococcus	unclassified	0.00686562	0.00673921
NODE1249	1.80107	51.7578	2560	2759736	bacteria	firmicutes	bacilli	lactobacillales	lactobacillaceae	lacticaseibacillus	unclassified	0.0142805	0
NODE1250	1.30564	41.165	2558	33958	bacteria	firmicutes	bacilli	lactobacillales	lactobacillaceae	unclassified	unclassified	0.00583578	0
NODE1251	2.13621	48.8463	2557	33958	bacteria	firmicutes	bacilli	lactobacillales	lactobacillaceae	unclassified	unclassified	0.0132506	0
NODE1252	1.45514	40.086	2557	1301	bacteria	firmicutes	bacilli	lactobacillales	streptococcaceae	streptococcus	unclassified	0.00906262	0.00582022
NODE1253	2.74506	36.4775	2555	1350	bacteria	firmicutes	bacilli	lactobacillales	enterococcaceae	enterococcus	unclassified	0	0.018686
NODE1254	2.08416	42.4931	2551	1301	bacteria	firmicutes	bacilli	lactobacillales	streptococcaceae	streptococcus	unclassified	0.0170267	0.00704553
NODE1255	1.66488	47.1765	2550	33958	bacteria	firmicutes	bacilli	lactobacillales	lactobacillaceae	unclassified	unclassified	0.0100238	0
NODE1256	1.32824	46.4496	2549	1301	bacteria	firmicutes	bacilli	lactobacillales	streptococcaceae	streptococcus	unclassified	0.015585	0.00490124
NODE1257	3.54069	61.1852	2548	286	bacteria	proteobacteria	gammaproteobacteria	pseudomonadales	pseudomonadaceae	pseudomonas	unclassified	0.0379669	0
NODE1258	2.76415	61.303	2548	286	bacteria	proteobacteria	gammaproteobacteria	pseudomonadales	pseudomonadaceae	pseudomonas	unclassified	0.0297281	0
NODE1259	2.14032	37.8687	2543	1350	bacteria	firmicutes	bacilli	lactobacillales	enterococcaceae	enterococcus	unclassified	0	0.0162354
NODE1260	1.38293	37.4409	2540	1301	bacteria	firmicutes	bacilli	lactobacillales	streptococcaceae	streptococcus	unclassified	0.0100238	0.00490124
NODE1261	2.20191	46.7901	2539	1301	bacteria	firmicutes	bacilli	lactobacillales	streptococcaceae	streptococcus	unclassified	0.0104357	0.00735186
NODE1262	2.64869	37.7069	2538	1350	bacteria	firmicutes	bacilli	lactobacillales	enterococcaceae	enterococcus	unclassified	0	0.0192986
NODE1263	1.9265	50.7298	2535	286	bacteria	proteobacteria	gammaproteobacteria	pseudomonadales	pseudomonadaceae	pseudomonas	unclassified	0.0204595	0
NODE1264	4.07997	60.8386	2528	286	bacteria	proteobacteria	gammaproteobacteria	pseudomonadales	pseudomonadaceae	pseudomonas	unclassified	0.034946	0
NODE1265	2.45542	41.1555	2527	2	bacteria	unclassified	unclassified	unclassified	unclassified	unclassified	unclassified	0.00130447	0.0192986
NODE1266	2.79933	38.2726	2524	1350	bacteria	firmicutes	bacilli	lactobacillales	enterococcaceae	enterococcus	unclassified	0	0.0189923
NODE1267	2.84975	40.0713	2523	1350	bacteria	firmicutes	bacilli	lactobacillales	enterococcaceae	enterococcus	unclassified	0	0.0202176
NODE1268	2.34086	36.2589	2518	1351	bacteria	firmicutes	bacilli	lactobacillales	enterococcaceae	enterococcus	enterococcus faecalis	0	0.016848
NODE1269	1.85535	48.2882	2512	2759736	bacteria	firmicutes	bacilli	lactobacillales	lactobacillaceae	lacticaseibacillus	unclassified	0.0117402	0
NODE1270	1.44738	39.0924	2512	2759736	bacteria	firmicutes	bacilli	lactobacillales	lactobacillaceae	lacticaseibacillus	unclassified	0.00961187	0
NODE1271	1.82215	36.1609	2511	1350	bacteria	firmicutes	bacilli	lactobacillales	enterococcaceae	enterococcus	unclassified	0	0.0119468
NODE1272	3.5107	60.3187	2510	286	bacteria	proteobacteria	gammaproteobacteria	pseudomonadales	pseudomonadaceae	pseudomonas	unclassified	0.0304147	0
NODE1273	1.06462	40.7968	2510	1301	bacteria	firmicutes	bacilli	lactobacillales	streptococcaceae	streptococcus	unclassified	0.00803277	0.00520757
NODE1274	1.98363	46.393	2509	2759736	bacteria	firmicutes	bacilli	lactobacillales	lactobacillaceae	lacticaseibacillus	unclassified	0.0120835	0
NODE1275	2.30113	36.9617	2508	1350	bacteria	firmicutes	bacilli	lactobacillales	enterococcaceae	enterococcus	unclassified	0	0.0165417
NODE1276	2.53823	58.8751	2507	286	bacteria	proteobacteria	gammaproteobacteria	pseudomonadales	pseudomonadaceae	pseudomonas	unclassified	0.0337788	0
NODE1277	2.03571	45.2732	2507	47715	bacteria	firmicutes	bacilli	lactobacillales	lactobacillaceae	lacticaseibacillus	lacticaseibacillus rhamnosus	0.00885665	0
NODE1278	1.19496	32.0702	2507	1350	bacteria	firmicutes	bacilli	lactobacillales	enterococcaceae	enterococcus	unclassified	0	0.00857717
NODE1280	2.04289	54.8503	2505	286	bacteria	proteobacteria	gammaproteobacteria	pseudomonadales	pseudomonadaceae	pseudomonas	unclassified	0.023961	0
NODE1281	1.83053	50.3792	2505	33958	bacteria	firmicutes	bacilli	lactobacillales	lactobacillaceae	unclassified	unclassified	0.00947455	0
NODE1282	3.367	41.67	2503	1350	bacteria	firmicutes	bacilli	lactobacillales	enterococcaceae	enterococcus	unclassified	0	0.0208303
NODE1283	1.6112	46.7413	2501	2759736	bacteria	firmicutes	bacilli	lactobacillales	lactobacillaceae	lacticaseibacillus	unclassified	0.00974918	0
NODE1284	2.63	41.2	2500	1350	bacteria	firmicutes	bacilli	lactobacillales	enterococcaceae	enterococcus	unclassified	0	0.0183797
NODE1285	1.16393	44.16	2500	47715	bacteria	firmicutes	bacilli	lactobacillales	lactobacillaceae	lacticaseibacillus	lacticaseibacillus rhamnosus	0.00858202	0.000306328
NODE1286	1.06197	47.9792	2499	2759736	bacteria	firmicutes	bacilli	lactobacillales	lactobacillaceae	lacticaseibacillus	unclassified	0.0118089	0
NODE1287	4.03122	62.475	2497	1608996	bacteria	proteobacteria	gammaproteobacteria	pseudomonadales	pseudomonadaceae	pseudomonas	pseudomonas helleri	0.0352206	0
NODE1288	1.60542	47.9309	2489	2759736	bacteria	firmicutes	bacilli	lactobacillales	lactobacillaceae	lacticaseibacillus	unclassified	0.012976	0
NODE1289	1.50042	43.6269	2487	1	unclassified	unclassified	unclassified	unclassified	unclassified	unclassified	unclassified	0.000205969	0.00918983
NODE1290	1.35199	49.2555	2485	2759736	bacteria	firmicutes	bacilli	lactobacillales	lactobacillaceae	lacticaseibacillus	unclassified	0.0103671	0
NODE1291	2.8034	60.1531	2482	286	bacteria	proteobacteria	gammaproteobacteria	pseudomonadales	pseudomonadaceae	pseudomonas	unclassified	0.0362505	0
NODE1292	3.89749	38.3777	2478	91061	bacteria	firmicutes	bacilli	unclassified	unclassified	unclassified	unclassified	0	0.0260378
NODE1293	1.81907	47.8595	2476	33958	bacteria	firmicutes	bacilli	lactobacillales	lactobacillaceae	unclassified	unclassified	0.013182	0
NODE1294	3.66056	39.3131	2475	91061	bacteria	firmicutes	bacilli	unclassified	unclassified	unclassified	unclassified	0	0.0238935
NODE1295	1.89821	58.9899	2475	286	bacteria	proteobacteria	gammaproteobacteria	pseudomonadales	pseudomonadaceae	pseudomonas	unclassified	0.0265699	0
NODE1296	2.35763	36.2313	2473	1350	bacteria	firmicutes	bacilli	lactobacillales	enterococcaceae	enterococcus	unclassified	0	0.015929
NODE1297	1.90316	50.5463	2471	33958	bacteria	firmicutes	bacilli	lactobacillales	lactobacillaceae	unclassified	unclassified	0.0107104	0
NODE1298	1.85452	43.3428	2471	1301	bacteria	firmicutes	bacilli	lactobacillales	streptococcaceae	streptococcus	unclassified	0.0157909	0.00704553
NODE1299	1.23655	43.0539	2469	47715	bacteria	firmicutes	bacilli	lactobacillales	lactobacillaceae	lacticaseibacillus	lacticaseibacillus rhamnosus	0.00803277	0
NODE1300	4.08971	43.1118	2468	543	bacteria	proteobacteria	gammaproteobacteria	enterobacterales	enterobacteriaceae	unclassified	unclassified	0	0.0254252
NODE1301	5.18384	62.3277	2466	286	bacteria	proteobacteria	gammaproteobacteria	pseudomonadales	pseudomonadaceae	pseudomonas	unclassified	0.00707159	0
NODE1302	2.6041	47.1208	2466	33958	bacteria	firmicutes	bacilli	lactobacillales	lactobacillaceae	unclassified	unclassified	0.0110536	0
NODE1303	2.48606	57.4451	2458	286	bacteria	proteobacteria	gammaproteobacteria	pseudomonadales	pseudomonadaceae	pseudomonas	unclassified	0.025952	0
NODE1304	2.34766	36.2673	2454	1350	bacteria	firmicutes	bacilli	lactobacillales	enterococcaceae	enterococcus	unclassified	0	0.0153164
NODE1305	1.05544	47.0253	2454	2759736	bacteria	firmicutes	bacilli	lactobacillales	lactobacillaceae	lacticaseibacillus	unclassified	0.00926859	0
NODE1306	2.39424	36.1598	2453	1350	bacteria	firmicutes	bacilli	lactobacillales	enterococcaceae	enterococcus	unclassified	0	0.0147037
NODE1307	2.65763	57.7896	2452	1608996	bacteria	proteobacteria	gammaproteobacteria	pseudomonadales	pseudomonadaceae	pseudomonas	pseudomonas helleri	0.0272565	0
NODE1308	1.65548	47.3491	2452	47715	bacteria	firmicutes	bacilli	lactobacillales	lactobacillaceae	lacticaseibacillus	lacticaseibacillus rhamnosus	0.0128387	0
NODE1309	4.34352	58.8163	2450	286	bacteria	proteobacteria	gammaproteobacteria	pseudomonadales	pseudomonadaceae	pseudomonas	unclassified	0.0363191	0
NODE1310	3.1391	49.6121	2449	1608996	bacteria	proteobacteria	gammaproteobacteria	pseudomonadales	pseudomonadaceae	pseudomonas	pseudomonas helleri	0.0219013	0
NODE1311	1.03276	46.4651	2447	47715	bacteria	firmicutes	bacilli	lactobacillales	lactobacillaceae	lacticaseibacillus	lacticaseibacillus rhamnosus	0.00748352	0
NODE1312	3.27641	62.5511	2446	286	bacteria	proteobacteria	gammaproteobacteria	pseudomonadales	pseudomonadaceae	pseudomonas	unclassified	0.0363191	0
NODE1313	1.50108	47.3835	2446	2759736	bacteria	firmicutes	bacilli	lactobacillales	lactobacillaceae	lacticaseibacillus	unclassified	0.0089253	0
NODE1314	2.16235	41.5882	2443	2	bacteria	unclassified	unclassified	unclassified	unclassified	unclassified	unclassified	0.0223819	0.0122531
NODE1315	1.49352	43.1381	2441	47715	bacteria	firmicutes	bacilli	lactobacillales	lactobacillaceae	lacticaseibacillus	lacticaseibacillus rhamnosus	0.00604174	0
NODE1316	3.38285	54.1461	2436	286	bacteria	proteobacteria	gammaproteobacteria	pseudomonadales	pseudomonadaceae	pseudomonas	unclassified	0.0284923	0
NODE1317	1.54876	46.3024	2434	1	unclassified	unclassified	unclassified	unclassified	unclassified	unclassified	unclassified	0.0118089	0
NODE1318	1.71391	46.5183	2427	2759736	bacteria	firmicutes	bacilli	lactobacillales	lactobacillaceae	lacticaseibacillus	unclassified	0.0089253	0
NODE1319	1.68696	34.7342	2427	1350	bacteria	firmicutes	bacilli	lactobacillales	enterococcaceae	enterococcus	unclassified	0	0.0101088
NODE1320	2.91561	56.3067	2426	47877	bacteria	proteobacteria	gammaproteobacteria	pseudomonadales	pseudomonadaceae	pseudomonas	pseudomonas amygdali	0.032955	0
NODE1321	1.91812	49.8968	2423	33958	bacteria	firmicutes	bacilli	lactobacillales	lactobacillaceae	unclassified	unclassified	0.0137999	0
NODE1322	1.87053	47.4597	2421	33958	bacteria	firmicutes	bacilli	lactobacillales	lactobacillaceae	unclassified	unclassified	0.0108477	0
NODE1323	1.80986	35.7851	2420	2	bacteria	unclassified	unclassified	unclassified	unclassified	unclassified	unclassified	0	0.0128658
NODE1324	1.57	43.6777	2420	1301	bacteria	firmicutes	bacilli	lactobacillales	streptococcaceae	streptococcus	unclassified	0.00638503	0.0088835
NODE1325	2.2523	37.8625	2414	1351	bacteria	firmicutes	bacilli	lactobacillales	enterococcaceae	enterococcus	enterococcus faecalis	0	0.01501
NODE1326	2.85258	38.9557	2413	1350	bacteria	firmicutes	bacilli	lactobacillales	enterococcaceae	enterococcus	unclassified	0	0.018686
NODE1327	3.74267	40.0912	2412	1350	bacteria	firmicutes	bacilli	lactobacillales	enterococcaceae	enterococcus	unclassified	0	0.0211366
NODE1328	3.03764	57.0066	2412	1608996	bacteria	proteobacteria	gammaproteobacteria	pseudomonadales	pseudomonadaceae	pseudomonas	pseudomonas helleri	0.0271878	0
NODE1329	2.38923	59.1041	2411	286	bacteria	proteobacteria	gammaproteobacteria	pseudomonadales	pseudomonadaceae	pseudomonas	unclassified	0.0275998	0
NODE1330	2.07008	47.9253	2410	1	unclassified	unclassified	unclassified	unclassified	unclassified	unclassified	unclassified	0.00823874	0
NODE1331	1.71616	40.9959	2410	1301	bacteria	firmicutes	bacilli	lactobacillales	streptococcaceae	streptococcus	unclassified	0.0118089	0.00490124
NODE1332	2.15162	50.5189	2409	2759736	bacteria	firmicutes	bacilli	lactobacillales	lactobacillaceae	lacticaseibacillus	unclassified	0.0114656	0
NODE1333	1.94693	32.9871	2407	91061	bacteria	firmicutes	bacilli	unclassified	unclassified	unclassified	unclassified	0	0.0147037
NODE1334	3.13	35.5657	2404	2	bacteria	unclassified	unclassified	unclassified	unclassified	unclassified	unclassified	0	0.0180733
NODE1335	2.7087	38.2022	2403	1350	bacteria	firmicutes	bacilli	lactobacillales	enterococcaceae	enterococcus	unclassified	0	0.0174607
NODE1336	2.63165	60.7827	2402	286	bacteria	proteobacteria	gammaproteobacteria	pseudomonadales	pseudomonadaceae	pseudomonas	unclassified	0.0258834	0
NODE1337	1.75033	44.4629	2402	2759736	bacteria	firmicutes	bacilli	lactobacillales	lactobacillaceae	lacticaseibacillus	unclassified	0.0072089	0.000306328
NODE1338	2.96215	59.6915	2399	286	bacteria	proteobacteria	gammaproteobacteria	pseudomonadales	pseudomonadaceae	pseudomonas	unclassified	0.0276684	0
NODE1339	1.97887	45.1021	2399	1301	bacteria	firmicutes	bacilli	lactobacillales	streptococcaceae	streptococcus	unclassified	0.0107104	0.0101088
NODE1340	2.17878	43.4946	2398	1301	bacteria	firmicutes	bacilli	lactobacillales	streptococcaceae	streptococcus	unclassified	0.0122208	0.0104151
NODE1341	3.61894	34.0426	2397	1350	bacteria	firmicutes	bacilli	lactobacillales	enterococcaceae	enterococcus	unclassified	0	0.0232809
NODE1342	2.30348	39.0977	2394	186826	bacteria	firmicutes	bacilli	lactobacillales	unclassified	unclassified	unclassified	0	0.0143974
NODE1343	2.22154	45.0481	2393	47715	bacteria	firmicutes	bacilli	lactobacillales	lactobacillaceae	lacticaseibacillus	lacticaseibacillus rhamnosus	0.00542384	0
NODE1344	1.42484	50.1046	2389	33958	bacteria	firmicutes	bacilli	lactobacillales	lactobacillaceae	unclassified	unclassified	0.00164775	0
NODE1345	2.28483	38.1072	2388	543	bacteria	proteobacteria	gammaproteobacteria	enterobacterales	enterobacteriaceae	unclassified	unclassified	0	0.0162354
NODE1346	1.54626	35.9598	2386	1350	bacteria	firmicutes	bacilli	lactobacillales	enterococcaceae	enterococcus	unclassified	0	0.0122531
NODE1347	1.85385	42.8092	2385	1301	bacteria	firmicutes	bacilli	lactobacillales	streptococcaceae	streptococcus	unclassified	0.0117402	0.00949615
NODE1348	2.08378	41.2925	2383	2	bacteria	unclassified	unclassified	unclassified	unclassified	unclassified	unclassified	0.0169581	0.00643288
NODE1349	2.4949	44.4958	2380	1301	bacteria	firmicutes	bacilli	lactobacillales	streptococcaceae	streptococcus	unclassified	0.0179879	0.00918983
NODE1350	2.44361	36.6961	2379	1	unclassified	unclassified	unclassified	unclassified	unclassified	unclassified	unclassified	0	0.0153164
NODE1351	1.9751	51.4731	2376	33958	bacteria	firmicutes	bacilli	lactobacillales	lactobacillaceae	unclassified	unclassified	0.013388	0
NODE1352	1.73876	36.4364	2374	1578	bacteria	firmicutes	bacilli	lactobacillales	lactobacillaceae	lactobacillus	unclassified	0.00199103	0.00918983
NODE1353	1.60125	43.5552	2374	1301	bacteria	firmicutes	bacilli	lactobacillales	streptococcaceae	streptococcus	unclassified	0.00336415	0.0110278
NODE1354	1.66963	41.2558	2373	1301	bacteria	firmicutes	bacilli	lactobacillales	streptococcaceae	streptococcus	unclassified	0.0101611	0.00459491
NODE1355	1.08638	43.2786	2373	1301	bacteria	firmicutes	bacilli	lactobacillales	streptococcaceae	streptococcus	unclassified	0.00981783	0.00582022
NODE1356	1.18494	47.9123	2371	33958	bacteria	firmicutes	bacilli	lactobacillales	lactobacillaceae	unclassified	unclassified	0.00755218	0
NODE1358	1.55065	46.2416	2368	1715100	bacteria	firmicutes	bacilli	lactobacillales	lactobacillaceae	lactobacillus	lactobacillus sp. hmsc072e07	0.0102984	0
NODE1359	1.63482	36.0372	2367	1350	bacteria	firmicutes	bacilli	lactobacillales	enterococcaceae	enterococcus	unclassified	0	0.0116404
NODE1361	2.32722	39.136	2361	1350	bacteria	firmicutes	bacilli	lactobacillales	enterococcaceae	enterococcus	unclassified	0	0.0134784
NODE1362	2.64711	38.7712	2360	1350	bacteria	firmicutes	bacilli	lactobacillales	enterococcaceae	enterococcus	unclassified	0	0.0153164
NODE1363	3.15709	40.0425	2355	1301	bacteria	firmicutes	bacilli	lactobacillales	streptococcaceae	streptococcus	unclassified	0.0125641	0.0101088
NODE1364	1.94297	42.9907	2354	1301	bacteria	firmicutes	bacilli	lactobacillales	streptococcaceae	streptococcus	unclassified	0.0106417	0.00520757
NODE1365	2.1159	39.609	2353	1350	bacteria	firmicutes	bacilli	lactobacillales	enterococcaceae	enterococcus	unclassified	0	0.0134784
NODE1366	1.8027	47.8741	2352	2759736	bacteria	firmicutes	bacilli	lactobacillales	lactobacillaceae	lacticaseibacillus	unclassified	0.00837605	0
NODE1367	1.64719	47.7891	2352	47715	bacteria	firmicutes	bacilli	lactobacillales	lactobacillaceae	lacticaseibacillus	lacticaseibacillus rhamnosus	0.00947455	0
NODE1368	3.32029	58.766	2350	1608996	bacteria	proteobacteria	gammaproteobacteria	pseudomonadales	pseudomonadaceae	pseudomonas	pseudomonas helleri	0.0273938	0
NODE1369	2.68452	35.4193	2349	91061	bacteria	firmicutes	bacilli	unclassified	unclassified	unclassified	unclassified	0	0.015929
NODE1370	2.42999	39.523	2348	1301	bacteria	firmicutes	bacilli	lactobacillales	streptococcaceae	streptococcus	unclassified	0.0122895	0.00490124
NODE1371	8.22037	55.8824	2346	286	bacteria	proteobacteria	gammaproteobacteria	pseudomonadales	pseudomonadaceae	pseudomonas	unclassified	0.0790233	0
NODE1373	2.18962	35.0555	2342	1350	bacteria	firmicutes	bacilli	lactobacillales	enterococcaceae	enterococcus	unclassified	0	0.0131721
NODE1374	2.4598	46.1341	2341	1301	bacteria	firmicutes	bacilli	lactobacillales	streptococcaceae	streptococcus	unclassified	0.00974918	0.0131721
NODE1375	2.32353	45.015	2337	1239	bacteria	firmicutes	unclassified	unclassified	unclassified	unclassified	unclassified	0.0162029	0.00612655
NODE1376	1.76154	46.2131	2337	1	unclassified	unclassified	unclassified	unclassified	unclassified	unclassified	unclassified	0.0156536	0
NODE1377	1.46115	27.6632	2328	1351	bacteria	firmicutes	bacilli	lactobacillales	enterococcaceae	enterococcus	enterococcus faecalis	0	0.00980248
NODE1378	1.68289	47.3548	2325	2759736	bacteria	firmicutes	bacilli	lactobacillales	lactobacillaceae	lacticaseibacillus	unclassified	0.0115342	0
NODE1379	3.46038	55.876	2323	2	bacteria	unclassified	unclassified	unclassified	unclassified	unclassified	unclassified	0.0359758	0
NODE1380	1.5549	40.7838	2322	47715	bacteria	firmicutes	bacilli	lactobacillales	lactobacillaceae	lacticaseibacillus	lacticaseibacillus rhamnosus	0.00631637	0.000306328
NODE1382	2.7402	50.0646	2321	33958	bacteria	firmicutes	bacilli	lactobacillales	lactobacillaceae	unclassified	unclassified	0.0140745	0.000306328
NODE1383	3.0429	57.8085	2318	286	bacteria	proteobacteria	gammaproteobacteria	pseudomonadales	pseudomonadaceae	pseudomonas	unclassified	0.0324057	0
NODE1384	1.39498	32.8442	2317	1	unclassified	unclassified	unclassified	unclassified	unclassified	unclassified	unclassified	0	0.00765819
NODE1385	3.6755	61.1231	2315	286	bacteria	proteobacteria	gammaproteobacteria	pseudomonadales	pseudomonadaceae	pseudomonas	unclassified	0.0381042	0
NODE1386	2.00686	48.1641	2315	2759736	bacteria	firmicutes	bacilli	lactobacillales	lactobacillaceae	lacticaseibacillus	unclassified	0.0102984	0
NODE1387	1.72644	47.1682	2313	33958	bacteria	firmicutes	bacilli	lactobacillales	lactobacillaceae	unclassified	unclassified	0.00775815	0
NODE1388	2.08608	43.9204	2311	1301	bacteria	firmicutes	bacilli	lactobacillales	streptococcaceae	streptococcus	unclassified	0.0132506	0.00643288
NODE1389	1.5878	46.1005	2308	47715	bacteria	firmicutes	bacilli	lactobacillales	lactobacillaceae	lacticaseibacillus	lacticaseibacillus rhamnosus	0.0116716	0
NODE1390	3.23818	61.1015	2306	286	bacteria	proteobacteria	gammaproteobacteria	pseudomonadales	pseudomonadaceae	pseudomonas	unclassified	0.0304833	0
NODE1391	2.50621	35.404	2302	2	bacteria	unclassified	unclassified	unclassified	unclassified	unclassified	unclassified	0	0.0165417
NODE1392	1.7989	39.3478	2300	1301	bacteria	firmicutes	bacilli	lactobacillales	streptococcaceae	streptococcus	unclassified	0.00659099	0.00428859
NODE1393	1.67864	47.1944	2299	33958	bacteria	firmicutes	bacilli	lactobacillales	lactobacillaceae	unclassified	unclassified	0.0110536	0
NODE1394	3.08568	53.0461	2298	1608996	bacteria	proteobacteria	gammaproteobacteria	pseudomonadales	pseudomonadaceae	pseudomonas	pseudomonas helleri	0.0223133	0
NODE1395	2.82036	37.5109	2298	1350	bacteria	firmicutes	bacilli	lactobacillales	enterococcaceae	enterococcus	unclassified	0	0.016848
NODE1396	1.74712	47.6501	2298	33958	bacteria	firmicutes	bacilli	lactobacillales	lactobacillaceae	unclassified	unclassified	0.0121521	0
NODE1397	1.38139	47.2585	2298	33958	bacteria	firmicutes	bacilli	lactobacillales	lactobacillaceae	unclassified	unclassified	0.00885665	0
NODE1398	1.60553	33.2172	2297	1351	bacteria	firmicutes	bacilli	lactobacillales	enterococcaceae	enterococcus	enterococcus faecalis	0	0.0101088
NODE1399	2.27985	37.0209	2296	1350	bacteria	firmicutes	bacilli	lactobacillales	enterococcaceae	enterococcus	unclassified	0	0.0134784
NODE1400	3.16098	38.3878	2295	2	bacteria	unclassified	unclassified	unclassified	unclassified	unclassified	unclassified	0	0.019605
NODE1401	1.65959	47.8431	2295	33958	bacteria	firmicutes	bacilli	lactobacillales	lactobacillaceae	unclassified	unclassified	0.0109163	0
NODE1402	1.37425	47.4717	2294	33958	bacteria	firmicutes	bacilli	lactobacillales	lactobacillaceae	unclassified	unclassified	0.00638503	0
NODE1403	3.07027	58.5153	2290	286	bacteria	proteobacteria	gammaproteobacteria	pseudomonadales	pseudomonadaceae	pseudomonas	unclassified	0.0339848	0
NODE1404	2.4252	38.0577	2286	1301	bacteria	firmicutes	bacilli	lactobacillales	streptococcaceae	streptococcus	unclassified	0.0111223	0
NODE1405	2.33163	36.1767	2286	1350	bacteria	firmicutes	bacilli	lactobacillales	enterococcaceae	enterococcus	unclassified	0	0.0122531
NODE1406	2.44043	53.6778	2284	306	bacteria	proteobacteria	gammaproteobacteria	pseudomonadales	pseudomonadaceae	pseudomonas	pseudomonas sp.	0.0256088	0
NODE1407	2.10385	39.4921	2284	1301	bacteria	firmicutes	bacilli	lactobacillales	streptococcaceae	streptococcus	unclassified	0.0135253	0.00612655
NODE1408	3.43599	57.512	2283	286	bacteria	proteobacteria	gammaproteobacteria	pseudomonadales	pseudomonadaceae	pseudomonas	unclassified	0.0260894	0
NODE1409	1.89838	35.5828	2282	91061	bacteria	firmicutes	bacilli	unclassified	unclassified	unclassified	unclassified	0	0.0113341
NODE1410	3.09336	41.1842	2280	2	bacteria	unclassified	unclassified	unclassified	unclassified	unclassified	unclassified	0.0144178	0.00949615
NODE1411	1.53553	49.5614	2280	33958	bacteria	firmicutes	bacilli	lactobacillales	lactobacillaceae	unclassified	unclassified	0.00707159	0
NODE1412	2.75918	41.0009	2278	1350	bacteria	firmicutes	bacilli	lactobacillales	enterococcaceae	enterococcus	unclassified	0	0.01501
NODE1413	2.32775	37.1378	2278	1350	bacteria	firmicutes	bacilli	lactobacillales	enterococcaceae	enterococcus	unclassified	0	0.0153164
NODE1414	1.5086	47.849	2278	47715	bacteria	firmicutes	bacilli	lactobacillales	lactobacillaceae	lacticaseibacillus	lacticaseibacillus rhamnosus	0.00871934	0
NODE1415	2.22279	42.5999	2277	1301	bacteria	firmicutes	bacilli	lactobacillales	streptococcaceae	streptococcus	unclassified	0.0185372	0.00827084
NODE1416	1.36563	51.0114	2274	33958	bacteria	firmicutes	bacilli	lactobacillales	lactobacillaceae	unclassified	unclassified	0.010779	0
NODE1417	2.15352	36.9604	2270	186826	bacteria	firmicutes	bacilli	lactobacillales	unclassified	unclassified	unclassified	0.00899396	0.00796452
NODE1418	2.42877	40.9612	2268	1301	bacteria	firmicutes	bacilli	lactobacillales	streptococcaceae	streptococcus	unclassified	0.0083074	0.00827084
NODE1419	3.05428	42.182	2264	91061	bacteria	firmicutes	bacilli	unclassified	unclassified	unclassified	unclassified	0.0148297	0.0113341
NODE1420	1.49672	42.1868	2259	1597	bacteria	firmicutes	bacilli	lactobacillales	lactobacillaceae	lacticaseibacillus	lacticaseibacillus paracasei	0.0105044	0
NODE1421	1.93709	48.6486	2257	2759736	bacteria	firmicutes	bacilli	lactobacillales	lactobacillaceae	lacticaseibacillus	unclassified	0.0105731	0
NODE1422	1.49718	49.0474	2257	2759736	bacteria	firmicutes	bacilli	lactobacillales	lactobacillaceae	lacticaseibacillus	unclassified	0.0100238	0
NODE1423	1.80601	41.844	2256	1301	bacteria	firmicutes	bacilli	lactobacillales	streptococcaceae	streptococcus	unclassified	0.0083074	0.00520757
NODE1424	1.35778	64.685	2254	570	bacteria	proteobacteria	gammaproteobacteria	enterobacterales	enterobacteriaceae	klebsiella	unclassified	0	0.00857717
NODE1425	1.30136	44.055	2254	47715	bacteria	firmicutes	bacilli	lactobacillales	lactobacillaceae	lacticaseibacillus	lacticaseibacillus rhamnosus	0.00933724	0
NODE1426	3.37412	61.9893	2252	1608996	bacteria	proteobacteria	gammaproteobacteria	pseudomonadales	pseudomonadaceae	pseudomonas	pseudomonas helleri	0.0257461	0
NODE1427	1.32925	44	2250	1301	bacteria	firmicutes	bacilli	lactobacillales	streptococcaceae	streptococcus	unclassified	0.0106417	0.00582022
NODE1428	1.08361	48.1729	2244	33958	bacteria	firmicutes	bacilli	lactobacillales	lactobacillaceae	unclassified	unclassified	0.00837605	0
NODE1429	2.66446	45.8761	2243	1	unclassified	unclassified	unclassified	unclassified	unclassified	unclassified	unclassified	0.0234118	0
NODE1430	2.13374	43.424	2243	2	bacteria	unclassified	unclassified	unclassified	unclassified	unclassified	unclassified	0.0136626	0.00367593
NODE1431	2.2331	56.1552	2242	286	bacteria	proteobacteria	gammaproteobacteria	pseudomonadales	pseudomonadaceae	pseudomonas	unclassified	0.0223133	0
NODE1432	2.85613	46.2946	2240	1597	bacteria	firmicutes	bacilli	lactobacillales	lactobacillaceae	lacticaseibacillus	lacticaseibacillus paracasei	0.0135253	0
NODE1433	1.81022	50.1786	2240	33958	bacteria	firmicutes	bacilli	lactobacillales	lactobacillaceae	unclassified	unclassified	0.0122208	0
NODE1434	1.23898	45.7513	2236	33958	bacteria	firmicutes	bacilli	lactobacillales	lactobacillaceae	unclassified	unclassified	0.00514921	0
NODE1435	1.02608	60.8229	2236	570	bacteria	proteobacteria	gammaproteobacteria	enterobacterales	enterobacteriaceae	klebsiella	unclassified	0	0.00673921
NODE1436	1.0944	67.8747	2235	570	bacteria	proteobacteria	gammaproteobacteria	enterobacterales	enterobacteriaceae	klebsiella	unclassified	0	0.00735186
NODE1437	3.67285	58.296	2230	286	bacteria	proteobacteria	gammaproteobacteria	pseudomonadales	pseudomonadaceae	pseudomonas	unclassified	0.0295908	0
NODE1438	2.69048	56.3987	2227	1608996	bacteria	proteobacteria	gammaproteobacteria	pseudomonadales	pseudomonadaceae	pseudomonas	pseudomonas helleri	0.0249909	0
NODE1439	1.64667	48.8999	2227	33958	bacteria	firmicutes	bacilli	lactobacillales	lactobacillaceae	unclassified	unclassified	0.0121521	0
NODE1440	1.47594	50.1797	2226	33958	bacteria	firmicutes	bacilli	lactobacillales	lactobacillaceae	unclassified	unclassified	0.0072089	0
NODE1441	2.10062	31.6097	2224	2	bacteria	unclassified	unclassified	unclassified	unclassified	unclassified	unclassified	0	0.0110278
NODE1442	4.92458	59.586	2222	286	bacteria	proteobacteria	gammaproteobacteria	pseudomonadales	pseudomonadaceae	pseudomonas	unclassified	0.0454504	0
NODE1443	2.88443	36.1999	2221	1351	bacteria	firmicutes	bacilli	lactobacillales	enterococcaceae	enterococcus	enterococcus faecalis	0	0.0174607
NODE1444	2.09933	44.8897	2221	1239	bacteria	firmicutes	unclassified	unclassified	unclassified	unclassified	unclassified	0.0146924	0.00673921
NODE1445	1.84042	46.1712	2220	47715	bacteria	firmicutes	bacilli	lactobacillales	lactobacillaceae	lacticaseibacillus	lacticaseibacillus rhamnosus	0.00810143	0
NODE1446	1.46172	43.6175	2217	1301	bacteria	firmicutes	bacilli	lactobacillales	streptococcaceae	streptococcus	unclassified	0.0083074	0.00612655
NODE1447	1.36938	39.3775	2217	1301	bacteria	firmicutes	bacilli	lactobacillales	streptococcaceae	streptococcus	unclassified	0.00782681	0
NODE1448	1.64146	39.0343	2216	1301	bacteria	firmicutes	bacilli	lactobacillales	streptococcaceae	streptococcus	unclassified	0.00707159	0.00306328
NODE1449	2.07711	55.2596	2215	286	bacteria	proteobacteria	gammaproteobacteria	pseudomonadales	pseudomonadaceae	pseudomonas	unclassified	0.017782	0
NODE1450	5.40221	61.455	2213	286	bacteria	proteobacteria	gammaproteobacteria	pseudomonadales	pseudomonadaceae	pseudomonas	unclassified	0.041743	0
NODE1451	1.53979	41.1658	2213	33958	bacteria	firmicutes	bacilli	lactobacillales	lactobacillaceae	unclassified	unclassified	0.0089253	0
NODE1452	1.72348	29.6833	2210	1351	bacteria	firmicutes	bacilli	lactobacillales	enterococcaceae	enterococcus	enterococcus faecalis	0	0.0116404
NODE1453	1.17571	45.5204	2210	1301	bacteria	firmicutes	bacilli	lactobacillales	streptococcaceae	streptococcus	unclassified	0.002197	0.00735186
NODE1454	2.63719	52.6721	2208	286	bacteria	proteobacteria	gammaproteobacteria	pseudomonadales	pseudomonadaceae	pseudomonas	unclassified	0.0226565	0
NODE1455	1.90914	47.7118	2207	47715	bacteria	firmicutes	bacilli	lactobacillales	lactobacillaceae	lacticaseibacillus	lacticaseibacillus rhamnosus	0.0128387	0
NODE1456	3.3569	55.3944	2206	286	bacteria	proteobacteria	gammaproteobacteria	pseudomonadales	pseudomonadaceae	pseudomonas	unclassified	0.0332983	0.000306328
NODE1457	1.07604	48.1179	2205	2759736	bacteria	firmicutes	bacilli	lactobacillales	lactobacillaceae	lacticaseibacillus	unclassified	0.00672831	0
NODE1458	3.8579	57.6487	2203	1	unclassified	unclassified	unclassified	unclassified	unclassified	unclassified	unclassified	0.028149	0
NODE1459	3.24711	39.6278	2203	2	bacteria	unclassified	unclassified	unclassified	unclassified	unclassified	unclassified	0	0.019605
NODE1460	1.7541	37.0741	2201	1350	bacteria	firmicutes	bacilli	lactobacillales	enterococcaceae	enterococcus	unclassified	0	0.0110278
NODE1461	2.07146	31.8016	2198	1351	bacteria	firmicutes	bacilli	lactobacillales	enterococcaceae	enterococcus	enterococcus faecalis	0	0.0119468
NODE1462	1.7795	30.2961	2195	1351	bacteria	firmicutes	bacilli	lactobacillales	enterococcaceae	enterococcus	enterococcus faecalis	0	0.0125594
NODE1463	3.95452	41.7502	2194	2	bacteria	unclassified	unclassified	unclassified	unclassified	unclassified	unclassified	0.0216954	0.0110278
NODE1464	1.64908	42.7269	2193	91061	bacteria	firmicutes	bacilli	unclassified	unclassified	unclassified	unclassified	0.0100925	0.0088835
NODE1465	2.14286	47.6734	2192	1	unclassified	unclassified	unclassified	unclassified	unclassified	unclassified	unclassified	0.00768949	0
NODE1466	3.14639	59.3607	2190	286	bacteria	proteobacteria	gammaproteobacteria	pseudomonadales	pseudomonadaceae	pseudomonas	unclassified	0.0284923	0
NODE1467	2.24624	35.0685	2190	1351	bacteria	firmicutes	bacilli	lactobacillales	enterococcaceae	enterococcus	enterococcus faecalis	0	0.0128658
NODE1468	1.30393	47.1689	2190	47715	bacteria	firmicutes	bacilli	lactobacillales	lactobacillaceae	lacticaseibacillus	lacticaseibacillus rhamnosus	0.0106417	0
NODE1469	3.2163	58.6112	2189	286	bacteria	proteobacteria	gammaproteobacteria	pseudomonadales	pseudomonadaceae	pseudomonas	unclassified	0.0268446	0
NODE1470	1.27317	40.128	2188	1301	bacteria	firmicutes	bacilli	lactobacillales	streptococcaceae	streptococcus	unclassified	0.00556115	0.00306328
NODE1471	2.73725	37.6487	2186	2	bacteria	unclassified	unclassified	unclassified	unclassified	unclassified	unclassified	0	0.0174607
NODE1472	2.35492	62.5401	2181	286	bacteria	proteobacteria	gammaproteobacteria	pseudomonadales	pseudomonadaceae	pseudomonas	unclassified	0.0274625	0
NODE1473	2.72528	37.7982	2180	186826	bacteria	firmicutes	bacilli	lactobacillales	unclassified	unclassified	unclassified	0	0.0147037
NODE1474	2.6756	37.156	2180	1639	bacteria	firmicutes	bacilli	bacillales	listeriaceae	listeria	listeria monocytogenes	0	0.016848
NODE1475	1.98149	44.1743	2180	1301	bacteria	firmicutes	bacilli	lactobacillales	streptococcaceae	streptococcus	unclassified	0.010985	0.00704553
NODE1476	2.02827	40.9821	2179	1301	bacteria	firmicutes	bacilli	lactobacillales	streptococcaceae	streptococcus	unclassified	0.0144865	0.00918983
NODE1477	2.88585	54.203	2177	286	bacteria	proteobacteria	gammaproteobacteria	pseudomonadales	pseudomonadaceae	pseudomonas	unclassified	0.0181252	0
NODE1478	2.23122	40.5145	2177	1301	bacteria	firmicutes	bacilli	lactobacillales	streptococcaceae	streptococcus	unclassified	0.0132506	0.00520757
NODE1479	2.18302	45.6342	2176	1301	bacteria	firmicutes	bacilli	lactobacillales	streptococcaceae	streptococcus	unclassified	0.0109163	0.00490124
NODE1480	1.30273	47.7701	2175	2759736	bacteria	firmicutes	bacilli	lactobacillales	lactobacillaceae	lacticaseibacillus	unclassified	0.00638503	0
NODE1481	1.20274	44.6182	2174	1301	bacteria	firmicutes	bacilli	lactobacillales	streptococcaceae	streptococcus	unclassified	0.00865068	0.00428859
NODE1482	1.60753	49.4708	2173	47715	bacteria	firmicutes	bacilli	lactobacillales	lactobacillaceae	lacticaseibacillus	lacticaseibacillus rhamnosus	0.00741487	0
NODE1483	1.39354	41.9355	2170	2759736	bacteria	firmicutes	bacilli	lactobacillales	lactobacillaceae	lacticaseibacillus	unclassified	0.00844471	0
NODE1484	1.48286	47.1185	2169	47715	bacteria	firmicutes	bacilli	lactobacillales	lactobacillaceae	lacticaseibacillus	lacticaseibacillus rhamnosus	0.00741487	0
NODE1485	1.40568	41.8819	2168	1301	bacteria	firmicutes	bacilli	lactobacillales	streptococcaceae	streptococcus	unclassified	0.0061104	0.00520757
NODE1486	3.29216	38.3479	2167	1350	bacteria	firmicutes	bacilli	lactobacillales	enterococcaceae	enterococcus	unclassified	0	0.0171543
NODE1487	1.81412	37.8116	2166	1351	bacteria	firmicutes	bacilli	lactobacillales	enterococcaceae	enterococcus	enterococcus faecalis	0	0.0116404
NODE1488	3.05842	52.403	2164	286	bacteria	proteobacteria	gammaproteobacteria	pseudomonadales	pseudomonadaceae	pseudomonas	unclassified	0.0226565	0
NODE1489	2.47741	58.8997	2163	286	bacteria	proteobacteria	gammaproteobacteria	pseudomonadales	pseudomonadaceae	pseudomonas	unclassified	0.0254714	0
NODE1490	2.71878	44.4702	2161	1301	bacteria	firmicutes	bacilli	lactobacillales	streptococcaceae	streptococcus	unclassified	0.0189491	0.00704553
NODE1491	1.41171	28.5185	2160	1351	bacteria	firmicutes	bacilli	lactobacillales	enterococcaceae	enterococcus	enterococcus faecalis	0	0.00796452
NODE1492	2.30257	36.693	2153	2	bacteria	unclassified	unclassified	unclassified	unclassified	unclassified	unclassified	0	0.0156227
NODE1493	8.23062	50.3717	2152	2759736	bacteria	firmicutes	bacilli	lactobacillales	lactobacillaceae	lacticaseibacillus	unclassified	0.0457937	0
NODE1494	1.73284	41.3104	2152	1301	bacteria	firmicutes	bacilli	lactobacillales	streptococcaceae	streptococcus	unclassified	0.00707159	0.00428859
NODE1495	1.55704	47.3513	2152	1301	bacteria	firmicutes	bacilli	lactobacillales	streptococcaceae	streptococcus	unclassified	0.0109163	0.00398226
NODE1496	1.43104	38.2326	2150	1301	bacteria	firmicutes	bacilli	lactobacillales	streptococcaceae	streptococcus	unclassified	0.00741487	0.00490124
NODE1497	1.36467	41.6201	2148	1301	bacteria	firmicutes	bacilli	lactobacillales	streptococcaceae	streptococcus	unclassified	0.00624771	0.00122531
NODE1498	1.58791	48.0429	2146	2759736	bacteria	firmicutes	bacilli	lactobacillales	lactobacillaceae	lacticaseibacillus	unclassified	0.0103671	0
NODE1499	2.26786	35.8843	2143	2	bacteria	unclassified	unclassified	unclassified	unclassified	unclassified	unclassified	0	0.0131721
NODE1500	2.25099	45.3103	2143	2	bacteria	unclassified	unclassified	unclassified	unclassified	unclassified	unclassified	0.0102298	0
NODE1501	1.48512	49.9767	2143	33958	bacteria	firmicutes	bacilli	lactobacillales	lactobacillaceae	unclassified	unclassified	0.00933724	0
NODE1502	2.51911	58.0299	2142	286	bacteria	proteobacteria	gammaproteobacteria	pseudomonadales	pseudomonadaceae	pseudomonas	unclassified	0.026364	0
NODE1503	3.15201	59.1589	2140	286	bacteria	proteobacteria	gammaproteobacteria	pseudomonadales	pseudomonadaceae	pseudomonas	unclassified	0.028561	0
NODE1504	2.34527	39.0735	2137	2	bacteria	unclassified	unclassified	unclassified	unclassified	unclassified	unclassified	0	0.0128658
NODE1505	1.44279	50.9593	2137	2759736	bacteria	firmicutes	bacilli	lactobacillales	lactobacillaceae	lacticaseibacillus	unclassified	0.0115342	0
NODE1506	1.76145	41.6393	2135	2	bacteria	unclassified	unclassified	unclassified	unclassified	unclassified	unclassified	0.0100238	0.0055139
NODE1507	1.52241	46.7447	2135	2759736	bacteria	firmicutes	bacilli	lactobacillales	lactobacillaceae	lacticaseibacillus	unclassified	0.00741487	0
NODE1508	2.67265	40.253	2134	1350	bacteria	firmicutes	bacilli	lactobacillales	enterococcaceae	enterococcus	unclassified	0	0.0156227
NODE1509	1.99502	51.1246	2134	33958	bacteria	firmicutes	bacilli	lactobacillales	lactobacillaceae	unclassified	unclassified	0.00947455	0
NODE1510	2.06583	48.03	2132	2759736	bacteria	firmicutes	bacilli	lactobacillales	lactobacillaceae	lacticaseibacillus	unclassified	0.00933724	0
NODE1511	3.07888	55.8685	2130	286	bacteria	proteobacteria	gammaproteobacteria	pseudomonadales	pseudomonadaceae	pseudomonas	unclassified	0.023961	0
NODE1512	1.37993	46.9953	2130	47715	bacteria	firmicutes	bacilli	lactobacillales	lactobacillaceae	lacticaseibacillus	lacticaseibacillus rhamnosus	0.00645368	0
NODE1513	2.25537	37.641	2128	1351	bacteria	firmicutes	bacilli	lactobacillales	enterococcaceae	enterococcus	enterococcus faecalis	0	0.0134784
NODE1514	3.6595	39.8213	2127	1351	bacteria	firmicutes	bacilli	lactobacillales	enterococcaceae	enterococcus	enterococcus faecalis	0	0.0189923
NODE1515	1.8955	37.5176	2127	1350	bacteria	firmicutes	bacilli	lactobacillales	enterococcaceae	enterococcus	unclassified	0	0.0107215
NODE1516	2.67385	59.4913	2123	286	bacteria	proteobacteria	gammaproteobacteria	pseudomonadales	pseudomonadaceae	pseudomonas	unclassified	0.0282177	0
NODE1517	1.72467	44.2716	2121	33958	bacteria	firmicutes	bacilli	lactobacillales	lactobacillaceae	unclassified	unclassified	0.0105044	0
NODE1518	2.5138	41.3208	2120	1301	bacteria	firmicutes	bacilli	lactobacillales	streptococcaceae	streptococcus	unclassified	0.0119462	0.00735186
NODE1519	2.64056	37.2817	2119	1	unclassified	unclassified	unclassified	unclassified	unclassified	unclassified	unclassified	0	0.0143974
NODE1520	1.99498	41.407	2118	1301	bacteria	firmicutes	bacilli	lactobacillales	streptococcaceae	streptococcus	unclassified	0.00858202	0.00735186
NODE1521	2.10765	48.1324	2115	2759736	bacteria	firmicutes	bacilli	lactobacillales	lactobacillaceae	lacticaseibacillus	unclassified	0.00748352	0
NODE1522	1.03773	43.3097	2115	1301	bacteria	firmicutes	bacilli	lactobacillales	streptococcaceae	streptococcus	unclassified	0.00528653	0.00367593
NODE1523	1.41843	42.6881	2113	1301	bacteria	firmicutes	bacilli	lactobacillales	streptococcaceae	streptococcus	unclassified	0.00988649	0.00398226
NODE1524	1.14458	39.2992	2112	1301	bacteria	firmicutes	bacilli	lactobacillales	streptococcaceae	streptococcus	unclassified	0.00336415	0.00153164
NODE1525	1.40192	40.0474	2110	47715	bacteria	firmicutes	bacilli	lactobacillales	lactobacillaceae	lacticaseibacillus	lacticaseibacillus rhamnosus	0.00405071	0.000306328
NODE1526	2.13421	38.5491	2109	1350	bacteria	firmicutes	bacilli	lactobacillales	enterococcaceae	enterococcus	unclassified	0	0.0122531
NODE1527	1.34763	41.7734	2109	1301	bacteria	firmicutes	bacilli	lactobacillales	streptococcaceae	streptococcus	unclassified	0.00418803	0.00275695
NODE1528	2.14192	48.9796	2107	33958	bacteria	firmicutes	bacilli	lactobacillales	lactobacillaceae	unclassified	unclassified	0.00919993	0
NODE1529	1.86717	48.9796	2107	33958	bacteria	firmicutes	bacilli	lactobacillales	lactobacillaceae	unclassified	unclassified	0.0125641	0
NODE1530	0.810101	67.0622	2107	573	bacteria	proteobacteria	gammaproteobacteria	enterobacterales	enterobacteriaceae	klebsiella	klebsiella pneumoniae	0	0.0055139
NODE1531	2.48204	37.1673	2104	1350	bacteria	firmicutes	bacilli	lactobacillales	enterococcaceae	enterococcus	unclassified	0	0.01501
NODE1532	2.84615	37.5178	2103	2	bacteria	unclassified	unclassified	unclassified	unclassified	unclassified	unclassified	0	0.01501
NODE1533	3.56817	40.1429	2100	1350	bacteria	firmicutes	bacilli	lactobacillales	enterococcaceae	enterococcus	unclassified	0	0.0180733
NODE1534	2.0299	46.9524	2100	47715	bacteria	firmicutes	bacilli	lactobacillales	lactobacillaceae	lacticaseibacillus	lacticaseibacillus rhamnosus	0.0100925	0
NODE1535	1.59402	48.7143	2100	47715	bacteria	firmicutes	bacilli	lactobacillales	lactobacillaceae	lacticaseibacillus	lacticaseibacillus rhamnosus	0.00885665	0
NODE1536	1.214	47.3082	2099	33958	bacteria	firmicutes	bacilli	lactobacillales	lactobacillaceae	unclassified	unclassified	0.0083074	0
NODE1537	4.03095	59.4852	2098	286	bacteria	proteobacteria	gammaproteobacteria	pseudomonadales	pseudomonadaceae	pseudomonas	unclassified	0.028561	0
NODE1538	2.99289	46.7334	2097	1301	bacteria	firmicutes	bacilli	lactobacillales	streptococcaceae	streptococcus	unclassified	0.013388	0.00673921
NODE1539	2.18376	41.4878	2097	1301	bacteria	firmicutes	bacilli	lactobacillales	streptococcaceae	streptococcus	unclassified	0.0140745	0.00704553
NODE1540	2.23945	51.9102	2094	47715	bacteria	firmicutes	bacilli	lactobacillales	lactobacillaceae	lacticaseibacillus	lacticaseibacillus rhamnosus	0.0125641	0.000306328
NODE1541	2.3223	37.7331	2091	2	bacteria	unclassified	unclassified	unclassified	unclassified	unclassified	unclassified	0.0102298	0.00582022
NODE1542	1.56473	36.8119	2089	1239	bacteria	firmicutes	unclassified	unclassified	unclassified	unclassified	unclassified	0.0120148	0.00582022
NODE1543	3.5023	58.2854	2088	135621	bacteria	proteobacteria	gammaproteobacteria	pseudomonadales	pseudomonadaceae	unclassified	unclassified	0.0304833	0
NODE1544	2.8586	54.1707	2086	286	bacteria	proteobacteria	gammaproteobacteria	pseudomonadales	pseudomonadaceae	pseudomonas	unclassified	0.0209401	0
NODE1545	2.78283	46.0173	2084	286	bacteria	proteobacteria	gammaproteobacteria	pseudomonadales	pseudomonadaceae	pseudomonas	unclassified	0.0169581	0
NODE1546	2.82873	38.7422	2083	91061	bacteria	firmicutes	bacilli	unclassified	unclassified	unclassified	unclassified	0	0.0147037
NODE1547	1.50742	46.9741	2082	47715	bacteria	firmicutes	bacilli	lactobacillales	lactobacillaceae	lacticaseibacillus	lacticaseibacillus rhamnosus	0.0083074	0
NODE1548	2.05681	44.1615	2081	1301	bacteria	firmicutes	bacilli	lactobacillales	streptococcaceae	streptococcus	unclassified	0.0120835	0.00735186
NODE1549	1.31934	47.1408	2081	33958	bacteria	firmicutes	bacilli	lactobacillales	lactobacillaceae	unclassified	unclassified	0.00714024	0
NODE1550	1.44956	34.3269	2080	1	unclassified	unclassified	unclassified	unclassified	unclassified	unclassified	unclassified	0.00508056	0.00459491
NODE1551	1.44393	40.6731	2080	1301	bacteria	firmicutes	bacilli	lactobacillales	streptococcaceae	streptococcus	unclassified	0.0089253	0
NODE1552	1.57018	42.1356	2079	1301	bacteria	firmicutes	bacilli	lactobacillales	streptococcaceae	streptococcus	unclassified	0.0100238	0.00490124
NODE1553	2.37744	36.6394	2077	1350	bacteria	firmicutes	bacilli	lactobacillales	enterococcaceae	enterococcus	unclassified	0	0.0128658
NODE1554	2.12622	37.2832	2076	1350	bacteria	firmicutes	bacilli	lactobacillales	enterococcaceae	enterococcus	unclassified	0	0.0134784
NODE1555	2.15657	42.0723	2075	47715	bacteria	firmicutes	bacilli	lactobacillales	lactobacillaceae	lacticaseibacillus	lacticaseibacillus rhamnosus	0.00968052	0
NODE1556	2.0036	44.8792	2070	47715	bacteria	firmicutes	bacilli	lactobacillales	lactobacillaceae	lacticaseibacillus	lacticaseibacillus rhamnosus	0.00803277	0
NODE1557	4.72652	62.0823	2065	286	bacteria	proteobacteria	gammaproteobacteria	pseudomonadales	pseudomonadaceae	pseudomonas	unclassified	0.0453131	0
NODE1558	1.57821	50.5814	2064	33958	bacteria	firmicutes	bacilli	lactobacillales	lactobacillaceae	unclassified	unclassified	0.00919993	0
NODE1559	2.17409	42.878	2057	2	bacteria	unclassified	unclassified	unclassified	unclassified	unclassified	unclassified	0.0103671	0.00490124
NODE1560	9.99222	40.6128	2056	2137193	bacteria	cyanobacteria	unclassified	unclassified	unclassified	unclassified	cyanobacterium g8-9	0.00549249	0.101701
NODE1561	3.69051	43.2393	2056	2	bacteria	unclassified	unclassified	unclassified	unclassified	unclassified	unclassified	0.0124954	0.0128658
NODE1562	2.70073	31.8248	2055	1350	bacteria	firmicutes	bacilli	lactobacillales	enterococcaceae	enterococcus	unclassified	0	0.0137847
NODE1563	2.69865	35.8637	2055	1350	bacteria	firmicutes	bacilli	lactobacillales	enterococcaceae	enterococcus	unclassified	0	0.0143974
NODE1564	2.14946	59.0555	2054	286	bacteria	proteobacteria	gammaproteobacteria	pseudomonadales	pseudomonadaceae	pseudomonas	unclassified	0.0254028	0
NODE1565	2.56334	42.8154	2053	1	unclassified	unclassified	unclassified	unclassified	unclassified	unclassified	unclassified	0.00659099	0.00459491
NODE1566	1.58255	48.6118	2053	33958	bacteria	firmicutes	bacilli	lactobacillales	lactobacillaceae	unclassified	unclassified	0.00968052	0
NODE1567	1.63566	39.6392	2051	1301	bacteria	firmicutes	bacilli	lactobacillales	streptococcaceae	streptococcus	unclassified	0.00638503	0.00428859
NODE1568	1.72023	40.3415	2050	1301	bacteria	firmicutes	bacilli	lactobacillales	streptococcaceae	streptococcus	unclassified	0.00817009	0.00428859
NODE1569	3.23413	51.6349	2049	286	bacteria	proteobacteria	gammaproteobacteria	pseudomonadales	pseudomonadaceae	pseudomonas	unclassified	0.0208715	0
NODE1570	2.16805	50.4148	2049	33958	bacteria	firmicutes	bacilli	lactobacillales	lactobacillaceae	unclassified	unclassified	0.00988649	0
NODE1571	1.76317	38.0626	2044	1350	bacteria	firmicutes	bacilli	lactobacillales	enterococcaceae	enterococcus	unclassified	0	0.00949615
NODE1572	1.67223	46.1576	2043	1	unclassified	unclassified	unclassified	unclassified	unclassified	unclassified	unclassified	0.00755218	0
NODE1573	2.09253	29.6569	2040	1350	bacteria	firmicutes	bacilli	lactobacillales	enterococcaceae	enterococcus	unclassified	0	0.0128658
NODE1574	1.87768	43.3333	2040	91061	bacteria	firmicutes	bacilli	unclassified	unclassified	unclassified	unclassified	0.0120148	0.00490124
NODE1575	1.00627	63.0882	2040	570	bacteria	proteobacteria	gammaproteobacteria	enterobacterales	enterobacteriaceae	klebsiella	unclassified	0	0.00857717
NODE1576	2.24895	40.5591	2039	1301	bacteria	firmicutes	bacilli	lactobacillales	streptococcaceae	streptococcus	unclassified	0.0106417	0.00704553
NODE1577	2.36963	53.5592	2037	286	bacteria	proteobacteria	gammaproteobacteria	pseudomonadales	pseudomonadaceae	pseudomonas	unclassified	0.0204595	0
NODE1578	1.76427	46.9057	2036	33958	bacteria	firmicutes	bacilli	lactobacillales	lactobacillaceae	unclassified	unclassified	0.0116029	0
NODE1579	1.2702	57.2061	2033	570	bacteria	proteobacteria	gammaproteobacteria	enterobacterales	enterobacteriaceae	klebsiella	unclassified	0	0.00918983
NODE1580	4.4105	54.2815	2032	286	bacteria	proteobacteria	gammaproteobacteria	pseudomonadales	pseudomonadaceae	pseudomonas	unclassified	0.0335729	0
NODE1581	1.82152	46.5551	2032	2759736	bacteria	firmicutes	bacilli	lactobacillales	lactobacillaceae	lacticaseibacillus	unclassified	0.00480593	0
NODE1582	2.22409	36.0947	2028	1350	bacteria	firmicutes	bacilli	lactobacillales	enterococcaceae	enterococcus	unclassified	0	0.0125594
NODE1583	1.58978	48.2725	2026	33958	bacteria	firmicutes	bacilli	lactobacillales	lactobacillaceae	unclassified	unclassified	0.00926859	0
NODE1584	2.34563	37.9753	2025	1350	bacteria	firmicutes	bacilli	lactobacillales	enterococcaceae	enterococcus	unclassified	0	0.0131721
NODE1585	2.03688	45.4321	2025	1301	bacteria	firmicutes	bacilli	lactobacillales	streptococcaceae	streptococcus	unclassified	0.0142118	0.00796452
NODE1586	3.2952	52.668	2024	286	bacteria	proteobacteria	gammaproteobacteria	pseudomonadales	pseudomonadaceae	pseudomonas	unclassified	0.0253341	0
NODE1587	1.75224	44.9605	2024	33958	bacteria	firmicutes	bacilli	lactobacillales	lactobacillaceae	unclassified	unclassified	0.00919993	0
NODE1588	3.23166	61.7211	2022	286	bacteria	proteobacteria	gammaproteobacteria	pseudomonadales	pseudomonadaceae	pseudomonas	unclassified	0.0238924	0
NODE1589	2.63569	39.8812	2021	1301	bacteria	firmicutes	bacilli	lactobacillales	streptococcaceae	streptococcus	unclassified	0.0089253	0.00918983
NODE1590	4.06871	59.1877	2019	286	bacteria	proteobacteria	gammaproteobacteria	pseudomonadales	pseudomonadaceae	pseudomonas	unclassified	0.0262267	0
NODE1591	2.77537	39.5245	2019	1350	bacteria	firmicutes	bacilli	lactobacillales	enterococcaceae	enterococcus	unclassified	6.86562e-05	0.0189923
NODE1592	2.7418	42.0426	2017	1303	bacteria	firmicutes	bacilli	lactobacillales	streptococcaceae	streptococcus	streptococcus oralis	0.00617906	0.0055139
NODE1593	1.1657	62.3512	2016	570	bacteria	proteobacteria	gammaproteobacteria	enterobacterales	enterobacteriaceae	klebsiella	unclassified	0	0.00796452
NODE1594	3.43667	57.994	2014	286	bacteria	proteobacteria	gammaproteobacteria	pseudomonadales	pseudomonadaceae	pseudomonas	unclassified	0.0276684	0
NODE1595	1.38951	42.1053	2014	1301	bacteria	firmicutes	bacilli	lactobacillales	streptococcaceae	streptococcus	unclassified	0.0072089	0.00398226
NODE1596	2.16446	50.1491	2012	33958	bacteria	firmicutes	bacilli	lactobacillales	lactobacillaceae	unclassified	unclassified	0.0107104	0
NODE1597	1.91406	38.1213	2012	1350	bacteria	firmicutes	bacilli	lactobacillales	enterococcaceae	enterococcus	unclassified	0	0.0107215
NODE1598	1.76817	43.4891	2012	1301	bacteria	firmicutes	bacilli	lactobacillales	streptococcaceae	streptococcus	unclassified	0.00672831	0.00520757
NODE1599	1.04191	55.3181	2012	543	bacteria	proteobacteria	gammaproteobacteria	enterobacterales	enterobacteriaceae	unclassified	unclassified	0	0.00765819
NODE1600	2.46203	36.1692	2010	1350	bacteria	firmicutes	bacilli	lactobacillales	enterococcaceae	enterococcus	unclassified	0	0.0156227
NODE1601	1.18714	42.8287	2008	1301	bacteria	firmicutes	bacilli	lactobacillales	streptococcaceae	streptococcus	unclassified	0.00267759	0.00275695
NODE1602	1.82075	45.5904	2007	2759736	bacteria	firmicutes	bacilli	lactobacillales	lactobacillaceae	lacticaseibacillus	unclassified	0.00968052	0
NODE1603	1.64609	47.2084	2006	2759736	bacteria	firmicutes	bacilli	lactobacillales	lactobacillaceae	lacticaseibacillus	unclassified	0.00954321	0
NODE1604	2.24573	46.1231	1999	2	bacteria	unclassified	unclassified	unclassified	unclassified	unclassified	unclassified	0.0118775	0
NODE1605	1.91453	35.7679	1999	2	bacteria	unclassified	unclassified	unclassified	unclassified	unclassified	unclassified	0.00734621	0.0055139
NODE1606	1.38515	45.6228	1999	47715	bacteria	firmicutes	bacilli	lactobacillales	lactobacillaceae	lacticaseibacillus	lacticaseibacillus rhamnosus	0.00782681	0
NODE1607	1.73918	49.8498	1998	33958	bacteria	firmicutes	bacilli	lactobacillales	lactobacillaceae	unclassified	unclassified	0.0094059	0
NODE1608	1.0615	47.6715	1997	47715	bacteria	firmicutes	bacilli	lactobacillales	lactobacillaceae	lacticaseibacillus	lacticaseibacillus rhamnosus	0.00542384	0
NODE1609	2.5621	37.6441	1995	1350	bacteria	firmicutes	bacilli	lactobacillales	enterococcaceae	enterococcus	unclassified	0	0.0125594
NODE1610	1.89984	49.7994	1994	33958	bacteria	firmicutes	bacilli	lactobacillales	lactobacillaceae	unclassified	unclassified	0.010779	0
NODE1611	1.53187	46.4895	1994	2759736	bacteria	firmicutes	bacilli	lactobacillales	lactobacillaceae	lacticaseibacillus	unclassified	0.0072089	0
NODE1612	1.74062	41.9468	1993	1	unclassified	unclassified	unclassified	unclassified	unclassified	unclassified	unclassified	0.00679696	0
NODE1613	4.04563	40.201	1990	1350	bacteria	firmicutes	bacilli	lactobacillales	enterococcaceae	enterococcus	unclassified	0	0.0211366
NODE1614	2.05048	35.1433	1989	1350	bacteria	firmicutes	bacilli	lactobacillales	enterococcaceae	enterococcus	unclassified	0	0.00980248
NODE1615	2.62869	58.0483	1988	286	bacteria	proteobacteria	gammaproteobacteria	pseudomonadales	pseudomonadaceae	pseudomonas	unclassified	0.0225192	0
NODE1616	1.24194	48.1127	1987	33958	bacteria	firmicutes	bacilli	lactobacillales	lactobacillaceae	unclassified	unclassified	0.00645368	0
NODE1617	2.00968	45.8711	1986	1301	bacteria	firmicutes	bacilli	lactobacillales	streptococcaceae	streptococcus	unclassified	0.00459996	0.00949615
NODE1618	1.01187	40.737	1981	1301	bacteria	firmicutes	bacilli	lactobacillales	streptococcaceae	streptococcus	unclassified	0.00494325	0.00459491
NODE1619	2.06476	34.2424	1980	1350	bacteria	firmicutes	bacilli	lactobacillales	enterococcaceae	enterococcus	unclassified	0	0.0119468
NODE1620	2.75594	54.1182	1979	286	bacteria	proteobacteria	gammaproteobacteria	pseudomonadales	pseudomonadaceae	pseudomonas	unclassified	0.0243043	0
NODE1621	4.92815	47.27	1978	47715	bacteria	firmicutes	bacilli	lactobacillales	lactobacillaceae	lacticaseibacillus	lacticaseibacillus rhamnosus	0.0260894	0.00153164
NODE1622	1.89789	46.3094	1978	1	unclassified	unclassified	unclassified	unclassified	unclassified	unclassified	unclassified	0.00926859	0
NODE1623	1.81199	48.8372	1978	47715	bacteria	firmicutes	bacilli	lactobacillales	lactobacillaceae	lacticaseibacillus	lacticaseibacillus rhamnosus	0.00968052	0
NODE1624	4.30973	59.6358	1977	286	bacteria	proteobacteria	gammaproteobacteria	pseudomonadales	pseudomonadaceae	pseudomonas	unclassified	0.0270505	0
NODE1625	1.65765	49.0891	1976	33958	bacteria	firmicutes	bacilli	lactobacillales	lactobacillaceae	unclassified	unclassified	0.0105044	0
NODE1626	1.47701	39.7773	1976	1350	bacteria	firmicutes	bacilli	lactobacillales	enterococcaceae	enterococcus	unclassified	0	0.0101088
NODE1627	1.35154	45.6984	1976	33958	bacteria	firmicutes	bacilli	lactobacillales	lactobacillaceae	unclassified	unclassified	0.00762084	0
NODE1628	1.89935	48.4557	1975	33958	bacteria	firmicutes	bacilli	lactobacillales	lactobacillaceae	unclassified	unclassified	0.00631637	0
NODE1629	1.79113	44.6582	1975	47715	bacteria	firmicutes	bacilli	lactobacillales	lactobacillaceae	lacticaseibacillus	lacticaseibacillus rhamnosus	0.00961187	0
NODE1630	1.07738	40.8608	1975	1301	bacteria	firmicutes	bacilli	lactobacillales	streptococcaceae	streptococcus	unclassified	0.00844471	0.0055139
NODE1631	1.32052	47.7204	1974	47715	bacteria	firmicutes	bacilli	lactobacillales	lactobacillaceae	lacticaseibacillus	lacticaseibacillus rhamnosus	0.00823874	0
NODE1632	2.1664	35.3448	1972	547	bacteria	proteobacteria	gammaproteobacteria	enterobacterales	enterobacteriaceae	enterobacter	unclassified	0	0.0128658
NODE1633	1.27603	50.0254	1971	47715	bacteria	firmicutes	bacilli	lactobacillales	lactobacillaceae	lacticaseibacillus	lacticaseibacillus rhamnosus	0.0103671	0
NODE1634	1.05046	65.9898	1970	570	bacteria	proteobacteria	gammaproteobacteria	enterobacterales	enterobacteriaceae	klebsiella	unclassified	0	0.00735186
NODE1635	5.057	54.647	1969	1236	bacteria	proteobacteria	gammaproteobacteria	unclassified	unclassified	unclassified	unclassified	0.000137312	0.0241999
NODE1636	1.07492	44.5404	1969	2759736	bacteria	firmicutes	bacilli	lactobacillales	lactobacillaceae	lacticaseibacillus	unclassified	0.00576712	0
NODE1637	1.81966	45.9858	1968	33958	bacteria	firmicutes	bacilli	lactobacillales	lactobacillaceae	unclassified	unclassified	0.00817009	0
NODE1638	1.60782	46.9004	1968	33958	bacteria	firmicutes	bacilli	lactobacillales	lactobacillaceae	unclassified	unclassified	0.00858202	0
NODE1639	2.97609	36.1973	1967	1350	bacteria	firmicutes	bacilli	lactobacillales	enterococcaceae	enterococcus	unclassified	0	0.0134784
NODE1640	2.0261	36.47	1966	1	unclassified	unclassified	unclassified	unclassified	unclassified	unclassified	unclassified	0	0.0110278
NODE1641	3.72416	39.2366	1965	1350	bacteria	firmicutes	bacilli	lactobacillales	enterococcaceae	enterococcus	unclassified	0	0.019605
NODE1642	1.42927	45.6997	1965	2759736	bacteria	firmicutes	bacilli	lactobacillales	lactobacillaceae	lacticaseibacillus	unclassified	0.00865068	0
NODE1643	1.38575	42.6972	1965	2759736	bacteria	firmicutes	bacilli	lactobacillales	lactobacillaceae	lacticaseibacillus	unclassified	0.0061104	0
NODE1644	1.55906	40.1731	1964	1301	bacteria	firmicutes	bacilli	lactobacillales	streptococcaceae	streptococcus	unclassified	0.00741487	0.00490124
NODE1645	1.96187	47.3255	1963	2759736	bacteria	firmicutes	bacilli	lactobacillales	lactobacillaceae	lacticaseibacillus	unclassified	0.00817009	0
NODE1646	1.33497	35.0993	1963	1301	bacteria	firmicutes	bacilli	lactobacillales	streptococcaceae	streptococcus	unclassified	0.00343281	0.00520757
NODE1647	3.42016	61.9776	1962	286	bacteria	proteobacteria	gammaproteobacteria	pseudomonadales	pseudomonadaceae	pseudomonas	unclassified	0.0286296	0
NODE1648	1.41744	49.949	1962	33958	bacteria	firmicutes	bacilli	lactobacillales	lactobacillaceae	unclassified	unclassified	0.0115342	0
NODE1649	4.13468	61.3463	1961	286	bacteria	proteobacteria	gammaproteobacteria	pseudomonadales	pseudomonadaceae	pseudomonas	unclassified	0.0350147	0
NODE1650	1.45474	43.0903	1961	1301	bacteria	firmicutes	bacilli	lactobacillales	streptococcaceae	streptococcus	unclassified	0.00926859	0.00214429
NODE1651	2.22586	44.7449	1960	2759736	bacteria	firmicutes	bacilli	lactobacillales	lactobacillaceae	lacticaseibacillus	unclassified	0.0061104	0
NODE1652	1.47734	63.3299	1958	570	bacteria	proteobacteria	gammaproteobacteria	enterobacterales	enterobacteriaceae	klebsiella	unclassified	0	0.0110278
NODE1653	3.06831	36.28	1957	91061	bacteria	firmicutes	bacilli	unclassified	unclassified	unclassified	unclassified	0	0.0162354
NODE1654	1.56667	48.5948	1957	33958	bacteria	firmicutes	bacilli	lactobacillales	lactobacillaceae	unclassified	unclassified	0.00871934	0
NODE1655	2.9333	53.272	1956	1224	bacteria	proteobacteria	unclassified	unclassified	unclassified	unclassified	unclassified	0.0221759	0
NODE1656	1.58174	42.7403	1956	1301	bacteria	firmicutes	bacilli	lactobacillales	streptococcaceae	streptococcus	unclassified	0.0109163	0.0055139
NODE1657	1.58566	42.477	1954	1301	bacteria	firmicutes	bacilli	lactobacillales	streptococcaceae	streptococcus	unclassified	0.00617906	0.00704553
NODE1658	1.4636	44.8823	1954	1301	bacteria	firmicutes	bacilli	lactobacillales	streptococcaceae	streptococcus	unclassified	0.0134566	0.00428859
NODE1659	2.13855	36.2519	1953	1350	bacteria	firmicutes	bacilli	lactobacillales	enterococcaceae	enterococcus	unclassified	0	0.0107215
NODE1661	2.22137	36.9877	1952	1350	bacteria	firmicutes	bacilli	lactobacillales	enterococcaceae	enterococcus	unclassified	0	0.00949615
NODE1662	1.92152	31.4007	1949	547	bacteria	proteobacteria	gammaproteobacteria	enterobacterales	enterobacteriaceae	enterobacter	unclassified	0	0.0088835
NODE1664	1.71067	46.581	1945	47715	bacteria	firmicutes	bacilli	lactobacillales	lactobacillaceae	lacticaseibacillus	lacticaseibacillus rhamnosus	0.00659099	0
NODE1665	1.58228	47.9938	1944	47715	bacteria	firmicutes	bacilli	lactobacillales	lactobacillaceae	lacticaseibacillus	lacticaseibacillus rhamnosus	0.0094059	0
NODE1666	3.23238	61.7602	1943	286	bacteria	proteobacteria	gammaproteobacteria	pseudomonadales	pseudomonadaceae	pseudomonas	unclassified	0.0213521	0
NODE1667	2.11949	43.9527	1943	1	unclassified	unclassified	unclassified	unclassified	unclassified	unclassified	unclassified	0.00617906	0.0055139
NODE1668	1.88271	44.6732	1943	2759736	bacteria	firmicutes	bacilli	lactobacillales	lactobacillaceae	lacticaseibacillus	unclassified	0.00487459	0.000306328
NODE1669	1.51872	41.9969	1943	47715	bacteria	firmicutes	bacilli	lactobacillales	lactobacillaceae	lacticaseibacillus	lacticaseibacillus rhamnosus	0.00823874	0
NODE1670	2.35868	35.5304	1942	1351	bacteria	firmicutes	bacilli	lactobacillales	enterococcaceae	enterococcus	enterococcus faecalis	0	0.0122531
NODE1671	1.94821	39.0834	1942	1350	bacteria	firmicutes	bacilli	lactobacillales	enterococcaceae	enterococcus	unclassified	0	0.0101088
NODE1672	1.46997	48.9701	1942	33958	bacteria	firmicutes	bacilli	lactobacillales	lactobacillaceae	unclassified	unclassified	0.00947455	0
NODE1673	2.24146	42.1432	1941	1301	bacteria	firmicutes	bacilli	lactobacillales	streptococcaceae	streptococcus	unclassified	0.00954321	0.00520757
NODE1674	1.57552	48.0165	1941	2759736	bacteria	firmicutes	bacilli	lactobacillales	lactobacillaceae	lacticaseibacillus	unclassified	0.00679696	0
NODE1675	2.25593	41.4948	1940	1301	bacteria	firmicutes	bacilli	lactobacillales	streptococcaceae	streptococcus	unclassified	0.00837605	0.00735186
NODE1676	1.57947	39.9175	1939	1350	bacteria	firmicutes	bacilli	lactobacillales	enterococcaceae	enterococcus	unclassified	0	0.00918983
NODE1677	3.836	42.4665	1938	91061	bacteria	firmicutes	bacilli	unclassified	unclassified	unclassified	unclassified	0	0.019605
NODE1678	1.52623	37.1001	1938	1301	bacteria	firmicutes	bacilli	lactobacillales	streptococcaceae	streptococcus	unclassified	0.00453131	0.000612655
NODE1679	2.94801	56.7442	1935	286	bacteria	proteobacteria	gammaproteobacteria	pseudomonadales	pseudomonadaceae	pseudomonas	unclassified	0.0238237	0
NODE1680	19.1507	40.6832	1932	562	bacteria	proteobacteria	gammaproteobacteria	enterobacterales	enterobacteriaceae	escherichia	escherichia coli	0.00947455	0.173688
NODE1681	3.55568	37.5259	1932	1350	bacteria	firmicutes	bacilli	lactobacillales	enterococcaceae	enterococcus	unclassified	0	0.0171543
NODE1682	3.38504	41.8219	1932	543	bacteria	proteobacteria	gammaproteobacteria	enterobacterales	enterobacteriaceae	unclassified	unclassified	0	0.0205239
NODE1683	1.53082	48.2884	1928	33958	bacteria	firmicutes	bacilli	lactobacillales	lactobacillaceae	unclassified	unclassified	0.00659099	0
NODE1684	1.46585	49.6888	1928	2759736	bacteria	firmicutes	bacilli	lactobacillales	lactobacillaceae	lacticaseibacillus	unclassified	0.00693427	0
NODE1686	1.55314	49.0644	1924	47715	bacteria	firmicutes	bacilli	lactobacillales	lactobacillaceae	lacticaseibacillus	lacticaseibacillus rhamnosus	0.00837605	0
NODE1687	1.71015	37.7408	1921	1301	bacteria	firmicutes	bacilli	lactobacillales	streptococcaceae	streptococcus	unclassified	0.00466862	0.00306328
NODE1689	1.53348	45.0234	1919	2	bacteria	unclassified	unclassified	unclassified	unclassified	unclassified	unclassified	0.00926859	0.00796452
NODE1690	3.57239	39.3528	1916	1350	bacteria	firmicutes	bacilli	lactobacillales	enterococcaceae	enterococcus	unclassified	0	0.0189923
NODE1691	2.65344	37.8914	1916	1350	bacteria	firmicutes	bacilli	lactobacillales	enterococcaceae	enterococcus	unclassified	0.000137312	0.0119468
NODE1692	2.08664	37.0564	1916	1350	bacteria	firmicutes	bacilli	lactobacillales	enterococcaceae	enterococcus	unclassified	0	0.0119468
NODE1693	2.01398	47.2585	1915	198620	bacteria	proteobacteria	gammaproteobacteria	pseudomonadales	pseudomonadaceae	pseudomonas	pseudomonas koreensis	0.0170954	0
NODE1694	1.98658	50.9138	1915	33958	bacteria	firmicutes	bacilli	lactobacillales	lactobacillaceae	unclassified	unclassified	0.00556115	0
NODE1695	2.24622	39.9164	1914	1301	bacteria	firmicutes	bacilli	lactobacillales	streptococcaceae	streptococcus	unclassified	0.0072089	0.00520757
NODE1696	1.97256	36.8531	1913	1350	bacteria	firmicutes	bacilli	lactobacillales	enterococcaceae	enterococcus	unclassified	0	0.00980248
NODE1697	1.56775	38.6827	1913	91061	bacteria	firmicutes	bacilli	unclassified	unclassified	unclassified	unclassified	6.86562e-05	0.00918983
NODE1698	2.37199	39.9582	1912	1350	bacteria	firmicutes	bacilli	lactobacillales	enterococcaceae	enterococcus	unclassified	0	0.0125594
NODE1699	1.31989	46.9665	1912	2759736	bacteria	firmicutes	bacilli	lactobacillales	lactobacillaceae	lacticaseibacillus	unclassified	0.00796412	0
NODE1700	1.10588	39.069	1912	2	bacteria	unclassified	unclassified	unclassified	unclassified	unclassified	unclassified	0.00617906	0.00306328
NODE1701	2.23612	39.9476	1910	1350	bacteria	firmicutes	bacilli	lactobacillales	enterococcaceae	enterococcus	unclassified	0	0.0110278
NODE1702	2.24467	48.1404	1909	33958	bacteria	firmicutes	bacilli	lactobacillales	lactobacillaceae	unclassified	unclassified	0.00823874	0
NODE1703	1.65618	35.4483	1907	1350	bacteria	firmicutes	bacilli	lactobacillales	enterococcaceae	enterococcus	unclassified	0	0.00796452
NODE1704	1.62957	40.6611	1906	1301	bacteria	firmicutes	bacilli	lactobacillales	streptococcaceae	streptococcus	unclassified	0.00652234	0.00183797
NODE1705	4.44151	42.2572	1905	2	bacteria	unclassified	unclassified	unclassified	unclassified	unclassified	unclassified	0.019567	0.0104151
NODE1706	4.41587	59.8739	1904	286	bacteria	proteobacteria	gammaproteobacteria	pseudomonadales	pseudomonadaceae	pseudomonas	unclassified	0.0295222	0
NODE1707	2.79122	60.6618	1904	286	bacteria	proteobacteria	gammaproteobacteria	pseudomonadales	pseudomonadaceae	pseudomonas	unclassified	0.0264326	0
NODE1708	0.791221	60.2416	1904	570	bacteria	proteobacteria	gammaproteobacteria	enterobacterales	enterobacteriaceae	klebsiella	unclassified	0	0.00428859
NODE1709	2.06137	41.0405	1903	1301	bacteria	firmicutes	bacilli	lactobacillales	streptococcaceae	streptococcus	unclassified	0.00885665	0.0033696
NODE1710	14.3455	36.3493	1901	2	bacteria	unclassified	unclassified	unclassified	unclassified	unclassified	unclassified	0.00556115	0.231277
NODE1711	2.41037	36.5071	1901	1350	bacteria	firmicutes	bacilli	lactobacillales	enterococcaceae	enterococcus	unclassified	0	0.0113341
NODE1712	2.12289	37.191	1901	669	bacteria	proteobacteria	gammaproteobacteria	vibrionales	vibrionaceae	vibrio	vibrio harveyi	0.00480593	0.142442
NODE1713	1.31229	31.7728	1901	1301	bacteria	firmicutes	bacilli	lactobacillales	streptococcaceae	streptococcus	unclassified	0.00411937	0.000306328
NODE1714	1.87592	45.7368	1900	47715	bacteria	firmicutes	bacilli	lactobacillales	lactobacillaceae	lacticaseibacillus	lacticaseibacillus rhamnosus	0.00693427	0
NODE1715	1.84715	48.4737	1900	2759736	bacteria	firmicutes	bacilli	lactobacillales	lactobacillaceae	lacticaseibacillus	unclassified	0.00755218	0
NODE1716	3.51241	62.0853	1899	286	bacteria	proteobacteria	gammaproteobacteria	pseudomonadales	pseudomonadaceae	pseudomonas	unclassified	0.0330923	0
NODE1717	1.97968	45.8662	1899	47715	bacteria	firmicutes	bacilli	lactobacillales	lactobacillaceae	lacticaseibacillus	lacticaseibacillus rhamnosus	0.00954321	0
NODE1718	1.6281	48.7625	1899	47715	bacteria	firmicutes	bacilli	lactobacillales	lactobacillaceae	lacticaseibacillus	lacticaseibacillus rhamnosus	0.0072089	0
NODE1719	1.30813	48.6572	1899	47715	bacteria	firmicutes	bacilli	lactobacillales	lactobacillaceae	lacticaseibacillus	lacticaseibacillus rhamnosus	0.00906262	0
NODE1720	1.24915	43.2789	1897	2759736	bacteria	firmicutes	bacilli	lactobacillales	lactobacillaceae	lacticaseibacillus	unclassified	0.00659099	0
NODE1721	2.58677	41.3502	1896	1301	bacteria	firmicutes	bacilli	lactobacillales	streptococcaceae	streptococcus	unclassified	0.011191	0.00765819
NODE1722	1.96721	34.3354	1896	2	bacteria	unclassified	unclassified	unclassified	unclassified	unclassified	unclassified	0	0.0101088
NODE1723	1.57377	50.6329	1896	33958	bacteria	firmicutes	bacilli	lactobacillales	lactobacillaceae	unclassified	unclassified	0.00933724	0
NODE1724	2.03282	42.2386	1894	1301	bacteria	firmicutes	bacilli	lactobacillales	streptococcaceae	streptococcus	unclassified	0.00858202	0.00398226
NODE1725	1.66497	48.4688	1894	33958	bacteria	firmicutes	bacilli	lactobacillales	lactobacillaceae	unclassified	unclassified	0.00926859	0
NODE1726	1.63554	39.5987	1894	1350	bacteria	firmicutes	bacilli	lactobacillales	enterococcaceae	enterococcus	unclassified	0	0.00765819
NODE1727	2.9796	35.7294	1892	1350	bacteria	firmicutes	bacilli	lactobacillales	enterococcaceae	enterococcus	unclassified	0	0.01501
NODE1728	2.79479	36.0127	1891	1350	bacteria	firmicutes	bacilli	lactobacillales	enterococcaceae	enterococcus	unclassified	0	0.0143974
NODE1729	2.51191	39.2385	1891	2	bacteria	unclassified	unclassified	unclassified	unclassified	unclassified	unclassified	0	0.0113341
NODE1730	1.16326	46.2189	1891	33958	bacteria	firmicutes	bacilli	lactobacillales	lactobacillaceae	unclassified	unclassified	0.00521787	0
NODE1731	2.35718	44.3326	1888	33958	bacteria	firmicutes	bacilli	lactobacillales	lactobacillaceae	unclassified	unclassified	0.0083074	0
NODE1732	1.69563	49.7881	1888	2742598	bacteria	firmicutes	bacilli	lactobacillales	lactobacillaceae	limosilactobacillus	unclassified	0.00954321	0
NODE1733	2.1	48.2247	1887	33958	bacteria	firmicutes	bacilli	lactobacillales	lactobacillaceae	unclassified	unclassified	0.00768949	0
NODE1734	1.35284	60.8373	1887	570	bacteria	proteobacteria	gammaproteobacteria	enterobacterales	enterobacteriaceae	klebsiella	unclassified	0	0.00765819
NODE1735	1.12166	60.3393	1886	570	bacteria	proteobacteria	gammaproteobacteria	enterobacterales	enterobacteriaceae	klebsiella	unclassified	0	0.00520757
NODE1736	2.10353	49.8674	1885	33958	bacteria	firmicutes	bacilli	lactobacillales	lactobacillaceae	unclassified	unclassified	0.00796412	0
NODE1737	2.05973	45.6764	1885	1301	bacteria	firmicutes	bacilli	lactobacillales	streptococcaceae	streptococcus	unclassified	0.0122895	0.0113341
NODE1738	1.56143	34.0584	1885	1350	bacteria	firmicutes	bacilli	lactobacillales	enterococcaceae	enterococcus	unclassified	0	0.00857717
NODE1739	1.90324	46.9745	1884	1	unclassified	unclassified	unclassified	unclassified	unclassified	unclassified	unclassified	0.00858202	0
NODE1740	2.65205	42.3792	1883	2	bacteria	unclassified	unclassified	unclassified	unclassified	unclassified	unclassified	0.00535518	0.00765819
NODE1741	1.20582	41.6268	1881	1301	bacteria	firmicutes	bacilli	lactobacillales	streptococcaceae	streptococcus	unclassified	0.0050119	0.000612655
NODE1742	1.10091	43.2749	1881	1	unclassified	unclassified	unclassified	unclassified	unclassified	unclassified	unclassified	0.00370743	0.00520757
NODE1743	0.602052	47.5279	1881	1301	bacteria	firmicutes	bacilli	lactobacillales	streptococcaceae	streptococcus	unclassified	0.00089253	0.00122531
NODE1744	1.70394	44.8404	1880	1	unclassified	unclassified	unclassified	unclassified	unclassified	unclassified	unclassified	0.00968052	0
NODE1745	1.11751	49.6809	1880	2759736	bacteria	firmicutes	bacilli	lactobacillales	lactobacillaceae	lacticaseibacillus	unclassified	0.00528653	0
NODE1746	2.9309	47.1778	1878	1	unclassified	unclassified	unclassified	unclassified	unclassified	unclassified	unclassified	0.0177133	0.0101088
NODE1747	2.751	41.9595	1878	186826	bacteria	firmicutes	bacilli	lactobacillales	unclassified	unclassified	unclassified	0.00700293	0.00735186
NODE1748	1.59863	36.7271	1876	1301	bacteria	firmicutes	bacilli	lactobacillales	streptococcaceae	streptococcus	unclassified	0.0032955	0.00214429
NODE1749	0.740423	43.0171	1876	1301	bacteria	firmicutes	bacilli	lactobacillales	streptococcaceae	streptococcus	unclassified	0.00734621	0.00183797
NODE1750	2.3257	36.3927	1874	2	bacteria	unclassified	unclassified	unclassified	unclassified	unclassified	unclassified	0	0.0116404
NODE1751	2.31537	55.0508	1871	286	bacteria	proteobacteria	gammaproteobacteria	pseudomonadales	pseudomonadaceae	pseudomonas	unclassified	0.0168208	0
NODE1752	2.25818	57.2727	1870	286	bacteria	proteobacteria	gammaproteobacteria	pseudomonadales	pseudomonadaceae	pseudomonas	unclassified	0.0227252	0
NODE1753	2.16179	37.8075	1870	1350	bacteria	firmicutes	bacilli	lactobacillales	enterococcaceae	enterococcus	unclassified	0	0.0104151
NODE1754	1.52239	45.9069	1869	47715	bacteria	firmicutes	bacilli	lactobacillales	lactobacillaceae	lacticaseibacillus	lacticaseibacillus rhamnosus	0.00494325	0
NODE1755	3.23333	38.5645	1867	1351	bacteria	firmicutes	bacilli	lactobacillales	enterococcaceae	enterococcus	enterococcus faecalis	0	0.01501
NODE1756	0.997699	47.3458	1865	47715	bacteria	firmicutes	bacilli	lactobacillales	lactobacillaceae	lacticaseibacillus	lacticaseibacillus rhamnosus	0.00665965	0
NODE1757	1.97237	45.7618	1864	47715	bacteria	firmicutes	bacilli	lactobacillales	lactobacillaceae	lacticaseibacillus	lacticaseibacillus rhamnosus	0.00617906	0
NODE1758	1.23285	62.9968	1862	570	bacteria	proteobacteria	gammaproteobacteria	enterobacterales	enterobacteriaceae	klebsiella	unclassified	0	0.00827084
NODE1759	2.15456	46.964	1861	1301	bacteria	firmicutes	bacilli	lactobacillales	streptococcaceae	streptococcus	unclassified	0.0123581	0.00612655
NODE1760	1.94749	47.3656	1860	33958	bacteria	firmicutes	bacilli	lactobacillales	lactobacillaceae	unclassified	unclassified	0.00652234	0
NODE1761	1.4327	44.3488	1858	1301	bacteria	firmicutes	bacilli	lactobacillales	streptococcaceae	streptococcus	unclassified	0.00961187	0.00153164
NODE1762	1.3316	40.8504	1858	1	unclassified	unclassified	unclassified	unclassified	unclassified	unclassified	unclassified	0.00631637	0.00122531
NODE1763	1.00924	38.5361	1858	1301	bacteria	firmicutes	bacilli	lactobacillales	streptococcaceae	streptococcus	unclassified	0.00473728	0.00214429
NODE1764	1.49682	48.4375	1856	33958	bacteria	firmicutes	bacilli	lactobacillales	lactobacillaceae	unclassified	unclassified	0.00782681	0
NODE1765	2.89977	38.1004	1853	2	bacteria	unclassified	unclassified	unclassified	unclassified	unclassified	unclassified	0	0.0171543
NODE1766	2.13442	42.6875	1853	91061	bacteria	firmicutes	bacilli	unclassified	unclassified	unclassified	unclassified	0.0120148	0.00612655
NODE1767	1.53013	42.3637	1853	1301	bacteria	firmicutes	bacilli	lactobacillales	streptococcaceae	streptococcus	unclassified	0.00775815	0.00459491
NODE1768	2.04696	45.5724	1852	33958	bacteria	firmicutes	bacilli	lactobacillales	lactobacillaceae	unclassified	unclassified	0.00714024	0
NODE1769	1.83072	37.203	1852	1350	bacteria	firmicutes	bacilli	lactobacillales	enterococcaceae	enterococcus	unclassified	0	0.0101088
NODE1770	2.36775	41.7612	1851	47715	bacteria	firmicutes	bacilli	lactobacillales	lactobacillaceae	lacticaseibacillus	lacticaseibacillus rhamnosus	0.00398206	0
NODE1771	1.91759	45.5135	1850	33958	bacteria	firmicutes	bacilli	lactobacillales	lactobacillaceae	unclassified	unclassified	0.00782681	0
NODE1772	1.59257	48.8108	1850	47715	bacteria	firmicutes	bacilli	lactobacillales	lactobacillaceae	lacticaseibacillus	lacticaseibacillus rhamnosus	0.00768949	0.000612655
NODE1773	0.845038	59.0811	1850	1	unclassified	unclassified	unclassified	unclassified	unclassified	unclassified	unclassified	0	0.00582022
NODE1774	2.06214	34.0725	1849	547	bacteria	proteobacteria	gammaproteobacteria	enterobacterales	enterobacteriaceae	enterobacter	unclassified	0	0.0107215
NODE1775	1.28571	34.2888	1849	1350	bacteria	firmicutes	bacilli	lactobacillales	enterococcaceae	enterococcus	unclassified	0	0.00857717
NODE1776	3.06453	57.9318	1847	72274	bacteria	proteobacteria	gammaproteobacteria	pseudomonadales	unclassified	unclassified	unclassified	0.0247162	0
NODE1777	2.41453	37.5744	1847	1350	bacteria	firmicutes	bacilli	lactobacillales	enterococcaceae	enterococcus	unclassified	0	0.0110278
NODE1778	1.70698	45.3167	1847	2759736	bacteria	firmicutes	bacilli	lactobacillales	lactobacillaceae	lacticaseibacillus	unclassified	0.00913127	0
NODE1779	1.57326	42.8803	1847	1301	bacteria	firmicutes	bacilli	lactobacillales	streptococcaceae	streptococcus	unclassified	0.00947455	0.00520757
NODE1780	2.1274	35.6446	1846	1350	bacteria	firmicutes	bacilli	lactobacillales	enterococcaceae	enterococcus	unclassified	0	0.0110278
NODE1781	2.39057	38.3198	1845	91061	bacteria	firmicutes	bacilli	unclassified	unclassified	unclassified	unclassified	0	0.0113341
NODE1782	2.36147	58.8618	1845	72274	bacteria	proteobacteria	gammaproteobacteria	pseudomonadales	unclassified	unclassified	unclassified	0.0225192	0
NODE1783	3.97146	41.5401	1844	1350	bacteria	firmicutes	bacilli	lactobacillales	enterococcaceae	enterococcus	unclassified	0	0.0189923
NODE1784	1.7286	34.5987	1844	1351	bacteria	firmicutes	bacilli	lactobacillales	enterococcaceae	enterococcus	enterococcus faecalis	0	0.0101088
NODE1785	1.54572	40.564	1844	1301	bacteria	firmicutes	bacilli	lactobacillales	streptococcaceae	streptococcus	unclassified	0.00562981	0.00398226
NODE1786	1.45253	39.6963	1844	2	bacteria	unclassified	unclassified	unclassified	unclassified	unclassified	unclassified	0.00727756	0.00520757
NODE1787	1.2283	49.5119	1844	2759736	bacteria	firmicutes	bacilli	lactobacillales	lactobacillaceae	lacticaseibacillus	unclassified	0.00899396	0
NODE1788	1.96154	46.0119	1843	47715	bacteria	firmicutes	bacilli	lactobacillales	lactobacillaceae	lacticaseibacillus	lacticaseibacillus rhamnosus	0.00913127	0
NODE1789	1.44956	43.9739	1842	1301	bacteria	firmicutes	bacilli	lactobacillales	streptococcaceae	streptococcus	unclassified	0.00995515	0.00520757
NODE1790	2.84947	62.6833	1841	286	bacteria	proteobacteria	gammaproteobacteria	pseudomonadales	pseudomonadaceae	pseudomonas	unclassified	0.0277371	0
NODE1791	1.37186	41.0326	1840	1301	bacteria	firmicutes	bacilli	lactobacillales	streptococcaceae	streptococcus	unclassified	0.00665965	0.00490124
NODE1792	1.36194	44.1848	1840	1301	bacteria	firmicutes	bacilli	lactobacillales	streptococcaceae	streptococcus	unclassified	0.00514921	0.000306328
NODE1793	1.67466	46.2418	1836	47715	bacteria	firmicutes	bacilli	lactobacillales	lactobacillaceae	lacticaseibacillus	lacticaseibacillus rhamnosus	0.00466862	0
NODE1794	2.41803	37.0027	1835	1	unclassified	unclassified	unclassified	unclassified	unclassified	unclassified	unclassified	0	0.0122531
NODE1795	1.65164	42.0163	1835	2759736	bacteria	firmicutes	bacilli	lactobacillales	lactobacillaceae	lacticaseibacillus	unclassified	0.00734621	0
NODE1796	1.46253	43.0518	1835	2759736	bacteria	firmicutes	bacilli	lactobacillales	lactobacillaceae	lacticaseibacillus	unclassified	0.00782681	0
NODE1797	2.27299	39.8582	1834	1301	bacteria	firmicutes	bacilli	lactobacillales	streptococcaceae	streptococcus	unclassified	0.00707159	0.00367593
NODE1798	1.46366	48.4997	1833	33958	bacteria	firmicutes	bacilli	lactobacillales	lactobacillaceae	unclassified	unclassified	0.0072089	0
NODE1799	1.27491	45.0082	1833	1301	bacteria	firmicutes	bacilli	lactobacillales	streptococcaceae	streptococcus	unclassified	0.0072089	0.00183797
NODE1800	3.22346	40.8297	1832	2	bacteria	unclassified	unclassified	unclassified	unclassified	unclassified	unclassified	0.0134566	0.00704553
NODE1801	3.00117	41.7576	1832	1350	bacteria	firmicutes	bacilli	lactobacillales	enterococcaceae	enterococcus	unclassified	0	0.0134784
NODE1802	2.09443	37.7183	1832	1350	bacteria	firmicutes	bacilli	lactobacillales	enterococcaceae	enterococcus	unclassified	0	0.0101088
NODE1803	1.25352	42.982	1831	91061	bacteria	firmicutes	bacilli	unclassified	unclassified	unclassified	unclassified	0.00947455	0.00520757
NODE1804	1.16491	49.645	1831	33958	bacteria	firmicutes	bacilli	lactobacillales	lactobacillaceae	unclassified	unclassified	0.0083074	0
NODE1805	2.72385	38.1629	1829	1350	bacteria	firmicutes	bacilli	lactobacillales	enterococcaceae	enterococcus	unclassified	0	0.0119468
NODE1806	2.60693	39.1471	1829	1350	bacteria	firmicutes	bacilli	lactobacillales	enterococcaceae	enterococcus	unclassified	0	0.0119468
NODE1807	2.15159	44.2318	1829	1301	bacteria	firmicutes	bacilli	lactobacillales	streptococcaceae	streptococcus	unclassified	0.00844471	0.00183797
NODE1808	2.11575	60.9623	1829	286	bacteria	proteobacteria	gammaproteobacteria	pseudomonadales	pseudomonadaceae	pseudomonas	unclassified	0.0203909	0
NODE1809	1.92127	36.5774	1829	2	bacteria	unclassified	unclassified	unclassified	unclassified	unclassified	unclassified	0	0.00949615
NODE1810	3.00588	37.8009	1828	2	bacteria	unclassified	unclassified	unclassified	unclassified	unclassified	unclassified	0	0.0156227
NODE1811	1.67805	42.2234	1826	47715	bacteria	firmicutes	bacilli	lactobacillales	lactobacillaceae	lacticaseibacillus	lacticaseibacillus rhamnosus	0.00734621	0
NODE1812	1.5309	44.195	1826	47715	bacteria	firmicutes	bacilli	lactobacillales	lactobacillaceae	lacticaseibacillus	lacticaseibacillus rhamnosus	0.00755218	0
NODE1813	2.05889	34.9589	1825	1350	bacteria	firmicutes	bacilli	lactobacillales	enterococcaceae	enterococcus	unclassified	0	0.0107215
NODE1814	1.26989	46.7654	1824	91347	bacteria	proteobacteria	gammaproteobacteria	enterobacterales	unclassified	unclassified	unclassified	0	0.00673921
NODE1815	3.42394	58.0362	1823	286	bacteria	proteobacteria	gammaproteobacteria	pseudomonadales	pseudomonadaceae	pseudomonas	unclassified	0.0192237	0
NODE1816	2.34711	46.5678	1821	33958	bacteria	firmicutes	bacilli	lactobacillales	lactobacillaceae	unclassified	unclassified	0.00528653	0
NODE1817	2.32349	40.3075	1821	91061	bacteria	firmicutes	bacilli	unclassified	unclassified	unclassified	unclassified	0	0.0119468
NODE1818	1.4268	42.1746	1821	1301	bacteria	firmicutes	bacilli	lactobacillales	streptococcaceae	streptococcus	unclassified	0.00686562	0.00122531
NODE1819	2.44182	45.6044	1820	2759736	bacteria	firmicutes	bacilli	lactobacillales	lactobacillaceae	lacticaseibacillus	unclassified	0.00810143	0
NODE1820	1.15416	60.6593	1820	2	bacteria	unclassified	unclassified	unclassified	unclassified	unclassified	unclassified	0	0.00643288
NODE1821	2.6182	36.1737	1819	1350	bacteria	firmicutes	bacilli	lactobacillales	enterococcaceae	enterococcus	unclassified	0	0.0122531
NODE1822	1.77114	48.3498	1818	2	bacteria	unclassified	unclassified	unclassified	unclassified	unclassified	unclassified	0.0120148	0.00153164
NODE1823	1.40817	45.2342	1815	2759736	bacteria	firmicutes	bacilli	lactobacillales	lactobacillaceae	lacticaseibacillus	unclassified	0.00315818	0
NODE1824	1.37167	62.5138	1814	570	bacteria	proteobacteria	gammaproteobacteria	enterobacterales	enterobacteriaceae	klebsiella	unclassified	0	0.00582022
NODE1825	1.34262	48.3462	1814	47715	bacteria	firmicutes	bacilli	lactobacillales	lactobacillaceae	lacticaseibacillus	lacticaseibacillus rhamnosus	0.00851337	0
NODE1826	1.68743	52.7303	1813	33958	bacteria	firmicutes	bacilli	lactobacillales	lactobacillaceae	unclassified	unclassified	0.00569846	0
NODE1827	1.93527	32.91	1811	1350	bacteria	firmicutes	bacilli	lactobacillales	enterococcaceae	enterococcus	unclassified	0	0.00796452
NODE1828	1.64252	43.5671	1811	1301	bacteria	firmicutes	bacilli	lactobacillales	streptococcaceae	streptococcus	unclassified	0.00782681	0.00643288
NODE1829	2.2283	40.4643	1809	1301	bacteria	firmicutes	bacilli	lactobacillales	streptococcaceae	streptococcus	unclassified	0.00858202	0.00214429
NODE1830	2.13087	47.1792	1808	33958	bacteria	firmicutes	bacilli	lactobacillales	lactobacillaceae	unclassified	unclassified	0.00913127	0
NODE1831	1.96312	44.5796	1808	1301	bacteria	firmicutes	bacilli	lactobacillales	streptococcaceae	streptococcus	unclassified	0.0105044	0.00796452
NODE1832	1.19405	35.4732	1807	1301	bacteria	firmicutes	bacilli	lactobacillales	streptococcaceae	streptococcus	unclassified	0.00549249	0.000306328
NODE1833	2.58845	38.5382	1806	2	bacteria	unclassified	unclassified	unclassified	unclassified	unclassified	unclassified	0	0.0125594
NODE1834	1.66349	43.6323	1806	1301	bacteria	firmicutes	bacilli	lactobacillales	streptococcaceae	streptococcus	unclassified	0.00686562	0.00275695
NODE1835	1.40167	39.723	1805	2	bacteria	unclassified	unclassified	unclassified	unclassified	unclassified	unclassified	0.00700293	0.0033696
NODE1836	1.38975	48.6981	1805	47715	bacteria	firmicutes	bacilli	lactobacillales	lactobacillaceae	lacticaseibacillus	lacticaseibacillus rhamnosus	0.00686562	0
NODE1837	11.5725	52.3282	1804	1236	bacteria	proteobacteria	gammaproteobacteria	unclassified	unclassified	unclassified	unclassified	0	0.0490124
NODE1838	2.30967	38.4914	1803	91347	bacteria	proteobacteria	gammaproteobacteria	enterobacterales	unclassified	unclassified	unclassified	0	0.0107215
NODE1839	2.08955	34.6837	1802	2	bacteria	unclassified	unclassified	unclassified	unclassified	unclassified	unclassified	0	0.0101088
NODE1840	1.44776	47.7248	1802	47715	bacteria	firmicutes	bacilli	lactobacillales	lactobacillaceae	lacticaseibacillus	lacticaseibacillus rhamnosus	0.00755218	0.000306328
NODE1841	1.27582	47.2808	1802	47715	bacteria	firmicutes	bacilli	lactobacillales	lactobacillaceae	lacticaseibacillus	lacticaseibacillus rhamnosus	0.00542384	0
NODE1842	2.56631	42.0322	1801	1350	bacteria	firmicutes	bacilli	lactobacillales	enterococcaceae	enterococcus	unclassified	0	0.0119468
NODE1843	1.41637	47.8623	1801	33958	bacteria	firmicutes	bacilli	lactobacillales	lactobacillaceae	unclassified	unclassified	0.0061104	0
NODE1844	2.20741	45.5556	1800	2759736	bacteria	firmicutes	bacilli	lactobacillales	lactobacillaceae	lacticaseibacillus	unclassified	0.00837605	0
NODE1845	2.73864	44.7471	1799	1301	bacteria	firmicutes	bacilli	lactobacillales	streptococcaceae	streptococcus	unclassified	0.0124268	0.00827084
NODE1846	1.14533	58.8105	1799	570	bacteria	proteobacteria	gammaproteobacteria	enterobacterales	enterobacteriaceae	klebsiella	unclassified	0	0.00612655
NODE1847	0.663278	45.8032	1799	1	unclassified	unclassified	unclassified	unclassified	unclassified	unclassified	unclassified	0.00446265	0.00796452
NODE1848	2.97068	40.9344	1798	2	bacteria	unclassified	unclassified	unclassified	unclassified	unclassified	unclassified	0.00974918	0.0033696
NODE1849	2.0389	45.4394	1798	2	bacteria	unclassified	unclassified	unclassified	unclassified	unclassified	unclassified	0.00652234	0.0104151
NODE1850	0.852096	60.6566	1797	570	bacteria	proteobacteria	gammaproteobacteria	enterobacterales	enterobacteriaceae	klebsiella	unclassified	0	0.0055139
NODE1851	1.55482	51.0022	1796	2759736	bacteria	firmicutes	bacilli	lactobacillales	lactobacillaceae	lacticaseibacillus	unclassified	0.00878799	0
NODE1852	1.59652	42.7298	1795	1	unclassified	unclassified	unclassified	unclassified	unclassified	unclassified	unclassified	0.00535518	0
NODE1853	1.55995	48.7465	1795	2759736	bacteria	firmicutes	bacilli	lactobacillales	lactobacillaceae	lacticaseibacillus	unclassified	0.00803277	0
NODE1854	1.46942	46.7967	1795	2759736	bacteria	firmicutes	bacilli	lactobacillales	lactobacillaceae	lacticaseibacillus	unclassified	0.00885665	0
NODE1855	0.77458	43.0641	1795	1301	bacteria	firmicutes	bacilli	lactobacillales	streptococcaceae	streptococcus	unclassified	0.00480593	0.00214429
NODE1856	2.93761	61.1483	1794	286	bacteria	proteobacteria	gammaproteobacteria	pseudomonadales	pseudomonadaceae	pseudomonas	unclassified	0.02197	0
NODE1857	1.72569	41.5505	1793	2	bacteria	unclassified	unclassified	unclassified	unclassified	unclassified	unclassified	0.00700293	0.00306328
NODE1858	3.11538	44.2769	1791	1608996	bacteria	proteobacteria	gammaproteobacteria	pseudomonadales	pseudomonadaceae	pseudomonas	pseudomonas helleri	0.0168894	0
NODE1859	2.51502	41.876	1791	1301	bacteria	firmicutes	bacilli	lactobacillales	streptococcaceae	streptococcus	unclassified	0.00734621	0.00490124
NODE1860	2.14724	35.0642	1791	1350	bacteria	firmicutes	bacilli	lactobacillales	enterococcaceae	enterococcus	unclassified	0	0.0101088
NODE1861	1.3113	34.8409	1791	1578	bacteria	firmicutes	bacilli	lactobacillales	lactobacillaceae	lactobacillus	unclassified	0	0.00704553
NODE1862	1.60867	41.8345	1788	1301	bacteria	firmicutes	bacilli	lactobacillales	streptococcaceae	streptococcus	unclassified	0.00878799	0.00398226
NODE1863	2.92345	34.4905	1786	1350	bacteria	firmicutes	bacilli	lactobacillales	enterococcaceae	enterococcus	unclassified	0	0.0131721
NODE1864	1.98252	37.0101	1786	1350	bacteria	firmicutes	bacilli	lactobacillales	enterococcaceae	enterococcus	unclassified	0	0.0101088
NODE1865	1.32731	45.5767	1786	33958	bacteria	firmicutes	bacilli	lactobacillales	lactobacillaceae	unclassified	unclassified	0.00418803	0
NODE1866	2.53498	42.0168	1785	1239	bacteria	firmicutes	unclassified	unclassified	unclassified	unclassified	unclassified	0.00734621	0.00796452
NODE1867	1.66506	51.009	1784	33958	bacteria	firmicutes	bacilli	lactobacillales	lactobacillaceae	unclassified	unclassified	0.00968052	0
NODE1868	0.986723	63.1166	1784	570	bacteria	proteobacteria	gammaproteobacteria	enterobacterales	enterobacteriaceae	klebsiella	unclassified	0	0.00704553
NODE1869	3.67089	42.9613	1783	543	bacteria	proteobacteria	gammaproteobacteria	enterobacterales	enterobacteriaceae	unclassified	unclassified	0	0.0162354
NODE1870	2.80616	36.5115	1783	1350	bacteria	firmicutes	bacilli	lactobacillales	enterococcaceae	enterococcus	unclassified	0	0.0131721
NODE1871	4.72628	57.5196	1782	286	bacteria	proteobacteria	gammaproteobacteria	pseudomonadales	pseudomonadaceae	pseudomonas	unclassified	0.0269819	0
NODE1872	2.24955	38.6644	1782	186826	bacteria	firmicutes	bacilli	lactobacillales	unclassified	unclassified	unclassified	0	0.00857717
NODE1873	1.58308	45.1178	1782	33958	bacteria	firmicutes	bacilli	lactobacillales	lactobacillaceae	unclassified	unclassified	0.00508056	0
NODE1874	2.6185	37.6755	1781	1351	bacteria	firmicutes	bacilli	lactobacillales	enterococcaceae	enterococcus	enterococcus faecalis	0	0.0137847
NODE1875	1.66445	43.8518	1781	1301	bacteria	firmicutes	bacilli	lactobacillales	streptococcaceae	streptococcus	unclassified	0.00974918	0.000918983
NODE1877	1.58994	40.3825	1778	47715	bacteria	firmicutes	bacilli	lactobacillales	lactobacillaceae	lacticaseibacillus	lacticaseibacillus rhamnosus	0.00459996	0
NODE1878	2.40364	41.9809	1777	1301	bacteria	firmicutes	bacilli	lactobacillales	streptococcaceae	streptococcus	unclassified	0.00796412	0.00612655
NODE1879	2.32545	56.1058	1777	286	bacteria	proteobacteria	gammaproteobacteria	pseudomonadales	pseudomonadaceae	pseudomonas	unclassified	0.0180566	0
NODE1880	1.89387	46.2838	1776	33958	bacteria	firmicutes	bacilli	lactobacillales	lactobacillaceae	unclassified	unclassified	0.00755218	0
NODE1881	2.14684	46.4225	1775	2759736	bacteria	firmicutes	bacilli	lactobacillales	lactobacillaceae	lacticaseibacillus	unclassified	0.00741487	0
NODE1882	1.61142	48.1962	1774	33958	bacteria	firmicutes	bacilli	lactobacillales	lactobacillaceae	unclassified	unclassified	0.0100925	0
NODE1883	1.37401	47.6325	1774	47715	bacteria	firmicutes	bacilli	lactobacillales	lactobacillaceae	lacticaseibacillus	lacticaseibacillus rhamnosus	0.00604174	0
NODE1884	1.21107	48.786	1771	33958	bacteria	firmicutes	bacilli	lactobacillales	lactobacillaceae	unclassified	unclassified	0.00665965	0
NODE1885	1.12348	49.0683	1771	47715	bacteria	firmicutes	bacilli	lactobacillales	lactobacillaceae	lacticaseibacillus	lacticaseibacillus rhamnosus	0.00686562	0
NODE1886	1.55873	46.9492	1770	2759736	bacteria	firmicutes	bacilli	lactobacillales	lactobacillaceae	lacticaseibacillus	unclassified	0.00617906	0
NODE1887	1.09617	41.6949	1770	1301	bacteria	firmicutes	bacilli	lactobacillales	streptococcaceae	streptococcus	unclassified	0.00576712	0.00459491
NODE1888	1.06939	57.7401	1770	570	bacteria	proteobacteria	gammaproteobacteria	enterobacterales	enterobacteriaceae	klebsiella	unclassified	0	0.00490124
NODE1889	1.2535	47.2285	1768	2759736	bacteria	firmicutes	bacilli	lactobacillales	lactobacillaceae	lacticaseibacillus	unclassified	0.00645368	0
NODE1890	2.20183	48.5569	1767	33958	bacteria	firmicutes	bacilli	lactobacillales	lactobacillaceae	unclassified	unclassified	0.00858202	0
NODE1891	2.025	39.4454	1767	1301	bacteria	firmicutes	bacilli	lactobacillales	streptococcaceae	streptococcus	unclassified	0.00576712	0.00428859
NODE1892	1.94021	47.3386	1766	47715	bacteria	firmicutes	bacilli	lactobacillales	lactobacillaceae	lacticaseibacillus	lacticaseibacillus rhamnosus	0.00851337	0
NODE1894	2.28266	44.5326	1765	1608996	bacteria	proteobacteria	gammaproteobacteria	pseudomonadales	pseudomonadaceae	pseudomonas	pseudomonas helleri	0.0116029	0
NODE1895	1.54029	42.0963	1765	2	bacteria	unclassified	unclassified	unclassified	unclassified	unclassified	unclassified	0.00542384	0.00490124
NODE1896	2.22249	34.3732	1763	1	unclassified	unclassified	unclassified	unclassified	unclassified	unclassified	unclassified	0	0.0110278
NODE1897	1.5813	47.0221	1763	47715	bacteria	firmicutes	bacilli	lactobacillales	lactobacillaceae	lacticaseibacillus	lacticaseibacillus rhamnosus	0.00638503	0
NODE1898	2.57553	37.2872	1762	2	bacteria	unclassified	unclassified	unclassified	unclassified	unclassified	unclassified	0	0.0128658
NODE1899	1.09419	54.8241	1762	1	unclassified	unclassified	unclassified	unclassified	unclassified	unclassified	unclassified	6.86562e-05	0.00428859
NODE1900	1.77723	44.8609	1761	1301	bacteria	firmicutes	bacilli	lactobacillales	streptococcaceae	streptococcus	unclassified	0.00556115	0.00735186
NODE1901	2.32884	36.1364	1760	1301	bacteria	firmicutes	bacilli	lactobacillales	streptococcaceae	streptococcus	unclassified	0.00672831	0.00367593
NODE1902	1.95285	35.3977	1760	1350	bacteria	firmicutes	bacilli	lactobacillales	enterococcaceae	enterococcus	unclassified	0	0.00796452
NODE1903	1.49541	48.2955	1760	33958	bacteria	firmicutes	bacilli	lactobacillales	lactobacillaceae	unclassified	unclassified	0.00858202	0
NODE1904	1.38396	49.7159	1760	2759736	bacteria	firmicutes	bacilli	lactobacillales	lactobacillaceae	lacticaseibacillus	unclassified	0.00933724	0
NODE1905	1.96446	40.4775	1759	2	bacteria	unclassified	unclassified	unclassified	unclassified	unclassified	unclassified	0.00755218	0.0055139
NODE1906	3.58957	43.8816	1757	1991	bacteria	actinobacteria	actinomycetia	streptosporangiales	thermomonosporaceae	actinomadura	actinomadura cremea	0.00878799	0.0180733
NODE1907	3.49939	39.5561	1757	1350	bacteria	firmicutes	bacilli	lactobacillales	enterococcaceae	enterococcus	unclassified	0	0.0143974
NODE1909	2.23374	45.1338	1757	1301	bacteria	firmicutes	bacilli	lactobacillales	streptococcaceae	streptococcus	unclassified	0.0135253	0.00582022
NODE1910	1.49601	44.8747	1756	2759736	bacteria	firmicutes	bacilli	lactobacillales	lactobacillaceae	lacticaseibacillus	unclassified	0.00878799	0
NODE1911	2.19054	46.0661	1754	2	bacteria	unclassified	unclassified	unclassified	unclassified	unclassified	unclassified	0.0111223	0.00735186
NODE1912	2.85486	58.3001	1753	286	bacteria	proteobacteria	gammaproteobacteria	pseudomonadales	pseudomonadaceae	pseudomonas	unclassified	0.0203222	0
NODE1913	2.18696	47.0622	1753	47715	bacteria	firmicutes	bacilli	lactobacillales	lactobacillaceae	lacticaseibacillus	lacticaseibacillus rhamnosus	0.00782681	0
NODE1914	2.11931	48.146	1753	33958	bacteria	firmicutes	bacilli	lactobacillales	lactobacillaceae	unclassified	unclassified	0.00617906	0
NODE1915	1.754	46.0924	1753	1597	bacteria	firmicutes	bacilli	lactobacillales	lactobacillaceae	lacticaseibacillus	lacticaseibacillus paracasei	0.0050119	0
NODE1916	1.23493	41.5288	1753	1243	bacteria	firmicutes	bacilli	lactobacillales	lactobacillaceae	leuconostoc	unclassified	0	0.00765819
NODE1917	1.75924	45.8595	1751	33958	bacteria	firmicutes	bacilli	lactobacillales	lactobacillaceae	unclassified	unclassified	0.00789546	0
NODE1918	1.19704	38.6636	1751	1301	bacteria	firmicutes	bacilli	lactobacillales	streptococcaceae	streptococcus	unclassified	0.00679696	0.00520757
NODE1919	2.89581	33.6192	1749	1350	bacteria	firmicutes	bacilli	lactobacillales	enterococcaceae	enterococcus	unclassified	0	0.0104151
NODE1920	2.43765	41.6714	1747	1301	bacteria	firmicutes	bacilli	lactobacillales	streptococcaceae	streptococcus	unclassified	0.00837605	0.00490124
NODE1921	1.42248	44.1581	1746	2759736	bacteria	firmicutes	bacilli	lactobacillales	lactobacillaceae	lacticaseibacillus	unclassified	0.00514921	0
NODE1922	1.9796	42.5788	1745	1350	bacteria	firmicutes	bacilli	lactobacillales	enterococcaceae	enterococcus	unclassified	0	0.00827084
NODE1923	1.40297	48.3095	1745	33958	bacteria	firmicutes	bacilli	lactobacillales	lactobacillaceae	unclassified	unclassified	0.00466862	0.000306328
NODE1924	1.3115	61.8338	1745	570	bacteria	proteobacteria	gammaproteobacteria	enterobacterales	enterobacteriaceae	klebsiella	unclassified	0	0.00918983
NODE1925	1.29604	44.8711	1745	1301	bacteria	firmicutes	bacilli	lactobacillales	streptococcaceae	streptococcus	unclassified	0.00707159	0.00183797
NODE1926	2.08798	43.7679	1741	1301	bacteria	firmicutes	bacilli	lactobacillales	streptococcaceae	streptococcus	unclassified	0.00885665	0.00428859
NODE1927	1.8575	44.17	1741	1301	bacteria	firmicutes	bacilli	lactobacillales	streptococcaceae	streptococcus	unclassified	0.00707159	0.00582022
NODE1928	4.031	57.9885	1740	1	unclassified	unclassified	unclassified	unclassified	unclassified	unclassified	unclassified	0.0282863	0
NODE1929	0.900806	64.8851	1740	570	bacteria	proteobacteria	gammaproteobacteria	enterobacterales	enterobacteriaceae	klebsiella	unclassified	0	0.0055139
NODE1930	3.18696	37.3057	1737	1350	bacteria	firmicutes	bacilli	lactobacillales	enterococcaceae	enterococcus	unclassified	0	0.0211366
NODE1931	2.26397	46.4594	1737	2759736	bacteria	firmicutes	bacilli	lactobacillales	lactobacillaceae	lacticaseibacillus	unclassified	0.00707159	0
NODE1932	1.64969	51.5832	1737	33958	bacteria	firmicutes	bacilli	lactobacillales	lactobacillaceae	unclassified	unclassified	0.00926859	0
NODE1933	1.91796	41.6475	1736	47715	bacteria	firmicutes	bacilli	lactobacillales	lactobacillaceae	lacticaseibacillus	lacticaseibacillus rhamnosus	0.00446265	0
NODE1934	1.52082	37.9608	1736	1	unclassified	unclassified	unclassified	unclassified	unclassified	unclassified	unclassified	0.00350147	0
NODE1935	1.69527	63.9769	1735	1	unclassified	unclassified	unclassified	unclassified	unclassified	unclassified	unclassified	0	0.00612655
NODE1936	1.46206	42.4207	1735	33958	bacteria	firmicutes	bacilli	lactobacillales	lactobacillaceae	unclassified	unclassified	0.00514921	0
NODE1937	2.56814	49.7116	1734	1	unclassified	unclassified	unclassified	unclassified	unclassified	unclassified	unclassified	0.0100238	0
NODE1938	2.30678	41.9839	1734	1301	bacteria	firmicutes	bacilli	lactobacillales	streptococcaceae	streptococcus	unclassified	0.0107104	0.00520757
NODE1939	1.82514	35.1211	1734	33958	bacteria	firmicutes	bacilli	lactobacillales	lactobacillaceae	unclassified	unclassified	0.00521787	0
NODE1941	3.75701	41.2818	1732	1301	bacteria	firmicutes	bacilli	lactobacillales	streptococcaceae	streptococcus	unclassified	0.0113283	0.0088835
NODE1942	2.9215	61.836	1732	286	bacteria	proteobacteria	gammaproteobacteria	pseudomonadales	pseudomonadaceae	pseudomonas	unclassified	0.0212148	0
NODE1943	2.58941	55.8891	1732	286	bacteria	proteobacteria	gammaproteobacteria	pseudomonadales	pseudomonadaceae	pseudomonas	unclassified	0.0190864	0
NODE1944	2.66958	56.037	1731	286	bacteria	proteobacteria	gammaproteobacteria	pseudomonadales	pseudomonadaceae	pseudomonas	unclassified	0.0205282	0
NODE1945	1.40399	49.5667	1731	33958	bacteria	firmicutes	bacilli	lactobacillales	lactobacillaceae	unclassified	unclassified	0.00906262	0
NODE1946	1.20823	45.4073	1731	91061	bacteria	firmicutes	bacilli	unclassified	unclassified	unclassified	unclassified	0.00782681	0.00428859
NODE1947	1.16147	44.9451	1731	1301	bacteria	firmicutes	bacilli	lactobacillales	streptococcaceae	streptococcus	unclassified	0.00823874	0.00367593
NODE1949	1.10493	39.8148	1728	1239	bacteria	firmicutes	unclassified	unclassified	unclassified	unclassified	unclassified	0.004394	0.00459491
NODE1950	2.41438	40.0695	1727	1350	bacteria	firmicutes	bacilli	lactobacillales	enterococcaceae	enterococcus	unclassified	0	0.0110278
NODE1951	2.27	52.0556	1727	2759736	bacteria	firmicutes	bacilli	lactobacillales	lactobacillaceae	lacticaseibacillus	unclassified	0.00981783	0
NODE1952	1.92188	37.4638	1727	1301	bacteria	firmicutes	bacilli	lactobacillales	streptococcaceae	streptococcus	unclassified	0.00652234	0.00183797
NODE1953	1.81375	44.9334	1727	1301	bacteria	firmicutes	bacilli	lactobacillales	streptococcaceae	streptococcus	unclassified	0.00954321	0.00459491
NODE1954	2.66061	49.1879	1724	2759736	bacteria	firmicutes	bacilli	lactobacillales	lactobacillaceae	lacticaseibacillus	unclassified	0.00885665	0
NODE1955	1.64809	55.3944	1724	543	bacteria	proteobacteria	gammaproteobacteria	enterobacterales	enterobacteriaceae	unclassified	unclassified	0	0.00827084
NODE1956	1.52694	47.3593	1723	2759736	bacteria	firmicutes	bacilli	lactobacillales	lactobacillaceae	lacticaseibacillus	unclassified	0.00796412	0
NODE1957	2.1877	41.3372	1720	1301	bacteria	firmicutes	bacilli	lactobacillales	streptococcaceae	streptococcus	unclassified	0.00597309	0.0055139
NODE1958	1.47458	50.7558	1720	47715	bacteria	firmicutes	bacilli	lactobacillales	lactobacillaceae	lacticaseibacillus	lacticaseibacillus rhamnosus	0.00913127	0
NODE1959	0.881984	53.6047	1720	570	bacteria	proteobacteria	gammaproteobacteria	enterobacterales	enterobacteriaceae	klebsiella	unclassified	0	0.00490124
NODE1960	4.02764	56.8354	1719	286	bacteria	proteobacteria	gammaproteobacteria	pseudomonadales	pseudomonadaceae	pseudomonas	unclassified	0.0235491	0.000306328
NODE1962	1.23884	44.6449	1718	2759736	bacteria	firmicutes	bacilli	lactobacillales	lactobacillaceae	lacticaseibacillus	unclassified	0.00624771	0
NODE1963	1.42201	50.2038	1717	1	unclassified	unclassified	unclassified	unclassified	unclassified	unclassified	unclassified	0.00775815	0
NODE1964	1.55318	47.5524	1716	1301	bacteria	firmicutes	bacilli	lactobacillales	streptococcaceae	streptococcus	unclassified	0.00350147	0.00796452
NODE1965	0.811831	64.8601	1716	570	bacteria	proteobacteria	gammaproteobacteria	enterobacterales	enterobacteriaceae	klebsiella	unclassified	0	0.00520757
NODE1966	1.95211	38.6231	1714	1350	bacteria	firmicutes	bacilli	lactobacillales	enterococcaceae	enterococcus	unclassified	0	0.0101088
NODE1967	2.63304	58.7858	1713	286	bacteria	proteobacteria	gammaproteobacteria	pseudomonadales	pseudomonadaceae	pseudomonas	unclassified	0.0211461	0
NODE1968	2.26073	40.152	1711	1350	bacteria	firmicutes	bacilli	lactobacillales	enterococcaceae	enterococcus	unclassified	0	0.0113341
NODE1969	2.04482	37.6973	1711	1350	bacteria	firmicutes	bacilli	lactobacillales	enterococcaceae	enterococcus	unclassified	0	0.00980248
NODE1970	1.46212	40.2688	1711	1301	bacteria	firmicutes	bacilli	lactobacillales	streptococcaceae	streptococcus	unclassified	0.00562981	0.00214429
NODE1971	2.21604	35.614	1710	1350	bacteria	firmicutes	bacilli	lactobacillales	enterococcaceae	enterococcus	unclassified	0	0.0113341
NODE1972	1.49242	50.7314	1709	33958	bacteria	firmicutes	bacilli	lactobacillales	lactobacillaceae	unclassified	unclassified	0.0104357	0
NODE1973	1.40898	38.7946	1709	1	unclassified	unclassified	unclassified	unclassified	unclassified	unclassified	unclassified	0.00315818	0.00428859
NODE1974	1.35019	48.5079	1709	2759736	bacteria	firmicutes	bacilli	lactobacillales	lactobacillaceae	lacticaseibacillus	unclassified	0.00974918	0
NODE1975	2.88235	61.7096	1708	286	bacteria	proteobacteria	gammaproteobacteria	pseudomonadales	pseudomonadaceae	pseudomonas	unclassified	0.019361	0
NODE1976	1.79507	50.1171	1708	33958	bacteria	firmicutes	bacilli	lactobacillales	lactobacillaceae	unclassified	unclassified	0.00494325	0
NODE1977	1.88418	47.0416	1707	47715	bacteria	firmicutes	bacilli	lactobacillales	lactobacillaceae	lacticaseibacillus	lacticaseibacillus rhamnosus	0.00411937	0
NODE1978	1.61835	49.6192	1707	2759736	bacteria	firmicutes	bacilli	lactobacillales	lactobacillaceae	lacticaseibacillus	unclassified	0.00576712	0
NODE1979	1.53987	41.3005	1707	1	unclassified	unclassified	unclassified	unclassified	unclassified	unclassified	unclassified	0.00315818	0.00673921
NODE1980	1.29177	45.2255	1707	1301	bacteria	firmicutes	bacilli	lactobacillales	streptococcaceae	streptococcus	unclassified	0.00569846	0
NODE1981	2.45282	47.245	1706	33958	bacteria	firmicutes	bacilli	lactobacillales	lactobacillaceae	unclassified	unclassified	0.0050119	0
NODE1982	1.63371	42.9912	1705	47715	bacteria	firmicutes	bacilli	lactobacillales	lactobacillaceae	lacticaseibacillus	lacticaseibacillus rhamnosus	0.00459996	0
NODE1983	1.16223	43.4604	1705	1301	bacteria	firmicutes	bacilli	lactobacillales	streptococcaceae	streptococcus	unclassified	0.00576712	0.00275695
NODE1984	1.23843	44.1901	1704	33958	bacteria	firmicutes	bacilli	lactobacillales	lactobacillaceae	unclassified	unclassified	0.00576712	0
NODE1985	1.78046	40.8691	1703	1301	bacteria	firmicutes	bacilli	lactobacillales	streptococcaceae	streptococcus	unclassified	0.0039134	0
NODE1986	1.94473	45.679	1701	47715	bacteria	firmicutes	bacilli	lactobacillales	lactobacillaceae	lacticaseibacillus	lacticaseibacillus rhamnosus	0.00803277	0
NODE1987	1.63596	46.796	1701	33958	bacteria	firmicutes	bacilli	lactobacillales	lactobacillaceae	unclassified	unclassified	0.00521787	0
NODE1988	4.49142	58.7059	1700	286	bacteria	proteobacteria	gammaproteobacteria	pseudomonadales	pseudomonadaceae	pseudomonas	unclassified	0.0282177	0
NODE1989	1.2473	50.0588	1700	2759736	bacteria	firmicutes	bacilli	lactobacillales	lactobacillaceae	lacticaseibacillus	unclassified	0.00775815	0
NODE1990	2.16932	44.523	1698	2	bacteria	unclassified	unclassified	unclassified	unclassified	unclassified	unclassified	0.00734621	0.00643288
NODE1991	1.97643	46.4938	1697	33958	bacteria	firmicutes	bacilli	lactobacillales	lactobacillaceae	unclassified	unclassified	0.00466862	0
NODE1992	1.92288	38.5024	1696	1350	bacteria	firmicutes	bacilli	lactobacillales	enterococcaceae	enterococcus	unclassified	0	0.00765819
NODE1993	1.28253	43.3628	1695	1301	bacteria	firmicutes	bacilli	lactobacillales	streptococcaceae	streptococcus	unclassified	0.00755218	0.00459491
NODE1994	1.13074	56.9912	1695	543	bacteria	proteobacteria	gammaproteobacteria	enterobacterales	enterobacteriaceae	unclassified	unclassified	0	0.00796452
NODE1995	1.77728	45.9268	1694	1	unclassified	unclassified	unclassified	unclassified	unclassified	unclassified	unclassified	0.00858202	0
NODE1996	1.71474	49.1736	1694	2759736	bacteria	firmicutes	bacilli	lactobacillales	lactobacillaceae	lacticaseibacillus	unclassified	0.00926859	0
NODE1997	1.91762	48.5529	1693	47715	bacteria	firmicutes	bacilli	lactobacillales	lactobacillaceae	lacticaseibacillus	lacticaseibacillus rhamnosus	0.00913127	0
NODE1998	1.9738	41.1939	1692	47715	bacteria	firmicutes	bacilli	lactobacillales	lactobacillaceae	lacticaseibacillus	lacticaseibacillus rhamnosus	0.00549249	0
NODE1999	2.11317	40.3312	1691	2	bacteria	unclassified	unclassified	unclassified	unclassified	unclassified	unclassified	0.00405071	0.00398226
NODE2000	2.24312	39.4675	1690	1350	bacteria	firmicutes	bacilli	lactobacillales	enterococcaceae	enterococcus	unclassified	0	0.00918983
NODE2001	1.19578	62.071	1690	91347	bacteria	proteobacteria	gammaproteobacteria	enterobacterales	unclassified	unclassified	unclassified	0	0.00520757
NODE2002	3.27465	59.5619	1689	286	bacteria	proteobacteria	gammaproteobacteria	pseudomonadales	pseudomonadaceae	pseudomonas	unclassified	0.0197043	0
NODE2003	1.77593	49.7336	1689	33958	bacteria	firmicutes	bacilli	lactobacillales	lactobacillaceae	unclassified	unclassified	0.00974918	0
NODE2004	1.742	36.8265	1689	1301	bacteria	firmicutes	bacilli	lactobacillales	streptococcaceae	streptococcus	unclassified	0.00302087	0.00367593
NODE2005	3.30616	38.3976	1685	1350	bacteria	firmicutes	bacilli	lactobacillales	enterococcaceae	enterococcus	unclassified	0	0.0128658
NODE2006	2.92362	39.4659	1685	2	bacteria	unclassified	unclassified	unclassified	unclassified	unclassified	unclassified	0	0.0128658
NODE2007	2.61618	39.7626	1685	1301	bacteria	firmicutes	bacilli	lactobacillales	streptococcaceae	streptococcus	unclassified	0.00714024	0.00275695
NODE2008	2.44865	37.9822	1685	91061	bacteria	firmicutes	bacilli	unclassified	unclassified	unclassified	unclassified	0	0.00980248
NODE2009	0.805395	39.3705	1684	1301	bacteria	firmicutes	bacilli	lactobacillales	streptococcaceae	streptococcus	unclassified	0.00590443	0.0033696
NODE2010	6.15938	58.7047	1683	547	bacteria	proteobacteria	gammaproteobacteria	enterobacterales	enterobacteriaceae	enterobacter	unclassified	0	0.0294074
NODE2011	1.46979	39.1563	1683	1301	bacteria	firmicutes	bacilli	lactobacillales	streptococcaceae	streptococcus	unclassified	0.00453131	0.000612655
NODE2012	1.94662	44.0547	1682	1301	bacteria	firmicutes	bacilli	lactobacillales	streptococcaceae	streptococcus	unclassified	0.00659099	0.0055139
NODE2013	1.99743	53.599	1681	286	bacteria	proteobacteria	gammaproteobacteria	pseudomonadales	pseudomonadaceae	pseudomonas	unclassified	0.0157223	0
NODE2014	1.27992	49.3159	1681	33958	bacteria	firmicutes	bacilli	lactobacillales	lactobacillaceae	unclassified	unclassified	0.00549249	0
NODE2015	1.77012	31.25	1680	1392	bacteria	firmicutes	bacilli	bacillales	bacillaceae	bacillus	bacillus anthracis	0	0.00796452
NODE2016	3.97874	62.1799	1679	286	bacteria	proteobacteria	gammaproteobacteria	pseudomonadales	pseudomonadaceae	pseudomonas	unclassified	0.0258147	0
NODE2017	1.99162	36.2716	1679	1350	bacteria	firmicutes	bacilli	lactobacillales	enterococcaceae	enterococcus	unclassified	0	0.00918983
NODE2018	1.89304	49.4937	1679	33958	bacteria	firmicutes	bacilli	lactobacillales	lactobacillaceae	unclassified	unclassified	0.00913127	0
[truncated: 268 more rows]
