# Supplementary material for: Taxonomic Assignment-Based Genome Reconstruction from Apical Periodontal Metagenomes to Identify Antibiotic Resistance and Virulence Factors
Source: Life (Basel). 2023 Jan 9;13(1):194. doi: 10.3390/life13010194 (PMC9861942; doi:10.3390/life13010194)
Supplement: Supplementary file 1 [file life-13-00194-s001.zip › life-2097191-supplementary/supplementary_tableS3.xlsx]

## Sheet: Table S3
Supplementary Table S3: Qulitative assesment summary of the extracted MAGs at genus level with their relative abundance.
Genus/MAGs	No. of Contigs	Genome Size (bp)	GC (%)	N50	Completeness	Contamination	Strain heterogeneity	Acute (%)	Chronic (%)
Bacillus	1	1680	31.25	1680	0	0	0	0	0.00793515
Listeria	1	2180	37.16	2180	0	0	0	0	0.0167859
Vibrio	1	1901	37.19	1901	0	0	0	0.00479791	0.141917
Brochothrix	1	3656	37.88	3656	0	0	0	0	0.0180067
Enterococcus	473	2088889	37.91	5414	76.31	0.5	50	0.0250177	15.3655
Raoultella	1	21576	38.99	21576	0	0	0	0	0.0244159
Ligilactobacillus	1	6869	39.12	6869	0	0	0	0.0821128	0.000305198
Streptomyces	1	5561	39.36	5561	0	0	0	0	0.0335718
Lactobacillus	3	6533	39.55	2368	0	0	0	0.0122689	0.0161755
Leuconostoc	1	1753	41.53	1753	0	0	0	0	0.00762995
Streptococcus	243	537141	42	2150	28.88	1.08	55.56	2.44783	1.50676
Actinomadura	1	1757	43.88	1757	0	0	0	0.00877332	0.0180067
Latilactobacillus	1	1672	44.68	1672	0	0	0	0.00582604	0
Salmonella	2	25526	44.94	22531	0	0	0	6.85416e-05	0.265828
Rhizopus	1	1633	45.56	1633	0	0	0	0.0121319	0.0219743
Unclassified	475	1599791	46.47	3449	49.03	6.5	16.67	4.16856	13.3857
Lacticaseibacillus	245	573573	46.56	2352	22.47	0	0	2.40896	0.00701956
Limosilactobacillus	2	3425	48.93	1888	0	0	0	0.0142567	0
Citrobacter	1	23147	50.64	23147	0	0	0	0	0.267659
Plasmodium	3	13337	50.87	6707	0	0	0	0.0403025	0.0882023
Escherichia	2	17268	52.36	15336	0	0	0	0.00945874	0.382413
Enterobacter	123	4494034	55.07	53910	92.35	0.31	50	0.0169298	67.6279
Ensete	1	3593	55.52	3593	0	0	0	0.0545591	0
Mycobacterium	1	3552	56.46	3552	0	0	0	0.0273481	0.0650072
Pseudomonas	644	5448569	58.32	12476	97.63	2.05	36.36	90.4629	0.0317406
Klebsiella	43	88480	59.87	1904	0	0	0	0.0669651	0.317406
Pan	1	1948	61.04	1948	0	0	0	0.0123375	0.0296042
Homo	2	3589	62.52	1919	0	0	0	0.0174096	0.0439485
Proteus	1	4067	68.18	4067	0	0	0	0.0322146	0.0988842
Aspergillus	1	2345	70.83	2345	0	0	0	0.0137769	0.0552409
Dietzia	1	5433	71.25	5433	0	0	0	0.055176	0.15443

## Sheet: _xltb_storage_
XL Toolbox Settings
	export_preset	<?xml version="1.0" encoding="utf-16"?>_x000D_ <Preset xmlns:xsd="http://www.w3.org/2001/XMLSchema" xmlns:xsi="http://www.w3.org/2001/XMLSchema-instance">_x000D_ <Name>Tiff, 600 dpi, RGB, White canvas</Name>_x000D_ <Dpi>450</Dpi>_x000D_ <FileType>Tiff</FileType>_x000D_ <ColorSpace>Rgb</ColorSpace>_x000D_ <Transparency>WhiteCanvas</Transparency>_x000D_ <UseColorProfile>false</UseColorProfile>_x000…
	export_path	E:\oral\mdpi\Figure and Tables\genus_31.tif
