# Supplementary material for: Taxonomic Assignment-Based Genome Reconstruction from Apical Periodontal Metagenomes to Identify Antibiotic Resistance and Virulence Factors
Source: Life (Basel). 2023 Jan 9;13(1):194. doi: 10.3390/life13010194 (PMC9861942; doi:10.3390/life13010194)
Supplement: Supplementary file 1 [file life-13-00194-s001.zip › life-2097191-supplementary/supplementary_tableS4.xlsx]

## Sheet: Table S4
Supplementary Table S4: Summary of ORF predictions and annotation of MAGs.
Features	Enterobacter ( MAG01)	Enterococcus (MAG02)	Lacticaseibacillus (MAG04)	Pseudomonas (MAG05)	Streptococcus (MAG06)	Unclassified Genus (MAG07)
No of Contigs	123	473	245	644	243	475
Genome Size (bp)	4494034	2088889	573573	5448569	537141	1599791
mRNA:	4293	1978	609	5072	512	1485
CDS	4222	1969	590	5017	506	1430
tRNA	66	8	17	t1	4	41
rRNA	5	1	2	1	2	14
Gene	4293	1978	609	5072	512	1485
