# Supplementary material for: Taxonomic Assignment-Based Genome Reconstruction from Apical Periodontal Metagenomes to Identify Antibiotic Resistance and Virulence Factors
Source: Life (Basel). 2023 Jan 9;13(1):194. doi: 10.3390/life13010194 (PMC9861942; doi:10.3390/life13010194)
Supplement: Supplementary file 1 [file life-13-00194-s001.zip › life-2097191-supplementary/supplementary_tableS5.xlsx]

## Sheet: Table S5
Supplementary Table S5: Metabolic pathway recovered from 6 MAGs by the kofamscan result.
ORFs ID	MAGs ID	KO	Pathway	SuperPathway	SubPathway	SubPathway ID	Gene Name
MAG05_00098	MAG05	K00003	Metabolism	Amino acid metabolism	Glycine, serine and threonine metabolism	ko00260	hom; homoserine dehydrogenase [EC:1.1.1.3]
MAG05_00098	MAG05	K00003	Metabolism	Amino acid metabolism	Cysteine and methionine metabolism	ko00270	hom; homoserine dehydrogenase [EC:1.1.1.3]
MAG05_00098	MAG05	K00003	Metabolism	Amino acid metabolism	Lysine biosynthesis	ko00300	hom; homoserine dehydrogenase [EC:1.1.1.3]
MAG02_00764	MAG02	K00003	Metabolism	Amino acid metabolism	Glycine, serine and threonine metabolism	ko00260	hom; homoserine dehydrogenase [EC:1.1.1.3]
MAG02_00764	MAG02	K00003	Metabolism	Amino acid metabolism	Cysteine and methionine metabolism	ko00270	hom; homoserine dehydrogenase [EC:1.1.1.3]
MAG02_00764	MAG02	K00003	Metabolism	Amino acid metabolism	Lysine biosynthesis	ko00300	hom; homoserine dehydrogenase [EC:1.1.1.3]
MAG01_03114	MAG01	K00005	Metabolism	Lipid metabolism	Glycerolipid metabolism	ko00561	gldA; glycerol dehydrogenase [EC:1.1.1.6]
MAG01_03114	MAG01	K00005	Metabolism	Carbohydrate metabolism	Propanoate metabolism	ko00640	gldA; glycerol dehydrogenase [EC:1.1.1.6]
MAG01_01141	MAG01	K00009	Metabolism	Carbohydrate metabolism	Fructose and mannose metabolism	ko00051	mtlD; mannitol-1-phosphate 5-dehydrogenase [EC:1.1.1.17]
MAG02_00643	MAG02	K00009	Metabolism	Carbohydrate metabolism	Fructose and mannose metabolism	ko00051	mtlD; mannitol-1-phosphate 5-dehydrogenase [EC:1.1.1.17]
MAG04_00064	MAG04	K00010	Metabolism	Carbohydrate metabolism	Inositol phosphate metabolism	ko00562	iolG; myo-inositol 2-dehydrogenase / D-chiro-inositol 1-dehydrogenase [EC:1.1.1.18 1.1.1.369]
MAG04_00064	MAG04	K00010	Metabolism	Biosynthesis of other secondary metabolites	Streptomycin biosynthesis	ko00521	iolG; myo-inositol 2-dehydrogenase / D-chiro-inositol 1-dehydrogenase [EC:1.1.1.18 1.1.1.369]
MAG01_01724	MAG01	K00010	Metabolism	Carbohydrate metabolism	Inositol phosphate metabolism	ko00562	iolG; myo-inositol 2-dehydrogenase / D-chiro-inositol 1-dehydrogenase [EC:1.1.1.18 1.1.1.369]
MAG01_01724	MAG01	K00010	Metabolism	Biosynthesis of other secondary metabolites	Streptomycin biosynthesis	ko00521	iolG; myo-inositol 2-dehydrogenase / D-chiro-inositol 1-dehydrogenase [EC:1.1.1.18 1.1.1.369]
MAG05_04767	MAG05	K00012	Metabolism	Carbohydrate metabolism	Amino sugar and nucleotide sugar metabolism	ko00520	UGDH, ugd; UDPglucose 6-dehydrogenase [EC:1.1.1.22]
MAG05_04767	MAG05	K00012	Metabolism	Carbohydrate metabolism	Pentose and glucuronate interconversions	ko00040	UGDH, ugd; UDPglucose 6-dehydrogenase [EC:1.1.1.22]
MAG05_04767	MAG05	K00012	Metabolism	Glycan biosynthesis and metabolism	O-Antigen nucleotide sugar biosynthesis	ko00541	UGDH, ugd; UDPglucose 6-dehydrogenase [EC:1.1.1.22]
MAG05_04767	MAG05	K00012	Metabolism	Carbohydrate metabolism	Ascorbate and aldarate metabolism	ko00053	UGDH, ugd; UDPglucose 6-dehydrogenase [EC:1.1.1.22]
MAG01_03338	MAG01	K00012	Metabolism	Carbohydrate metabolism	Amino sugar and nucleotide sugar metabolism	ko00520	UGDH, ugd; UDPglucose 6-dehydrogenase [EC:1.1.1.22]
MAG01_03338	MAG01	K00012	Metabolism	Carbohydrate metabolism	Pentose and glucuronate interconversions	ko00040	UGDH, ugd; UDPglucose 6-dehydrogenase [EC:1.1.1.22]
MAG01_03338	MAG01	K00012	Metabolism	Glycan biosynthesis and metabolism	O-Antigen nucleotide sugar biosynthesis	ko00541	UGDH, ugd; UDPglucose 6-dehydrogenase [EC:1.1.1.22]
MAG01_03338	MAG01	K00012	Metabolism	Carbohydrate metabolism	Ascorbate and aldarate metabolism	ko00053	UGDH, ugd; UDPglucose 6-dehydrogenase [EC:1.1.1.22]
MAG05_00843	MAG05	K00013	Metabolism	Amino acid metabolism	Histidine metabolism	ko00340	hisD; histidinol dehydrogenase [EC:1.1.1.23]
MAG01_03348	MAG01	K00013	Metabolism	Amino acid metabolism	Histidine metabolism	ko00340	hisD; histidinol dehydrogenase [EC:1.1.1.23]
MAG01_04072	MAG01	K00014	Metabolism	Amino acid metabolism	Phenylalanine, tyrosine and tryptophan biosynthesis	ko00400	aroE; shikimate dehydrogenase [EC:1.1.1.25]
MAG05_00601	MAG05	K00014	Metabolism	Amino acid metabolism	Phenylalanine, tyrosine and tryptophan biosynthesis	ko00400	aroE; shikimate dehydrogenase [EC:1.1.1.25]
MAG05_01733	MAG05	K00014	Metabolism	Amino acid metabolism	Phenylalanine, tyrosine and tryptophan biosynthesis	ko00400	aroE; shikimate dehydrogenase [EC:1.1.1.25]
MAG05_04007	MAG05	K00014	Metabolism	Amino acid metabolism	Phenylalanine, tyrosine and tryptophan biosynthesis	ko00400	aroE; shikimate dehydrogenase [EC:1.1.1.25]
MAG05_04601	MAG05	K00014	Metabolism	Amino acid metabolism	Phenylalanine, tyrosine and tryptophan biosynthesis	ko00400	aroE; shikimate dehydrogenase [EC:1.1.1.25]
MAG05_02300	MAG05	K00014	Metabolism	Amino acid metabolism	Phenylalanine, tyrosine and tryptophan biosynthesis	ko00400	aroE; shikimate dehydrogenase [EC:1.1.1.25]
MAG02_01411	MAG02	K00016	Metabolism	Carbohydrate metabolism	Pyruvate metabolism	ko00620	LDH, ldh; L-lactate dehydrogenase [EC:1.1.1.27]
MAG02_01411	MAG02	K00016	Environmental Information Processing	Signal transduction	HIF-1 signaling pathway	ko04066	LDH, ldh; L-lactate dehydrogenase [EC:1.1.1.27]
MAG02_01411	MAG02	K00016	Brite Hierarchies	Protein families: signaling and cellular processes	Exosome	BR:ko04147	LDH, ldh; L-lactate dehydrogenase [EC:1.1.1.27]
MAG02_01411	MAG02	K00016	Human Diseases	Cancer: overview	Central carbon metabolism in cancer	ko05230	LDH, ldh; L-lactate dehydrogenase [EC:1.1.1.27]
MAG02_01411	MAG02	K00016	Metabolism	Amino acid metabolism	Cysteine and methionine metabolism	ko00270	LDH, ldh; L-lactate dehydrogenase [EC:1.1.1.27]
MAG02_01411	MAG02	K00016	Metabolism	Carbohydrate metabolism	Glycolysis / Gluconeogenesis	ko00010	LDH, ldh; L-lactate dehydrogenase [EC:1.1.1.27]
MAG02_01411	MAG02	K00016	Metabolism	Carbohydrate metabolism	Propanoate metabolism	ko00640	LDH, ldh; L-lactate dehydrogenase [EC:1.1.1.27]
MAG02_01411	MAG02	K00016	Organismal Systems	Endocrine system	Glucagon signaling pathway	ko04922	LDH, ldh; L-lactate dehydrogenase [EC:1.1.1.27]
MAG04_00463	MAG04	K00016	Metabolism	Carbohydrate metabolism	Pyruvate metabolism	ko00620	LDH, ldh; L-lactate dehydrogenase [EC:1.1.1.27]
MAG04_00463	MAG04	K00016	Environmental Information Processing	Signal transduction	HIF-1 signaling pathway	ko04066	LDH, ldh; L-lactate dehydrogenase [EC:1.1.1.27]
MAG04_00463	MAG04	K00016	Brite Hierarchies	Protein families: signaling and cellular processes	Exosome	BR:ko04147	LDH, ldh; L-lactate dehydrogenase [EC:1.1.1.27]
MAG04_00463	MAG04	K00016	Human Diseases	Cancer: overview	Central carbon metabolism in cancer	ko05230	LDH, ldh; L-lactate dehydrogenase [EC:1.1.1.27]
MAG04_00463	MAG04	K00016	Metabolism	Amino acid metabolism	Cysteine and methionine metabolism	ko00270	LDH, ldh; L-lactate dehydrogenase [EC:1.1.1.27]
MAG04_00463	MAG04	K00016	Metabolism	Carbohydrate metabolism	Glycolysis / Gluconeogenesis	ko00010	LDH, ldh; L-lactate dehydrogenase [EC:1.1.1.27]
MAG04_00463	MAG04	K00016	Metabolism	Carbohydrate metabolism	Propanoate metabolism	ko00640	LDH, ldh; L-lactate dehydrogenase [EC:1.1.1.27]
MAG04_00463	MAG04	K00016	Organismal Systems	Endocrine system	Glucagon signaling pathway	ko04922	LDH, ldh; L-lactate dehydrogenase [EC:1.1.1.27]
MAG07_00636	MAG07	K00016	Metabolism	Carbohydrate metabolism	Pyruvate metabolism	ko00620	LDH, ldh; L-lactate dehydrogenase [EC:1.1.1.27]
MAG07_00636	MAG07	K00016	Environmental Information Processing	Signal transduction	HIF-1 signaling pathway	ko04066	LDH, ldh; L-lactate dehydrogenase [EC:1.1.1.27]
MAG07_00636	MAG07	K00016	Brite Hierarchies	Protein families: signaling and cellular processes	Exosome	BR:ko04147	LDH, ldh; L-lactate dehydrogenase [EC:1.1.1.27]
MAG07_00636	MAG07	K00016	Human Diseases	Cancer: overview	Central carbon metabolism in cancer	ko05230	LDH, ldh; L-lactate dehydrogenase [EC:1.1.1.27]
MAG07_00636	MAG07	K00016	Metabolism	Amino acid metabolism	Cysteine and methionine metabolism	ko00270	LDH, ldh; L-lactate dehydrogenase [EC:1.1.1.27]
MAG07_00636	MAG07	K00016	Metabolism	Carbohydrate metabolism	Glycolysis / Gluconeogenesis	ko00010	LDH, ldh; L-lactate dehydrogenase [EC:1.1.1.27]
MAG07_00636	MAG07	K00016	Metabolism	Carbohydrate metabolism	Propanoate metabolism	ko00640	LDH, ldh; L-lactate dehydrogenase [EC:1.1.1.27]
MAG07_00636	MAG07	K00016	Organismal Systems	Endocrine system	Glucagon signaling pathway	ko04922	LDH, ldh; L-lactate dehydrogenase [EC:1.1.1.27]
MAG07_01418	MAG07	K00016	Metabolism	Carbohydrate metabolism	Pyruvate metabolism	ko00620	LDH, ldh; L-lactate dehydrogenase [EC:1.1.1.27]
MAG07_01418	MAG07	K00016	Environmental Information Processing	Signal transduction	HIF-1 signaling pathway	ko04066	LDH, ldh; L-lactate dehydrogenase [EC:1.1.1.27]
MAG07_01418	MAG07	K00016	Brite Hierarchies	Protein families: signaling and cellular processes	Exosome	BR:ko04147	LDH, ldh; L-lactate dehydrogenase [EC:1.1.1.27]
MAG07_01418	MAG07	K00016	Human Diseases	Cancer: overview	Central carbon metabolism in cancer	ko05230	LDH, ldh; L-lactate dehydrogenase [EC:1.1.1.27]
MAG07_01418	MAG07	K00016	Metabolism	Amino acid metabolism	Cysteine and methionine metabolism	ko00270	LDH, ldh; L-lactate dehydrogenase [EC:1.1.1.27]
MAG07_01418	MAG07	K00016	Metabolism	Carbohydrate metabolism	Glycolysis / Gluconeogenesis	ko00010	LDH, ldh; L-lactate dehydrogenase [EC:1.1.1.27]
MAG07_01418	MAG07	K00016	Metabolism	Carbohydrate metabolism	Propanoate metabolism	ko00640	LDH, ldh; L-lactate dehydrogenase [EC:1.1.1.27]
MAG07_01418	MAG07	K00016	Organismal Systems	Endocrine system	Glucagon signaling pathway	ko04922	LDH, ldh; L-lactate dehydrogenase [EC:1.1.1.27]
MAG04_00308	MAG04	K00016	Metabolism	Carbohydrate metabolism	Pyruvate metabolism	ko00620	LDH, ldh; L-lactate dehydrogenase [EC:1.1.1.27]
MAG04_00308	MAG04	K00016	Environmental Information Processing	Signal transduction	HIF-1 signaling pathway	ko04066	LDH, ldh; L-lactate dehydrogenase [EC:1.1.1.27]
MAG04_00308	MAG04	K00016	Brite Hierarchies	Protein families: signaling and cellular processes	Exosome	BR:ko04147	LDH, ldh; L-lactate dehydrogenase [EC:1.1.1.27]
MAG04_00308	MAG04	K00016	Human Diseases	Cancer: overview	Central carbon metabolism in cancer	ko05230	LDH, ldh; L-lactate dehydrogenase [EC:1.1.1.27]
MAG04_00308	MAG04	K00016	Metabolism	Amino acid metabolism	Cysteine and methionine metabolism	ko00270	LDH, ldh; L-lactate dehydrogenase [EC:1.1.1.27]
MAG04_00308	MAG04	K00016	Metabolism	Carbohydrate metabolism	Glycolysis / Gluconeogenesis	ko00010	LDH, ldh; L-lactate dehydrogenase [EC:1.1.1.27]
MAG04_00308	MAG04	K00016	Metabolism	Carbohydrate metabolism	Propanoate metabolism	ko00640	LDH, ldh; L-lactate dehydrogenase [EC:1.1.1.27]
MAG04_00308	MAG04	K00016	Organismal Systems	Endocrine system	Glucagon signaling pathway	ko04922	LDH, ldh; L-lactate dehydrogenase [EC:1.1.1.27]
MAG05_01646	MAG05	K00018	Metabolism	Amino acid metabolism	Glycine, serine and threonine metabolism	ko00260	hprA; glycerate dehydrogenase [EC:1.1.1.29]
MAG05_01646	MAG05	K00018	Metabolism	Energy metabolism	Methane metabolism	ko00680	hprA; glycerate dehydrogenase [EC:1.1.1.29]
MAG05_01646	MAG05	K00018	Metabolism	Carbohydrate metabolism	Glyoxylate and dicarboxylate metabolism	ko00630	hprA; glycerate dehydrogenase [EC:1.1.1.29]
MAG05_01465	MAG05	K00018	Metabolism	Amino acid metabolism	Glycine, serine and threonine metabolism	ko00260	hprA; glycerate dehydrogenase [EC:1.1.1.29]
MAG05_01465	MAG05	K00018	Metabolism	Energy metabolism	Methane metabolism	ko00680	hprA; glycerate dehydrogenase [EC:1.1.1.29]
MAG05_01465	MAG05	K00018	Metabolism	Carbohydrate metabolism	Glyoxylate and dicarboxylate metabolism	ko00630	hprA; glycerate dehydrogenase [EC:1.1.1.29]
MAG01_02185	MAG01	K00019	Metabolism	Carbohydrate metabolism	Butanoate metabolism	ko00650	E1.1.1.30, bdh; 3-hydroxybutyrate dehydrogenase [EC:1.1.1.30]
MAG01_02185	MAG01	K00019	Metabolism	Lipid metabolism	Synthesis and degradation of ketone bodies	ko00072	E1.1.1.30, bdh; 3-hydroxybutyrate dehydrogenase [EC:1.1.1.30]
MAG05_03774	MAG05	K00019	Metabolism	Carbohydrate metabolism	Butanoate metabolism	ko00650	E1.1.1.30, bdh; 3-hydroxybutyrate dehydrogenase [EC:1.1.1.30]
MAG05_03774	MAG05	K00019	Metabolism	Lipid metabolism	Synthesis and degradation of ketone bodies	ko00072	E1.1.1.30, bdh; 3-hydroxybutyrate dehydrogenase [EC:1.1.1.30]
MAG05_04477	MAG05	K00019	Metabolism	Carbohydrate metabolism	Butanoate metabolism	ko00650	E1.1.1.30, bdh; 3-hydroxybutyrate dehydrogenase [EC:1.1.1.30]
MAG05_04477	MAG05	K00019	Metabolism	Lipid metabolism	Synthesis and degradation of ketone bodies	ko00072	E1.1.1.30, bdh; 3-hydroxybutyrate dehydrogenase [EC:1.1.1.30]
MAG05_00240	MAG05	K00020	Metabolism	Amino acid metabolism	Valine, leucine and isoleucine degradation	ko00280	HIBADH, mmsB; 3-hydroxyisobutyrate dehydrogenase [EC:1.1.1.31]
MAG07_00639	MAG07	K00020	Metabolism	Amino acid metabolism	Valine, leucine and isoleucine degradation	ko00280	HIBADH, mmsB; 3-hydroxyisobutyrate dehydrogenase [EC:1.1.1.31]
MAG01_02897	MAG01	K00029	Organismal Systems	Endocrine system	PPAR signaling pathway	ko03320	E1.1.1.40, maeB; malate dehydrogenase (oxaloacetate-decarboxylating)(NADP+) [EC:1.1.1.40]
MAG01_02897	MAG01	K00029	Metabolism	Carbohydrate metabolism	Pyruvate metabolism	ko00620	E1.1.1.40, maeB; malate dehydrogenase (oxaloacetate-decarboxylating)(NADP+) [EC:1.1.1.40]
MAG01_02897	MAG01	K00029	Metabolism	Energy metabolism	Carbon fixation in photosynthetic organisms	ko00710	E1.1.1.40, maeB; malate dehydrogenase (oxaloacetate-decarboxylating)(NADP+) [EC:1.1.1.40]
MAG01_00996	MAG01	K00029	Organismal Systems	Endocrine system	PPAR signaling pathway	ko03320	E1.1.1.40, maeB; malate dehydrogenase (oxaloacetate-decarboxylating)(NADP+) [EC:1.1.1.40]
MAG01_00996	MAG01	K00029	Metabolism	Carbohydrate metabolism	Pyruvate metabolism	ko00620	E1.1.1.40, maeB; malate dehydrogenase (oxaloacetate-decarboxylating)(NADP+) [EC:1.1.1.40]
MAG01_00996	MAG01	K00029	Metabolism	Energy metabolism	Carbon fixation in photosynthetic organisms	ko00710	E1.1.1.40, maeB; malate dehydrogenase (oxaloacetate-decarboxylating)(NADP+) [EC:1.1.1.40]
MAG05_00044	MAG05	K00029	Organismal Systems	Endocrine system	PPAR signaling pathway	ko03320	E1.1.1.40, maeB; malate dehydrogenase (oxaloacetate-decarboxylating)(NADP+) [EC:1.1.1.40]
MAG05_00044	MAG05	K00029	Metabolism	Carbohydrate metabolism	Pyruvate metabolism	ko00620	E1.1.1.40, maeB; malate dehydrogenase (oxaloacetate-decarboxylating)(NADP+) [EC:1.1.1.40]
MAG05_00044	MAG05	K00029	Metabolism	Energy metabolism	Carbon fixation in photosynthetic organisms	ko00710	E1.1.1.40, maeB; malate dehydrogenase (oxaloacetate-decarboxylating)(NADP+) [EC:1.1.1.40]
MAG07_00954	MAG07	K00029	Organismal Systems	Endocrine system	PPAR signaling pathway	ko03320	E1.1.1.40, maeB; malate dehydrogenase (oxaloacetate-decarboxylating)(NADP+) [EC:1.1.1.40]
MAG07_00954	MAG07	K00029	Metabolism	Carbohydrate metabolism	Pyruvate metabolism	ko00620	E1.1.1.40, maeB; malate dehydrogenase (oxaloacetate-decarboxylating)(NADP+) [EC:1.1.1.40]
MAG07_00954	MAG07	K00029	Metabolism	Energy metabolism	Carbon fixation in photosynthetic organisms	ko00710	E1.1.1.40, maeB; malate dehydrogenase (oxaloacetate-decarboxylating)(NADP+) [EC:1.1.1.40]
MAG01_01888	MAG01	K00029	Organismal Systems	Endocrine system	PPAR signaling pathway	ko03320	E1.1.1.40, maeB; malate dehydrogenase (oxaloacetate-decarboxylating)(NADP+) [EC:1.1.1.40]
MAG01_01888	MAG01	K00029	Metabolism	Carbohydrate metabolism	Pyruvate metabolism	ko00620	E1.1.1.40, maeB; malate dehydrogenase (oxaloacetate-decarboxylating)(NADP+) [EC:1.1.1.40]
MAG01_01888	MAG01	K00029	Metabolism	Energy metabolism	Carbon fixation in photosynthetic organisms	ko00710	E1.1.1.40, maeB; malate dehydrogenase (oxaloacetate-decarboxylating)(NADP+) [EC:1.1.1.40]
MAG01_02331	MAG01	K00031	Cellular Processes	Transport and catabolism	Peroxisome	ko04146	IDH1, IDH2, icd; isocitrate dehydrogenase [EC:1.1.1.42]
MAG01_02331	MAG01	K00031	Metabolism	Energy metabolism	Carbon fixation pathways in prokaryotes	ko00720	IDH1, IDH2, icd; isocitrate dehydrogenase [EC:1.1.1.42]
MAG01_02331	MAG01	K00031	Metabolism	Metabolism of other amino acids	Glutathione metabolism	ko00480	IDH1, IDH2, icd; isocitrate dehydrogenase [EC:1.1.1.42]
MAG01_02331	MAG01	K00031	Human Diseases	Cancer: overview	Central carbon metabolism in cancer	ko05230	IDH1, IDH2, icd; isocitrate dehydrogenase [EC:1.1.1.42]
MAG01_02331	MAG01	K00031	Metabolism	Carbohydrate metabolism	Citrate cycle (TCA cycle)	ko00020	IDH1, IDH2, icd; isocitrate dehydrogenase [EC:1.1.1.42]
MAG05_04882	MAG05	K00032	Metabolism	Carbohydrate metabolism	Pentose phosphate pathway	ko00030	E1.1.1.43; phosphogluconate 2-dehydrogenase [EC:1.1.1.43]
MAG05_04882	MAG05	K00032	Metabolism	Metabolism of other amino acids	Glutathione metabolism	ko00480	E1.1.1.43; phosphogluconate 2-dehydrogenase [EC:1.1.1.43]
MAG01_03335	MAG01	K00033	Metabolism	Metabolism of other amino acids	Glutathione metabolism	ko00480	PGD, gnd, gntZ; 6-phosphogluconate dehydrogenase [EC:1.1.1.44 1.1.1.343]
MAG01_03335	MAG01	K00033	Metabolism	Carbohydrate metabolism	Pentose phosphate pathway	ko00030	PGD, gnd, gntZ; 6-phosphogluconate dehydrogenase [EC:1.1.1.44 1.1.1.343]
MAG02_00400	MAG02	K00033	Metabolism	Metabolism of other amino acids	Glutathione metabolism	ko00480	PGD, gnd, gntZ; 6-phosphogluconate dehydrogenase [EC:1.1.1.44 1.1.1.343]
MAG02_00400	MAG02	K00033	Metabolism	Carbohydrate metabolism	Pentose phosphate pathway	ko00030	PGD, gnd, gntZ; 6-phosphogluconate dehydrogenase [EC:1.1.1.44 1.1.1.343]
MAG02_01012	MAG02	K00033	Metabolism	Metabolism of other amino acids	Glutathione metabolism	ko00480	PGD, gnd, gntZ; 6-phosphogluconate dehydrogenase [EC:1.1.1.44 1.1.1.343]
MAG02_01012	MAG02	K00033	Metabolism	Carbohydrate metabolism	Pentose phosphate pathway	ko00030	PGD, gnd, gntZ; 6-phosphogluconate dehydrogenase [EC:1.1.1.44 1.1.1.343]
MAG01_00676	MAG01	K00036	Metabolism	Metabolism of other amino acids	Glutathione metabolism	ko00480	G6PD, zwf; glucose-6-phosphate 1-dehydrogenase [EC:1.1.1.49 1.1.1.363]
MAG01_00676	MAG01	K00036	Brite Hierarchies	Protein families: signaling and cellular processes	Exosome	BR:ko04147	G6PD, zwf; glucose-6-phosphate 1-dehydrogenase [EC:1.1.1.49 1.1.1.363]
MAG01_00676	MAG01	K00036	Human Diseases	Cancer: overview	Central carbon metabolism in cancer	ko05230	G6PD, zwf; glucose-6-phosphate 1-dehydrogenase [EC:1.1.1.49 1.1.1.363]
MAG01_00676	MAG01	K00036	Metabolism	Carbohydrate metabolism	Pentose phosphate pathway	ko00030	G6PD, zwf; glucose-6-phosphate 1-dehydrogenase [EC:1.1.1.49 1.1.1.363]
MAG05_02690	MAG05	K00036	Metabolism	Metabolism of other amino acids	Glutathione metabolism	ko00480	G6PD, zwf; glucose-6-phosphate 1-dehydrogenase [EC:1.1.1.49 1.1.1.363]
MAG05_02690	MAG05	K00036	Brite Hierarchies	Protein families: signaling and cellular processes	Exosome	BR:ko04147	G6PD, zwf; glucose-6-phosphate 1-dehydrogenase [EC:1.1.1.49 1.1.1.363]
MAG05_02690	MAG05	K00036	Human Diseases	Cancer: overview	Central carbon metabolism in cancer	ko05230	G6PD, zwf; glucose-6-phosphate 1-dehydrogenase [EC:1.1.1.49 1.1.1.363]
MAG05_02690	MAG05	K00036	Metabolism	Carbohydrate metabolism	Pentose phosphate pathway	ko00030	G6PD, zwf; glucose-6-phosphate 1-dehydrogenase [EC:1.1.1.49 1.1.1.363]
MAG05_02815	MAG05	K00036	Metabolism	Metabolism of other amino acids	Glutathione metabolism	ko00480	G6PD, zwf; glucose-6-phosphate 1-dehydrogenase [EC:1.1.1.49 1.1.1.363]
MAG05_02815	MAG05	K00036	Brite Hierarchies	Protein families: signaling and cellular processes	Exosome	BR:ko04147	G6PD, zwf; glucose-6-phosphate 1-dehydrogenase [EC:1.1.1.49 1.1.1.363]
MAG05_02815	MAG05	K00036	Human Diseases	Cancer: overview	Central carbon metabolism in cancer	ko05230	G6PD, zwf; glucose-6-phosphate 1-dehydrogenase [EC:1.1.1.49 1.1.1.363]
MAG05_02815	MAG05	K00036	Metabolism	Carbohydrate metabolism	Pentose phosphate pathway	ko00030	G6PD, zwf; glucose-6-phosphate 1-dehydrogenase [EC:1.1.1.49 1.1.1.363]
MAG01_03195	MAG01	K00040	Metabolism	Carbohydrate metabolism	Pentose and glucuronate interconversions	ko00040	uxuB; fructuronate reductase [EC:1.1.1.57]
MAG01_04270	MAG01	K00040	Metabolism	Carbohydrate metabolism	Pentose and glucuronate interconversions	ko00040	uxuB; fructuronate reductase [EC:1.1.1.57]
MAG05_00129	MAG05	K00040	Metabolism	Carbohydrate metabolism	Pentose and glucuronate interconversions	ko00040	uxuB; fructuronate reductase [EC:1.1.1.57]
MAG01_03789	MAG01	K00041	Metabolism	Carbohydrate metabolism	Pentose and glucuronate interconversions	ko00040	uxaB; tagaturonate reductase [EC:1.1.1.58]
MAG01_01678	MAG01	K00042	Metabolism	Carbohydrate metabolism	Glyoxylate and dicarboxylate metabolism	ko00630	garR, glxR; 2-hydroxy-3-oxopropionate reductase [EC:1.1.1.60]
MAG05_02429	MAG05	K00042	Metabolism	Carbohydrate metabolism	Glyoxylate and dicarboxylate metabolism	ko00630	garR, glxR; 2-hydroxy-3-oxopropionate reductase [EC:1.1.1.60]
MAG05_02829	MAG05	K00046	Not Included in Pathway or Brite	Unclassified: metabolism	Enzymes with EC numbers		idnO; gluconate 5-dehydrogenase [EC:1.1.1.69]
MAG02_01387	MAG02	K00046	Not Included in Pathway or Brite	Unclassified: metabolism	Enzymes with EC numbers		idnO; gluconate 5-dehydrogenase [EC:1.1.1.69]
MAG06_00503	MAG06	K00052	Metabolism	Amino acid metabolism	Valine, leucine and isoleucine biosynthesis	ko00290	leuB, IMDH; 3-isopropylmalate dehydrogenase [EC:1.1.1.85]
MAG06_00503	MAG06	K00052	Metabolism	Carbohydrate metabolism	C5-Branched dibasic acid metabolism	ko00660	leuB, IMDH; 3-isopropylmalate dehydrogenase [EC:1.1.1.85]
MAG07_00018	MAG07	K00052	Metabolism	Amino acid metabolism	Valine, leucine and isoleucine biosynthesis	ko00290	leuB, IMDH; 3-isopropylmalate dehydrogenase [EC:1.1.1.85]
MAG07_00018	MAG07	K00052	Metabolism	Carbohydrate metabolism	C5-Branched dibasic acid metabolism	ko00660	leuB, IMDH; 3-isopropylmalate dehydrogenase [EC:1.1.1.85]
MAG05_03126	MAG05	K00052	Metabolism	Amino acid metabolism	Valine, leucine and isoleucine biosynthesis	ko00290	leuB, IMDH; 3-isopropylmalate dehydrogenase [EC:1.1.1.85]
MAG05_03126	MAG05	K00052	Metabolism	Carbohydrate metabolism	C5-Branched dibasic acid metabolism	ko00660	leuB, IMDH; 3-isopropylmalate dehydrogenase [EC:1.1.1.85]
MAG05_02390	MAG05	K00053	Metabolism	Amino acid metabolism	Valine, leucine and isoleucine biosynthesis	ko00290	ilvC; ketol-acid reductoisomerase [EC:1.1.1.86]
MAG05_02390	MAG05	K00053	Metabolism	Metabolism of cofactors and vitamins	Pantothenate and CoA biosynthesis	ko00770	ilvC; ketol-acid reductoisomerase [EC:1.1.1.86]
MAG07_00317	MAG07	K00053	Metabolism	Amino acid metabolism	Valine, leucine and isoleucine biosynthesis	ko00290	ilvC; ketol-acid reductoisomerase [EC:1.1.1.86]
MAG07_00317	MAG07	K00053	Metabolism	Metabolism of cofactors and vitamins	Pantothenate and CoA biosynthesis	ko00770	ilvC; ketol-acid reductoisomerase [EC:1.1.1.86]
MAG02_01363	MAG02	K00054	Metabolism	Metabolism of terpenoids and polyketides	Terpenoid backbone biosynthesis	ko00900	mvaA; hydroxymethylglutaryl-CoA reductase [EC:1.1.1.88]
MAG05_02249	MAG05	K00054	Metabolism	Metabolism of terpenoids and polyketides	Terpenoid backbone biosynthesis	ko00900	mvaA; hydroxymethylglutaryl-CoA reductase [EC:1.1.1.88]
MAG07_01329	MAG07	K00054	Metabolism	Metabolism of terpenoids and polyketides	Terpenoid backbone biosynthesis	ko00900	mvaA; hydroxymethylglutaryl-CoA reductase [EC:1.1.1.88]
MAG07_01471	MAG07	K00054	Metabolism	Metabolism of terpenoids and polyketides	Terpenoid backbone biosynthesis	ko00900	mvaA; hydroxymethylglutaryl-CoA reductase [EC:1.1.1.88]
MAG01_01132	MAG01	K00057	Metabolism	Lipid metabolism	Glycerophospholipid metabolism	ko00564	gpsA; glycerol-3-phosphate dehydrogenase (NAD(P)+) [EC:1.1.1.94]
MAG02_01627	MAG02	K00057	Metabolism	Lipid metabolism	Glycerophospholipid metabolism	ko00564	gpsA; glycerol-3-phosphate dehydrogenase (NAD(P)+) [EC:1.1.1.94]
MAG05_01969	MAG05	K00057	Metabolism	Lipid metabolism	Glycerophospholipid metabolism	ko00564	gpsA; glycerol-3-phosphate dehydrogenase (NAD(P)+) [EC:1.1.1.94]
MAG02_01405	MAG02	K00058	Metabolism	Amino acid metabolism	Glycine, serine and threonine metabolism	ko00260	serA, PHGDH; D-3-phosphoglycerate dehydrogenase / 2-oxoglutarate reductase [EC:1.1.1.95 1.1.1.399]
MAG02_01405	MAG02	K00058	Metabolism	Amino acid metabolism	Cysteine and methionine metabolism	ko00270	serA, PHGDH; D-3-phosphoglycerate dehydrogenase / 2-oxoglutarate reductase [EC:1.1.1.95 1.1.1.399]
MAG02_01405	MAG02	K00058	Brite Hierarchies	Protein families: signaling and cellular processes	Exosome	BR:ko04147	serA, PHGDH; D-3-phosphoglycerate dehydrogenase / 2-oxoglutarate reductase [EC:1.1.1.95 1.1.1.399]
MAG02_01405	MAG02	K00058	Metabolism	Energy metabolism	Methane metabolism	ko00680	serA, PHGDH; D-3-phosphoglycerate dehydrogenase / 2-oxoglutarate reductase [EC:1.1.1.95 1.1.1.399]
MAG05_00674	MAG05	K00058	Metabolism	Amino acid metabolism	Glycine, serine and threonine metabolism	ko00260	serA, PHGDH; D-3-phosphoglycerate dehydrogenase / 2-oxoglutarate reductase [EC:1.1.1.95 1.1.1.399]
MAG05_00674	MAG05	K00058	Metabolism	Amino acid metabolism	Cysteine and methionine metabolism	ko00270	serA, PHGDH; D-3-phosphoglycerate dehydrogenase / 2-oxoglutarate reductase [EC:1.1.1.95 1.1.1.399]
MAG05_00674	MAG05	K00058	Brite Hierarchies	Protein families: signaling and cellular processes	Exosome	BR:ko04147	serA, PHGDH; D-3-phosphoglycerate dehydrogenase / 2-oxoglutarate reductase [EC:1.1.1.95 1.1.1.399]
MAG05_00674	MAG05	K00058	Metabolism	Energy metabolism	Methane metabolism	ko00680	serA, PHGDH; D-3-phosphoglycerate dehydrogenase / 2-oxoglutarate reductase [EC:1.1.1.95 1.1.1.399]
MAG01_02743	MAG01	K00058	Metabolism	Amino acid metabolism	Glycine, serine and threonine metabolism	ko00260	serA, PHGDH; D-3-phosphoglycerate dehydrogenase / 2-oxoglutarate reductase [EC:1.1.1.95 1.1.1.399]
MAG01_02743	MAG01	K00058	Metabolism	Amino acid metabolism	Cysteine and methionine metabolism	ko00270	serA, PHGDH; D-3-phosphoglycerate dehydrogenase / 2-oxoglutarate reductase [EC:1.1.1.95 1.1.1.399]
MAG01_02743	MAG01	K00058	Brite Hierarchies	Protein families: signaling and cellular processes	Exosome	BR:ko04147	serA, PHGDH; D-3-phosphoglycerate dehydrogenase / 2-oxoglutarate reductase [EC:1.1.1.95 1.1.1.399]
MAG01_02743	MAG01	K00058	Metabolism	Energy metabolism	Methane metabolism	ko00680	serA, PHGDH; D-3-phosphoglycerate dehydrogenase / 2-oxoglutarate reductase [EC:1.1.1.95 1.1.1.399]
MAG05_01889	MAG05	K00059	Metabolism	Metabolism of cofactors and vitamins	Biotin metabolism	ko00780	fabG, OAR1; 3-oxoacyl-[acyl-carrier protein] reductase [EC:1.1.1.100]
MAG05_01889	MAG05	K00059	Brite Hierarchies	Protein families: metabolism	Lipid biosynthesis proteins	BR:ko01004	fabG, OAR1; 3-oxoacyl-[acyl-carrier protein] reductase [EC:1.1.1.100]
MAG05_01889	MAG05	K00059	Metabolism	Biosynthesis of other secondary metabolites	Prodigiosin biosynthesis	ko00333	fabG, OAR1; 3-oxoacyl-[acyl-carrier protein] reductase [EC:1.1.1.100]
MAG05_01889	MAG05	K00059	Metabolism	Lipid metabolism	Fatty acid biosynthesis	ko00061	fabG, OAR1; 3-oxoacyl-[acyl-carrier protein] reductase [EC:1.1.1.100]
MAG05_01921	MAG05	K00059	Metabolism	Metabolism of cofactors and vitamins	Biotin metabolism	ko00780	fabG, OAR1; 3-oxoacyl-[acyl-carrier protein] reductase [EC:1.1.1.100]
MAG05_01921	MAG05	K00059	Brite Hierarchies	Protein families: metabolism	Lipid biosynthesis proteins	BR:ko01004	fabG, OAR1; 3-oxoacyl-[acyl-carrier protein] reductase [EC:1.1.1.100]
MAG05_01921	MAG05	K00059	Metabolism	Biosynthesis of other secondary metabolites	Prodigiosin biosynthesis	ko00333	fabG, OAR1; 3-oxoacyl-[acyl-carrier protein] reductase [EC:1.1.1.100]
MAG05_01921	MAG05	K00059	Metabolism	Lipid metabolism	Fatty acid biosynthesis	ko00061	fabG, OAR1; 3-oxoacyl-[acyl-carrier protein] reductase [EC:1.1.1.100]
MAG05_02365	MAG05	K00059	Metabolism	Metabolism of cofactors and vitamins	Biotin metabolism	ko00780	fabG, OAR1; 3-oxoacyl-[acyl-carrier protein] reductase [EC:1.1.1.100]
MAG05_02365	MAG05	K00059	Brite Hierarchies	Protein families: metabolism	Lipid biosynthesis proteins	BR:ko01004	fabG, OAR1; 3-oxoacyl-[acyl-carrier protein] reductase [EC:1.1.1.100]
MAG05_02365	MAG05	K00059	Metabolism	Biosynthesis of other secondary metabolites	Prodigiosin biosynthesis	ko00333	fabG, OAR1; 3-oxoacyl-[acyl-carrier protein] reductase [EC:1.1.1.100]
MAG05_02365	MAG05	K00059	Metabolism	Lipid metabolism	Fatty acid biosynthesis	ko00061	fabG, OAR1; 3-oxoacyl-[acyl-carrier protein] reductase [EC:1.1.1.100]
MAG01_00137	MAG01	K00059	Metabolism	Metabolism of cofactors and vitamins	Biotin metabolism	ko00780	fabG, OAR1; 3-oxoacyl-[acyl-carrier protein] reductase [EC:1.1.1.100]
MAG01_00137	MAG01	K00059	Brite Hierarchies	Protein families: metabolism	Lipid biosynthesis proteins	BR:ko01004	fabG, OAR1; 3-oxoacyl-[acyl-carrier protein] reductase [EC:1.1.1.100]
MAG01_00137	MAG01	K00059	Metabolism	Biosynthesis of other secondary metabolites	Prodigiosin biosynthesis	ko00333	fabG, OAR1; 3-oxoacyl-[acyl-carrier protein] reductase [EC:1.1.1.100]
MAG01_00137	MAG01	K00059	Metabolism	Lipid metabolism	Fatty acid biosynthesis	ko00061	fabG, OAR1; 3-oxoacyl-[acyl-carrier protein] reductase [EC:1.1.1.100]
MAG01_01624	MAG01	K00059	Metabolism	Metabolism of cofactors and vitamins	Biotin metabolism	ko00780	fabG, OAR1; 3-oxoacyl-[acyl-carrier protein] reductase [EC:1.1.1.100]
MAG01_01624	MAG01	K00059	Brite Hierarchies	Protein families: metabolism	Lipid biosynthesis proteins	BR:ko01004	fabG, OAR1; 3-oxoacyl-[acyl-carrier protein] reductase [EC:1.1.1.100]
MAG01_01624	MAG01	K00059	Metabolism	Biosynthesis of other secondary metabolites	Prodigiosin biosynthesis	ko00333	fabG, OAR1; 3-oxoacyl-[acyl-carrier protein] reductase [EC:1.1.1.100]
MAG01_01624	MAG01	K00059	Metabolism	Lipid metabolism	Fatty acid biosynthesis	ko00061	fabG, OAR1; 3-oxoacyl-[acyl-carrier protein] reductase [EC:1.1.1.100]
MAG01_01834	MAG01	K00059	Metabolism	Metabolism of cofactors and vitamins	Biotin metabolism	ko00780	fabG, OAR1; 3-oxoacyl-[acyl-carrier protein] reductase [EC:1.1.1.100]
MAG01_01834	MAG01	K00059	Brite Hierarchies	Protein families: metabolism	Lipid biosynthesis proteins	BR:ko01004	fabG, OAR1; 3-oxoacyl-[acyl-carrier protein] reductase [EC:1.1.1.100]
MAG01_01834	MAG01	K00059	Metabolism	Biosynthesis of other secondary metabolites	Prodigiosin biosynthesis	ko00333	fabG, OAR1; 3-oxoacyl-[acyl-carrier protein] reductase [EC:1.1.1.100]
MAG01_01834	MAG01	K00059	Metabolism	Lipid metabolism	Fatty acid biosynthesis	ko00061	fabG, OAR1; 3-oxoacyl-[acyl-carrier protein] reductase [EC:1.1.1.100]
MAG01_02373	MAG01	K00059	Metabolism	Metabolism of cofactors and vitamins	Biotin metabolism	ko00780	fabG, OAR1; 3-oxoacyl-[acyl-carrier protein] reductase [EC:1.1.1.100]
MAG01_02373	MAG01	K00059	Brite Hierarchies	Protein families: metabolism	Lipid biosynthesis proteins	BR:ko01004	fabG, OAR1; 3-oxoacyl-[acyl-carrier protein] reductase [EC:1.1.1.100]
MAG01_02373	MAG01	K00059	Metabolism	Biosynthesis of other secondary metabolites	Prodigiosin biosynthesis	ko00333	fabG, OAR1; 3-oxoacyl-[acyl-carrier protein] reductase [EC:1.1.1.100]
MAG01_02373	MAG01	K00059	Metabolism	Lipid metabolism	Fatty acid biosynthesis	ko00061	fabG, OAR1; 3-oxoacyl-[acyl-carrier protein] reductase [EC:1.1.1.100]
MAG01_02753	MAG01	K00059	Metabolism	Metabolism of cofactors and vitamins	Biotin metabolism	ko00780	fabG, OAR1; 3-oxoacyl-[acyl-carrier protein] reductase [EC:1.1.1.100]
MAG01_02753	MAG01	K00059	Brite Hierarchies	Protein families: metabolism	Lipid biosynthesis proteins	BR:ko01004	fabG, OAR1; 3-oxoacyl-[acyl-carrier protein] reductase [EC:1.1.1.100]
MAG01_02753	MAG01	K00059	Metabolism	Biosynthesis of other secondary metabolites	Prodigiosin biosynthesis	ko00333	fabG, OAR1; 3-oxoacyl-[acyl-carrier protein] reductase [EC:1.1.1.100]
MAG01_02753	MAG01	K00059	Metabolism	Lipid metabolism	Fatty acid biosynthesis	ko00061	fabG, OAR1; 3-oxoacyl-[acyl-carrier protein] reductase [EC:1.1.1.100]
MAG01_03422	MAG01	K00059	Metabolism	Metabolism of cofactors and vitamins	Biotin metabolism	ko00780	fabG, OAR1; 3-oxoacyl-[acyl-carrier protein] reductase [EC:1.1.1.100]
MAG01_03422	MAG01	K00059	Brite Hierarchies	Protein families: metabolism	Lipid biosynthesis proteins	BR:ko01004	fabG, OAR1; 3-oxoacyl-[acyl-carrier protein] reductase [EC:1.1.1.100]
MAG01_03422	MAG01	K00059	Metabolism	Biosynthesis of other secondary metabolites	Prodigiosin biosynthesis	ko00333	fabG, OAR1; 3-oxoacyl-[acyl-carrier protein] reductase [EC:1.1.1.100]
MAG01_03422	MAG01	K00059	Metabolism	Lipid metabolism	Fatty acid biosynthesis	ko00061	fabG, OAR1; 3-oxoacyl-[acyl-carrier protein] reductase [EC:1.1.1.100]
MAG01_01862	MAG01	K00059	Metabolism	Metabolism of cofactors and vitamins	Biotin metabolism	ko00780	fabG, OAR1; 3-oxoacyl-[acyl-carrier protein] reductase [EC:1.1.1.100]
MAG01_01862	MAG01	K00059	Brite Hierarchies	Protein families: metabolism	Lipid biosynthesis proteins	BR:ko01004	fabG, OAR1; 3-oxoacyl-[acyl-carrier protein] reductase [EC:1.1.1.100]
MAG01_01862	MAG01	K00059	Metabolism	Biosynthesis of other secondary metabolites	Prodigiosin biosynthesis	ko00333	fabG, OAR1; 3-oxoacyl-[acyl-carrier protein] reductase [EC:1.1.1.100]
MAG01_01862	MAG01	K00059	Metabolism	Lipid metabolism	Fatty acid biosynthesis	ko00061	fabG, OAR1; 3-oxoacyl-[acyl-carrier protein] reductase [EC:1.1.1.100]
MAG02_00578	MAG02	K00059	Metabolism	Metabolism of cofactors and vitamins	Biotin metabolism	ko00780	fabG, OAR1; 3-oxoacyl-[acyl-carrier protein] reductase [EC:1.1.1.100]
MAG02_00578	MAG02	K00059	Brite Hierarchies	Protein families: metabolism	Lipid biosynthesis proteins	BR:ko01004	fabG, OAR1; 3-oxoacyl-[acyl-carrier protein] reductase [EC:1.1.1.100]
MAG02_00578	MAG02	K00059	Metabolism	Biosynthesis of other secondary metabolites	Prodigiosin biosynthesis	ko00333	fabG, OAR1; 3-oxoacyl-[acyl-carrier protein] reductase [EC:1.1.1.100]
MAG02_00578	MAG02	K00059	Metabolism	Lipid metabolism	Fatty acid biosynthesis	ko00061	fabG, OAR1; 3-oxoacyl-[acyl-carrier protein] reductase [EC:1.1.1.100]
MAG05_00303	MAG05	K00059	Metabolism	Metabolism of cofactors and vitamins	Biotin metabolism	ko00780	fabG, OAR1; 3-oxoacyl-[acyl-carrier protein] reductase [EC:1.1.1.100]
MAG05_00303	MAG05	K00059	Brite Hierarchies	Protein families: metabolism	Lipid biosynthesis proteins	BR:ko01004	fabG, OAR1; 3-oxoacyl-[acyl-carrier protein] reductase [EC:1.1.1.100]
MAG05_00303	MAG05	K00059	Metabolism	Biosynthesis of other secondary metabolites	Prodigiosin biosynthesis	ko00333	fabG, OAR1; 3-oxoacyl-[acyl-carrier protein] reductase [EC:1.1.1.100]
MAG05_00303	MAG05	K00059	Metabolism	Lipid metabolism	Fatty acid biosynthesis	ko00061	fabG, OAR1; 3-oxoacyl-[acyl-carrier protein] reductase [EC:1.1.1.100]
MAG05_03388	MAG05	K00059	Metabolism	Metabolism of cofactors and vitamins	Biotin metabolism	ko00780	fabG, OAR1; 3-oxoacyl-[acyl-carrier protein] reductase [EC:1.1.1.100]
MAG05_03388	MAG05	K00059	Brite Hierarchies	Protein families: metabolism	Lipid biosynthesis proteins	BR:ko01004	fabG, OAR1; 3-oxoacyl-[acyl-carrier protein] reductase [EC:1.1.1.100]
MAG05_03388	MAG05	K00059	Metabolism	Biosynthesis of other secondary metabolites	Prodigiosin biosynthesis	ko00333	fabG, OAR1; 3-oxoacyl-[acyl-carrier protein] reductase [EC:1.1.1.100]
MAG05_03388	MAG05	K00059	Metabolism	Lipid metabolism	Fatty acid biosynthesis	ko00061	fabG, OAR1; 3-oxoacyl-[acyl-carrier protein] reductase [EC:1.1.1.100]
MAG05_03509	MAG05	K00059	Metabolism	Metabolism of cofactors and vitamins	Biotin metabolism	ko00780	fabG, OAR1; 3-oxoacyl-[acyl-carrier protein] reductase [EC:1.1.1.100]
MAG05_03509	MAG05	K00059	Brite Hierarchies	Protein families: metabolism	Lipid biosynthesis proteins	BR:ko01004	fabG, OAR1; 3-oxoacyl-[acyl-carrier protein] reductase [EC:1.1.1.100]
MAG05_03509	MAG05	K00059	Metabolism	Biosynthesis of other secondary metabolites	Prodigiosin biosynthesis	ko00333	fabG, OAR1; 3-oxoacyl-[acyl-carrier protein] reductase [EC:1.1.1.100]
MAG05_03509	MAG05	K00059	Metabolism	Lipid metabolism	Fatty acid biosynthesis	ko00061	fabG, OAR1; 3-oxoacyl-[acyl-carrier protein] reductase [EC:1.1.1.100]
MAG05_02672	MAG05	K00059	Metabolism	Metabolism of cofactors and vitamins	Biotin metabolism	ko00780	fabG, OAR1; 3-oxoacyl-[acyl-carrier protein] reductase [EC:1.1.1.100]
MAG05_02672	MAG05	K00059	Brite Hierarchies	Protein families: metabolism	Lipid biosynthesis proteins	BR:ko01004	fabG, OAR1; 3-oxoacyl-[acyl-carrier protein] reductase [EC:1.1.1.100]
MAG05_02672	MAG05	K00059	Metabolism	Biosynthesis of other secondary metabolites	Prodigiosin biosynthesis	ko00333	fabG, OAR1; 3-oxoacyl-[acyl-carrier protein] reductase [EC:1.1.1.100]
MAG05_02672	MAG05	K00059	Metabolism	Lipid metabolism	Fatty acid biosynthesis	ko00061	fabG, OAR1; 3-oxoacyl-[acyl-carrier protein] reductase [EC:1.1.1.100]
MAG05_02900	MAG05	K00059	Metabolism	Metabolism of cofactors and vitamins	Biotin metabolism	ko00780	fabG, OAR1; 3-oxoacyl-[acyl-carrier protein] reductase [EC:1.1.1.100]
MAG05_02900	MAG05	K00059	Brite Hierarchies	Protein families: metabolism	Lipid biosynthesis proteins	BR:ko01004	fabG, OAR1; 3-oxoacyl-[acyl-carrier protein] reductase [EC:1.1.1.100]
MAG05_02900	MAG05	K00059	Metabolism	Biosynthesis of other secondary metabolites	Prodigiosin biosynthesis	ko00333	fabG, OAR1; 3-oxoacyl-[acyl-carrier protein] reductase [EC:1.1.1.100]
MAG05_02900	MAG05	K00059	Metabolism	Lipid metabolism	Fatty acid biosynthesis	ko00061	fabG, OAR1; 3-oxoacyl-[acyl-carrier protein] reductase [EC:1.1.1.100]
MAG06_00224	MAG06	K00059	Metabolism	Metabolism of cofactors and vitamins	Biotin metabolism	ko00780	fabG, OAR1; 3-oxoacyl-[acyl-carrier protein] reductase [EC:1.1.1.100]
MAG06_00224	MAG06	K00059	Brite Hierarchies	Protein families: metabolism	Lipid biosynthesis proteins	BR:ko01004	fabG, OAR1; 3-oxoacyl-[acyl-carrier protein] reductase [EC:1.1.1.100]
MAG06_00224	MAG06	K00059	Metabolism	Biosynthesis of other secondary metabolites	Prodigiosin biosynthesis	ko00333	fabG, OAR1; 3-oxoacyl-[acyl-carrier protein] reductase [EC:1.1.1.100]
MAG06_00224	MAG06	K00059	Metabolism	Lipid metabolism	Fatty acid biosynthesis	ko00061	fabG, OAR1; 3-oxoacyl-[acyl-carrier protein] reductase [EC:1.1.1.100]
MAG07_01031	MAG07	K00059	Metabolism	Metabolism of cofactors and vitamins	Biotin metabolism	ko00780	fabG, OAR1; 3-oxoacyl-[acyl-carrier protein] reductase [EC:1.1.1.100]
MAG07_01031	MAG07	K00059	Brite Hierarchies	Protein families: metabolism	Lipid biosynthesis proteins	BR:ko01004	fabG, OAR1; 3-oxoacyl-[acyl-carrier protein] reductase [EC:1.1.1.100]
MAG07_01031	MAG07	K00059	Metabolism	Biosynthesis of other secondary metabolites	Prodigiosin biosynthesis	ko00333	fabG, OAR1; 3-oxoacyl-[acyl-carrier protein] reductase [EC:1.1.1.100]
MAG07_01031	MAG07	K00059	Metabolism	Lipid metabolism	Fatty acid biosynthesis	ko00061	fabG, OAR1; 3-oxoacyl-[acyl-carrier protein] reductase [EC:1.1.1.100]
MAG05_03705	MAG05	K00059	Metabolism	Metabolism of cofactors and vitamins	Biotin metabolism	ko00780	fabG, OAR1; 3-oxoacyl-[acyl-carrier protein] reductase [EC:1.1.1.100]
MAG05_03705	MAG05	K00059	Brite Hierarchies	Protein families: metabolism	Lipid biosynthesis proteins	BR:ko01004	fabG, OAR1; 3-oxoacyl-[acyl-carrier protein] reductase [EC:1.1.1.100]
MAG05_03705	MAG05	K00059	Metabolism	Biosynthesis of other secondary metabolites	Prodigiosin biosynthesis	ko00333	fabG, OAR1; 3-oxoacyl-[acyl-carrier protein] reductase [EC:1.1.1.100]
MAG05_03705	MAG05	K00059	Metabolism	Lipid metabolism	Fatty acid biosynthesis	ko00061	fabG, OAR1; 3-oxoacyl-[acyl-carrier protein] reductase [EC:1.1.1.100]
MAG05_04158	MAG05	K00059	Metabolism	Metabolism of cofactors and vitamins	Biotin metabolism	ko00780	fabG, OAR1; 3-oxoacyl-[acyl-carrier protein] reductase [EC:1.1.1.100]
MAG05_04158	MAG05	K00059	Brite Hierarchies	Protein families: metabolism	Lipid biosynthesis proteins	BR:ko01004	fabG, OAR1; 3-oxoacyl-[acyl-carrier protein] reductase [EC:1.1.1.100]
MAG05_04158	MAG05	K00059	Metabolism	Biosynthesis of other secondary metabolites	Prodigiosin biosynthesis	ko00333	fabG, OAR1; 3-oxoacyl-[acyl-carrier protein] reductase [EC:1.1.1.100]
MAG05_04158	MAG05	K00059	Metabolism	Lipid metabolism	Fatty acid biosynthesis	ko00061	fabG, OAR1; 3-oxoacyl-[acyl-carrier protein] reductase [EC:1.1.1.100]
MAG01_01122	MAG01	K00060	Metabolism	Amino acid metabolism	Glycine, serine and threonine metabolism	ko00260	tdh; threonine 3-dehydrogenase [EC:1.1.1.103]
MAG01_00495	MAG01	K00065	Metabolism	Carbohydrate metabolism	Pentose and glucuronate interconversions	ko00040	kduD; 2-dehydro-3-deoxy-D-gluconate 5-dehydrogenase [EC:1.1.1.127]
MAG01_01430	MAG01	K00065	Metabolism	Carbohydrate metabolism	Pentose and glucuronate interconversions	ko00040	kduD; 2-dehydro-3-deoxy-D-gluconate 5-dehydrogenase [EC:1.1.1.127]
MAG06_00192	MAG06	K00067	Metabolism	Glycan biosynthesis and metabolism	O-Antigen nucleotide sugar biosynthesis	ko00541	rfbD, rmlD; dTDP-4-dehydrorhamnose reductase [EC:1.1.1.133]
MAG06_00192	MAG06	K00067	Metabolism	Metabolism of terpenoids and polyketides	Polyketide sugar unit biosynthesis	ko00523	rfbD, rmlD; dTDP-4-dehydrorhamnose reductase [EC:1.1.1.133]
MAG06_00192	MAG06	K00067	Metabolism	Biosynthesis of other secondary metabolites	Streptomycin biosynthesis	ko00521	rfbD, rmlD; dTDP-4-dehydrorhamnose reductase [EC:1.1.1.133]
MAG05_03740	MAG05	K00067	Metabolism	Glycan biosynthesis and metabolism	O-Antigen nucleotide sugar biosynthesis	ko00541	rfbD, rmlD; dTDP-4-dehydrorhamnose reductase [EC:1.1.1.133]
MAG05_03740	MAG05	K00067	Metabolism	Metabolism of terpenoids and polyketides	Polyketide sugar unit biosynthesis	ko00523	rfbD, rmlD; dTDP-4-dehydrorhamnose reductase [EC:1.1.1.133]
MAG05_03740	MAG05	K00067	Metabolism	Biosynthesis of other secondary metabolites	Streptomycin biosynthesis	ko00521	rfbD, rmlD; dTDP-4-dehydrorhamnose reductase [EC:1.1.1.133]
MAG02_01665	MAG02	K00067	Metabolism	Glycan biosynthesis and metabolism	O-Antigen nucleotide sugar biosynthesis	ko00541	rfbD, rmlD; dTDP-4-dehydrorhamnose reductase [EC:1.1.1.133]
MAG02_01665	MAG02	K00067	Metabolism	Metabolism of terpenoids and polyketides	Polyketide sugar unit biosynthesis	ko00523	rfbD, rmlD; dTDP-4-dehydrorhamnose reductase [EC:1.1.1.133]
MAG02_01665	MAG02	K00067	Metabolism	Biosynthesis of other secondary metabolites	Streptomycin biosynthesis	ko00521	rfbD, rmlD; dTDP-4-dehydrorhamnose reductase [EC:1.1.1.133]
MAG01_02953	MAG01	K00068	Metabolism	Carbohydrate metabolism	Fructose and mannose metabolism	ko00051	srlD; sorbitol-6-phosphate 2-dehydrogenase [EC:1.1.1.140]
MAG02_00336	MAG02	K00068	Metabolism	Carbohydrate metabolism	Fructose and mannose metabolism	ko00051	srlD; sorbitol-6-phosphate 2-dehydrogenase [EC:1.1.1.140]
MAG07_00763	MAG07	K00073	Metabolism	Nucleotide metabolism	Purine metabolism	ko00230	allD; ureidoglycolate dehydrogenase (NAD+) [EC:1.1.1.350]
MAG01_03574	MAG01	K00074	Metabolism	Amino acid metabolism	Phenylalanine metabolism	ko00360	paaH, hbd, fadB, mmgB; 3-hydroxybutyryl-CoA dehydrogenase [EC:1.1.1.157]
MAG01_03574	MAG01	K00074	Metabolism	Carbohydrate metabolism	Butanoate metabolism	ko00650	paaH, hbd, fadB, mmgB; 3-hydroxybutyryl-CoA dehydrogenase [EC:1.1.1.157]
MAG01_03574	MAG01	K00074	Metabolism	Xenobiotics biodegradation and metabolism	Benzoate degradation	ko00362	paaH, hbd, fadB, mmgB; 3-hydroxybutyryl-CoA dehydrogenase [EC:1.1.1.157]
MAG05_01549	MAG05	K00074	Metabolism	Amino acid metabolism	Phenylalanine metabolism	ko00360	paaH, hbd, fadB, mmgB; 3-hydroxybutyryl-CoA dehydrogenase [EC:1.1.1.157]
MAG05_01549	MAG05	K00074	Metabolism	Carbohydrate metabolism	Butanoate metabolism	ko00650	paaH, hbd, fadB, mmgB; 3-hydroxybutyryl-CoA dehydrogenase [EC:1.1.1.157]
MAG05_01549	MAG05	K00074	Metabolism	Xenobiotics biodegradation and metabolism	Benzoate degradation	ko00362	paaH, hbd, fadB, mmgB; 3-hydroxybutyryl-CoA dehydrogenase [EC:1.1.1.157]
MAG02_01268	MAG02	K00075	Metabolism	Glycan biosynthesis and metabolism	Peptidoglycan biosynthesis	ko00550	murB; UDP-N-acetylmuramate dehydrogenase [EC:1.3.1.98]
MAG02_01268	MAG02	K00075	Brite Hierarchies	Protein families: metabolism	Peptidoglycan biosynthesis and degradation proteins	BR:ko01011	murB; UDP-N-acetylmuramate dehydrogenase [EC:1.3.1.98]
MAG02_01268	MAG02	K00075	Metabolism	Carbohydrate metabolism	Amino sugar and nucleotide sugar metabolism	ko00520	murB; UDP-N-acetylmuramate dehydrogenase [EC:1.3.1.98]
MAG05_05034	MAG05	K00075	Metabolism	Glycan biosynthesis and metabolism	Peptidoglycan biosynthesis	ko00550	murB; UDP-N-acetylmuramate dehydrogenase [EC:1.3.1.98]
MAG05_05034	MAG05	K00075	Brite Hierarchies	Protein families: metabolism	Peptidoglycan biosynthesis and degradation proteins	BR:ko01011	murB; UDP-N-acetylmuramate dehydrogenase [EC:1.3.1.98]
MAG05_05034	MAG05	K00075	Metabolism	Carbohydrate metabolism	Amino sugar and nucleotide sugar metabolism	ko00520	murB; UDP-N-acetylmuramate dehydrogenase [EC:1.3.1.98]
MAG01_02236	MAG01	K00075	Metabolism	Glycan biosynthesis and metabolism	Peptidoglycan biosynthesis	ko00550	murB; UDP-N-acetylmuramate dehydrogenase [EC:1.3.1.98]
MAG01_02236	MAG01	K00075	Brite Hierarchies	Protein families: metabolism	Peptidoglycan biosynthesis and degradation proteins	BR:ko01011	murB; UDP-N-acetylmuramate dehydrogenase [EC:1.3.1.98]
MAG01_02236	MAG01	K00075	Metabolism	Carbohydrate metabolism	Amino sugar and nucleotide sugar metabolism	ko00520	murB; UDP-N-acetylmuramate dehydrogenase [EC:1.3.1.98]
MAG05_03705	MAG05	K00076	Metabolism	Lipid metabolism	Secondary bile acid biosynthesis	ko00121	hdhA; 7-alpha-hydroxysteroid dehydrogenase [EC:1.1.1.159]
MAG02_00124	MAG02	K00077	Metabolism	Metabolism of cofactors and vitamins	Pantothenate and CoA biosynthesis	ko00770	panE, apbA; 2-dehydropantoate 2-reductase [EC:1.1.1.169]
MAG02_01699	MAG02	K00077	Metabolism	Metabolism of cofactors and vitamins	Pantothenate and CoA biosynthesis	ko00770	panE, apbA; 2-dehydropantoate 2-reductase [EC:1.1.1.169]
MAG01_02786	MAG01	K00077	Metabolism	Metabolism of cofactors and vitamins	Pantothenate and CoA biosynthesis	ko00770	panE, apbA; 2-dehydropantoate 2-reductase [EC:1.1.1.169]
MAG05_02951	MAG05	K00077	Metabolism	Metabolism of cofactors and vitamins	Pantothenate and CoA biosynthesis	ko00770	panE, apbA; 2-dehydropantoate 2-reductase [EC:1.1.1.169]
MAG01_00308	MAG01	K00077	Metabolism	Metabolism of cofactors and vitamins	Pantothenate and CoA biosynthesis	ko00770	panE, apbA; 2-dehydropantoate 2-reductase [EC:1.1.1.169]
MAG01_01716	MAG01	K00088	Metabolism	Nucleotide metabolism	Purine metabolism	ko00230	IMPDH, guaB; IMP dehydrogenase [EC:1.1.1.205]
MAG01_01716	MAG01	K00088	Brite Hierarchies	Protein families: signaling and cellular processes	Exosome	BR:ko04147	IMPDH, guaB; IMP dehydrogenase [EC:1.1.1.205]
MAG01_01716	MAG01	K00088	Metabolism	Xenobiotics biodegradation and metabolism	Drug metabolism - other enzymes	ko00983	IMPDH, guaB; IMP dehydrogenase [EC:1.1.1.205]
MAG02_00933	MAG02	K00088	Metabolism	Nucleotide metabolism	Purine metabolism	ko00230	IMPDH, guaB; IMP dehydrogenase [EC:1.1.1.205]
MAG02_00933	MAG02	K00088	Brite Hierarchies	Protein families: signaling and cellular processes	Exosome	BR:ko04147	IMPDH, guaB; IMP dehydrogenase [EC:1.1.1.205]
MAG02_00933	MAG02	K00088	Metabolism	Xenobiotics biodegradation and metabolism	Drug metabolism - other enzymes	ko00983	IMPDH, guaB; IMP dehydrogenase [EC:1.1.1.205]
MAG04_00332	MAG04	K00088	Metabolism	Nucleotide metabolism	Purine metabolism	ko00230	IMPDH, guaB; IMP dehydrogenase [EC:1.1.1.205]
MAG04_00332	MAG04	K00088	Brite Hierarchies	Protein families: signaling and cellular processes	Exosome	BR:ko04147	IMPDH, guaB; IMP dehydrogenase [EC:1.1.1.205]
MAG04_00332	MAG04	K00088	Metabolism	Xenobiotics biodegradation and metabolism	Drug metabolism - other enzymes	ko00983	IMPDH, guaB; IMP dehydrogenase [EC:1.1.1.205]
MAG06_00199	MAG06	K00088	Metabolism	Nucleotide metabolism	Purine metabolism	ko00230	IMPDH, guaB; IMP dehydrogenase [EC:1.1.1.205]
MAG06_00199	MAG06	K00088	Brite Hierarchies	Protein families: signaling and cellular processes	Exosome	BR:ko04147	IMPDH, guaB; IMP dehydrogenase [EC:1.1.1.205]
MAG06_00199	MAG06	K00088	Metabolism	Xenobiotics biodegradation and metabolism	Drug metabolism - other enzymes	ko00983	IMPDH, guaB; IMP dehydrogenase [EC:1.1.1.205]
MAG05_02986	MAG05	K00088	Metabolism	Nucleotide metabolism	Purine metabolism	ko00230	IMPDH, guaB; IMP dehydrogenase [EC:1.1.1.205]
MAG05_02986	MAG05	K00088	Brite Hierarchies	Protein families: signaling and cellular processes	Exosome	BR:ko04147	IMPDH, guaB; IMP dehydrogenase [EC:1.1.1.205]
MAG05_02986	MAG05	K00088	Metabolism	Xenobiotics biodegradation and metabolism	Drug metabolism - other enzymes	ko00983	IMPDH, guaB; IMP dehydrogenase [EC:1.1.1.205]
MAG01_03646	MAG01	K00090	Metabolism	Carbohydrate metabolism	Pyruvate metabolism	ko00620	ghrB; glyoxylate/hydroxypyruvate/2-ketogluconate reductase [EC:1.1.1.79 1.1.1.81 1.1.1.215]
MAG01_03646	MAG01	K00090	Metabolism	Carbohydrate metabolism	Glyoxylate and dicarboxylate metabolism	ko00630	ghrB; glyoxylate/hydroxypyruvate/2-ketogluconate reductase [EC:1.1.1.79 1.1.1.81 1.1.1.215]
MAG01_03646	MAG01	K00090	Metabolism	Carbohydrate metabolism	Pentose phosphate pathway	ko00030	ghrB; glyoxylate/hydroxypyruvate/2-ketogluconate reductase [EC:1.1.1.79 1.1.1.81 1.1.1.215]
MAG01_03646	MAG01	K00090	Metabolism	Amino acid metabolism	Glycine, serine and threonine metabolism	ko00260	ghrB; glyoxylate/hydroxypyruvate/2-ketogluconate reductase [EC:1.1.1.79 1.1.1.81 1.1.1.215]
MAG05_04882	MAG05	K00090	Metabolism	Carbohydrate metabolism	Pyruvate metabolism	ko00620	ghrB; glyoxylate/hydroxypyruvate/2-ketogluconate reductase [EC:1.1.1.79 1.1.1.81 1.1.1.215]
MAG05_04882	MAG05	K00090	Metabolism	Carbohydrate metabolism	Glyoxylate and dicarboxylate metabolism	ko00630	ghrB; glyoxylate/hydroxypyruvate/2-ketogluconate reductase [EC:1.1.1.79 1.1.1.81 1.1.1.215]
MAG05_04882	MAG05	K00090	Metabolism	Carbohydrate metabolism	Pentose phosphate pathway	ko00030	ghrB; glyoxylate/hydroxypyruvate/2-ketogluconate reductase [EC:1.1.1.79 1.1.1.81 1.1.1.215]
MAG05_04882	MAG05	K00090	Metabolism	Amino acid metabolism	Glycine, serine and threonine metabolism	ko00260	ghrB; glyoxylate/hydroxypyruvate/2-ketogluconate reductase [EC:1.1.1.79 1.1.1.81 1.1.1.215]
MAG05_00898	MAG05	K00097	Metabolism	Metabolism of cofactors and vitamins	Vitamin B6 metabolism	ko00750	pdxA; 4-hydroxythreonine-4-phosphate dehydrogenase [EC:1.1.1.262]
MAG01_01509	MAG01	K00097	Metabolism	Metabolism of cofactors and vitamins	Vitamin B6 metabolism	ko00750	pdxA; 4-hydroxythreonine-4-phosphate dehydrogenase [EC:1.1.1.262]
MAG01_01793	MAG01	K00099	Metabolism	Metabolism of terpenoids and polyketides	Terpenoid backbone biosynthesis	ko00900	dxr; 1-deoxy-D-xylulose-5-phosphate reductoisomerase [EC:1.1.1.267]
MAG05_01857	MAG05	K00099	Metabolism	Metabolism of terpenoids and polyketides	Terpenoid backbone biosynthesis	ko00900	dxr; 1-deoxy-D-xylulose-5-phosphate reductoisomerase [EC:1.1.1.267]
MAG05_02729	MAG05	K00102	Metabolism	Carbohydrate metabolism	Pyruvate metabolism	ko00620	LDHD, dld; D-lactate dehydrogenase (cytochrome) [EC:1.1.2.4]
MAG05_03874	MAG05	K00104	Metabolism	Carbohydrate metabolism	Glyoxylate and dicarboxylate metabolism	ko00630	glcD; glycolate oxidase [EC:1.1.3.15]
MAG05_00717	MAG05	K00108	Metabolism	Amino acid metabolism	Glycine, serine and threonine metabolism	ko00260	betA, CHDH; choline dehydrogenase [EC:1.1.99.1]
MAG05_04406	MAG05	K00108	Metabolism	Amino acid metabolism	Glycine, serine and threonine metabolism	ko00260	betA, CHDH; choline dehydrogenase [EC:1.1.99.1]
MAG01_01860	MAG01	K00108	Metabolism	Amino acid metabolism	Glycine, serine and threonine metabolism	ko00260	betA, CHDH; choline dehydrogenase [EC:1.1.99.1]
MAG05_00515	MAG05	K00108	Metabolism	Amino acid metabolism	Glycine, serine and threonine metabolism	ko00260	betA, CHDH; choline dehydrogenase [EC:1.1.99.1]
MAG05_02326	MAG05	K00111	Metabolism	Lipid metabolism	Glycerophospholipid metabolism	ko00564	glpA, glpD; glycerol-3-phosphate dehydrogenase [EC:1.1.5.3]
MAG01_00076	MAG01	K00111	Metabolism	Lipid metabolism	Glycerophospholipid metabolism	ko00564	glpA, glpD; glycerol-3-phosphate dehydrogenase [EC:1.1.5.3]
MAG01_02535	MAG01	K00111	Metabolism	Lipid metabolism	Glycerophospholipid metabolism	ko00564	glpA, glpD; glycerol-3-phosphate dehydrogenase [EC:1.1.5.3]
MAG01_02536	MAG01	K00112	Metabolism	Lipid metabolism	Glycerophospholipid metabolism	ko00564	glpB; glycerol-3-phosphate dehydrogenase subunit B [EC:1.1.5.3]
MAG01_02537	MAG01	K00113	Metabolism	Lipid metabolism	Glycerophospholipid metabolism	ko00564	glpC; glycerol-3-phosphate dehydrogenase subunit C
MAG01_03218	MAG01	K00116	Metabolism	Carbohydrate metabolism	Citrate cycle (TCA cycle)	ko00020	mqo; malate dehydrogenase (quinone) [EC:1.1.5.4]
MAG01_03218	MAG01	K00116	Metabolism	Carbohydrate metabolism	Pyruvate metabolism	ko00620	mqo; malate dehydrogenase (quinone) [EC:1.1.5.4]
MAG05_01475	MAG05	K00116	Metabolism	Carbohydrate metabolism	Citrate cycle (TCA cycle)	ko00020	mqo; malate dehydrogenase (quinone) [EC:1.1.5.4]
MAG05_01475	MAG05	K00116	Metabolism	Carbohydrate metabolism	Pyruvate metabolism	ko00620	mqo; malate dehydrogenase (quinone) [EC:1.1.5.4]
MAG05_01325	MAG05	K00116	Metabolism	Carbohydrate metabolism	Citrate cycle (TCA cycle)	ko00020	mqo; malate dehydrogenase (quinone) [EC:1.1.5.4]
MAG05_01325	MAG05	K00116	Metabolism	Carbohydrate metabolism	Pyruvate metabolism	ko00620	mqo; malate dehydrogenase (quinone) [EC:1.1.5.4]
MAG05_01748	MAG05	K00117	Metabolism	Carbohydrate metabolism	Pentose phosphate pathway	ko00030	gcd; quinoprotein glucose dehydrogenase [EC:1.1.5.2]
MAG01_02063	MAG01	K00117	Metabolism	Carbohydrate metabolism	Pentose phosphate pathway	ko00030	gcd; quinoprotein glucose dehydrogenase [EC:1.1.5.2]
MAG01_04175	MAG01	K00121	Metabolism	Carbohydrate metabolism	Glycolysis / Gluconeogenesis	ko00010	frmA, ADH5, adhC; S-(hydroxymethyl)glutathione dehydrogenase / alcohol dehydrogenase [EC:1.1.1.284 1.1.1.1]
MAG01_04175	MAG01	K00121	Metabolism	Energy metabolism	Methane metabolism	ko00680	frmA, ADH5, adhC; S-(hydroxymethyl)glutathione dehydrogenase / alcohol dehydrogenase [EC:1.1.1.284 1.1.1.1]
MAG01_04175	MAG01	K00121	Metabolism	Lipid metabolism	Fatty acid degradation	ko00071	frmA, ADH5, adhC; S-(hydroxymethyl)glutathione dehydrogenase / alcohol dehydrogenase [EC:1.1.1.284 1.1.1.1]
MAG01_04175	MAG01	K00121	Metabolism	Amino acid metabolism	Tyrosine metabolism	ko00350	frmA, ADH5, adhC; S-(hydroxymethyl)glutathione dehydrogenase / alcohol dehydrogenase [EC:1.1.1.284 1.1.1.1]
MAG01_04175	MAG01	K00121	Metabolism	Xenobiotics biodegradation and metabolism	Naphthalene degradation	ko00626	frmA, ADH5, adhC; S-(hydroxymethyl)glutathione dehydrogenase / alcohol dehydrogenase [EC:1.1.1.284 1.1.1.1]
MAG01_04175	MAG01	K00121	Metabolism	Xenobiotics biodegradation and metabolism	Drug metabolism - cytochrome P450	ko00982	frmA, ADH5, adhC; S-(hydroxymethyl)glutathione dehydrogenase / alcohol dehydrogenase [EC:1.1.1.284 1.1.1.1]
MAG01_04175	MAG01	K00121	Metabolism	Xenobiotics biodegradation and metabolism	Chloroalkane and chloroalkene degradation	ko00625	frmA, ADH5, adhC; S-(hydroxymethyl)glutathione dehydrogenase / alcohol dehydrogenase [EC:1.1.1.284 1.1.1.1]
MAG01_04175	MAG01	K00121	Metabolism	Xenobiotics biodegradation and metabolism	Metabolism of xenobiotics by cytochrome P450	ko00980	frmA, ADH5, adhC; S-(hydroxymethyl)glutathione dehydrogenase / alcohol dehydrogenase [EC:1.1.1.284 1.1.1.1]
MAG01_04175	MAG01	K00121	Metabolism	Metabolism of cofactors and vitamins	Retinol metabolism	ko00830	frmA, ADH5, adhC; S-(hydroxymethyl)glutathione dehydrogenase / alcohol dehydrogenase [EC:1.1.1.284 1.1.1.1]
MAG01_04175	MAG01	K00121	Human Diseases	Cancer: overview	Chemical carcinogenesis	ko05204	frmA, ADH5, adhC; S-(hydroxymethyl)glutathione dehydrogenase / alcohol dehydrogenase [EC:1.1.1.284 1.1.1.1]
MAG01_01532	MAG01	K00124	Metabolism	Carbohydrate metabolism	Glyoxylate and dicarboxylate metabolism	ko00630	fdoH, fdsB; formate dehydrogenase iron-sulfur subunit
MAG01_01532	MAG01	K00124	Metabolism	Energy metabolism	Methane metabolism	ko00680	fdoH, fdsB; formate dehydrogenase iron-sulfur subunit
MAG01_02889	MAG01	K00124	Metabolism	Carbohydrate metabolism	Glyoxylate and dicarboxylate metabolism	ko00630	fdoH, fdsB; formate dehydrogenase iron-sulfur subunit
MAG01_02889	MAG01	K00124	Metabolism	Energy metabolism	Methane metabolism	ko00680	fdoH, fdsB; formate dehydrogenase iron-sulfur subunit
MAG01_02890	MAG01	K00127	Metabolism	Carbohydrate metabolism	Glyoxylate and dicarboxylate metabolism	ko00630	fdoI, fdsG; formate dehydrogenase subunit gamma
MAG01_02890	MAG01	K00127	Metabolism	Energy metabolism	Methane metabolism	ko00680	fdoI, fdsG; formate dehydrogenase subunit gamma
MAG01_01531	MAG01	K00127	Metabolism	Carbohydrate metabolism	Glyoxylate and dicarboxylate metabolism	ko00630	fdoI, fdsG; formate dehydrogenase subunit gamma
MAG01_01531	MAG01	K00127	Metabolism	Energy metabolism	Methane metabolism	ko00680	fdoI, fdsG; formate dehydrogenase subunit gamma
MAG02_01412	MAG02	K00128	Metabolism	Carbohydrate metabolism	Pyruvate metabolism	ko00620	ALDH; aldehyde dehydrogenase (NAD+) [EC:1.2.1.3]
MAG02_01412	MAG02	K00128	Metabolism	Amino acid metabolism	Tryptophan metabolism	ko00380	ALDH; aldehyde dehydrogenase (NAD+) [EC:1.2.1.3]
MAG02_01412	MAG02	K00128	Metabolism	Metabolism of terpenoids and polyketides	Limonene and pinene degradation	ko00903	ALDH; aldehyde dehydrogenase (NAD+) [EC:1.2.1.3]
MAG02_01412	MAG02	K00128	Metabolism	Metabolism of terpenoids and polyketides	Insect hormone biosynthesis	ko00981	ALDH; aldehyde dehydrogenase (NAD+) [EC:1.2.1.3]
MAG02_01412	MAG02	K00128	Metabolism	Metabolism of other amino acids	beta-Alanine metabolism	ko00410	ALDH; aldehyde dehydrogenase (NAD+) [EC:1.2.1.3]
MAG02_01412	MAG02	K00128	Metabolism	Amino acid metabolism	Arginine and proline metabolism	ko00330	ALDH; aldehyde dehydrogenase (NAD+) [EC:1.2.1.3]
MAG02_01412	MAG02	K00128	Metabolism	Amino acid metabolism	Histidine metabolism	ko00340	ALDH; aldehyde dehydrogenase (NAD+) [EC:1.2.1.3]
MAG02_01412	MAG02	K00128	Metabolism	Amino acid metabolism	Lysine degradation	ko00310	ALDH; aldehyde dehydrogenase (NAD+) [EC:1.2.1.3]
MAG02_01412	MAG02	K00128	Metabolism	Carbohydrate metabolism	Glycolysis / Gluconeogenesis	ko00010	ALDH; aldehyde dehydrogenase (NAD+) [EC:1.2.1.3]
MAG02_01412	MAG02	K00128	Metabolism	Metabolism of cofactors and vitamins	Pantothenate and CoA biosynthesis	ko00770	ALDH; aldehyde dehydrogenase (NAD+) [EC:1.2.1.3]
MAG02_01412	MAG02	K00128	Metabolism	Lipid metabolism	Glycerolipid metabolism	ko00561	ALDH; aldehyde dehydrogenase (NAD+) [EC:1.2.1.3]
MAG02_01412	MAG02	K00128	Metabolism	Xenobiotics biodegradation and metabolism	Chloroalkane and chloroalkene degradation	ko00625	ALDH; aldehyde dehydrogenase (NAD+) [EC:1.2.1.3]
MAG02_01412	MAG02	K00128	Metabolism	Carbohydrate metabolism	Ascorbate and aldarate metabolism	ko00053	ALDH; aldehyde dehydrogenase (NAD+) [EC:1.2.1.3]
MAG02_01412	MAG02	K00128	Metabolism	Lipid metabolism	Fatty acid degradation	ko00071	ALDH; aldehyde dehydrogenase (NAD+) [EC:1.2.1.3]
MAG02_01412	MAG02	K00128	Metabolism	Amino acid metabolism	Valine, leucine and isoleucine degradation	ko00280	ALDH; aldehyde dehydrogenase (NAD+) [EC:1.2.1.3]
MAG05_02720	MAG05	K00128	Metabolism	Carbohydrate metabolism	Pyruvate metabolism	ko00620	ALDH; aldehyde dehydrogenase (NAD+) [EC:1.2.1.3]
MAG05_02720	MAG05	K00128	Metabolism	Amino acid metabolism	Tryptophan metabolism	ko00380	ALDH; aldehyde dehydrogenase (NAD+) [EC:1.2.1.3]
MAG05_02720	MAG05	K00128	Metabolism	Metabolism of terpenoids and polyketides	Limonene and pinene degradation	ko00903	ALDH; aldehyde dehydrogenase (NAD+) [EC:1.2.1.3]
MAG05_02720	MAG05	K00128	Metabolism	Metabolism of terpenoids and polyketides	Insect hormone biosynthesis	ko00981	ALDH; aldehyde dehydrogenase (NAD+) [EC:1.2.1.3]
MAG05_02720	MAG05	K00128	Metabolism	Metabolism of other amino acids	beta-Alanine metabolism	ko00410	ALDH; aldehyde dehydrogenase (NAD+) [EC:1.2.1.3]
MAG05_02720	MAG05	K00128	Metabolism	Amino acid metabolism	Arginine and proline metabolism	ko00330	ALDH; aldehyde dehydrogenase (NAD+) [EC:1.2.1.3]
MAG05_02720	MAG05	K00128	Metabolism	Amino acid metabolism	Histidine metabolism	ko00340	ALDH; aldehyde dehydrogenase (NAD+) [EC:1.2.1.3]
MAG05_02720	MAG05	K00128	Metabolism	Amino acid metabolism	Lysine degradation	ko00310	ALDH; aldehyde dehydrogenase (NAD+) [EC:1.2.1.3]
MAG05_02720	MAG05	K00128	Metabolism	Carbohydrate metabolism	Glycolysis / Gluconeogenesis	ko00010	ALDH; aldehyde dehydrogenase (NAD+) [EC:1.2.1.3]
MAG05_02720	MAG05	K00128	Metabolism	Metabolism of cofactors and vitamins	Pantothenate and CoA biosynthesis	ko00770	ALDH; aldehyde dehydrogenase (NAD+) [EC:1.2.1.3]
MAG05_02720	MAG05	K00128	Metabolism	Lipid metabolism	Glycerolipid metabolism	ko00561	ALDH; aldehyde dehydrogenase (NAD+) [EC:1.2.1.3]
MAG05_02720	MAG05	K00128	Metabolism	Xenobiotics biodegradation and metabolism	Chloroalkane and chloroalkene degradation	ko00625	ALDH; aldehyde dehydrogenase (NAD+) [EC:1.2.1.3]
MAG05_02720	MAG05	K00128	Metabolism	Carbohydrate metabolism	Ascorbate and aldarate metabolism	ko00053	ALDH; aldehyde dehydrogenase (NAD+) [EC:1.2.1.3]
MAG05_02720	MAG05	K00128	Metabolism	Lipid metabolism	Fatty acid degradation	ko00071	ALDH; aldehyde dehydrogenase (NAD+) [EC:1.2.1.3]
MAG05_02720	MAG05	K00128	Metabolism	Amino acid metabolism	Valine, leucine and isoleucine degradation	ko00280	ALDH; aldehyde dehydrogenase (NAD+) [EC:1.2.1.3]
MAG05_00716	MAG05	K00130	Metabolism	Amino acid metabolism	Glycine, serine and threonine metabolism	ko00260	betB, gbsA; betaine-aldehyde dehydrogenase [EC:1.2.1.8]
MAG01_01859	MAG01	K00130	Metabolism	Amino acid metabolism	Glycine, serine and threonine metabolism	ko00260	betB, gbsA; betaine-aldehyde dehydrogenase [EC:1.2.1.8]
MAG02_00317	MAG02	K00132	Metabolism	Carbohydrate metabolism	Pyruvate metabolism	ko00620	E1.2.1.10; acetaldehyde dehydrogenase (acetylating) [EC:1.2.1.10]
MAG02_00317	MAG02	K00132	Metabolism	Carbohydrate metabolism	Butanoate metabolism	ko00650	E1.2.1.10; acetaldehyde dehydrogenase (acetylating) [EC:1.2.1.10]
MAG01_00082	MAG01	K00133	Metabolism	Biosynthesis of other secondary metabolites	Monobactam biosynthesis	ko00261	asd; aspartate-semialdehyde dehydrogenase [EC:1.2.1.11]
MAG01_00082	MAG01	K00133	Metabolism	Amino acid metabolism	Cysteine and methionine metabolism	ko00270	asd; aspartate-semialdehyde dehydrogenase [EC:1.2.1.11]
MAG01_00082	MAG01	K00133	Metabolism	Amino acid metabolism	Glycine, serine and threonine metabolism	ko00260	asd; aspartate-semialdehyde dehydrogenase [EC:1.2.1.11]
MAG01_00082	MAG01	K00133	Metabolism	Amino acid metabolism	Lysine biosynthesis	ko00300	asd; aspartate-semialdehyde dehydrogenase [EC:1.2.1.11]
MAG02_00560	MAG02	K00133	Metabolism	Biosynthesis of other secondary metabolites	Monobactam biosynthesis	ko00261	asd; aspartate-semialdehyde dehydrogenase [EC:1.2.1.11]
MAG02_00560	MAG02	K00133	Metabolism	Amino acid metabolism	Cysteine and methionine metabolism	ko00270	asd; aspartate-semialdehyde dehydrogenase [EC:1.2.1.11]
MAG02_00560	MAG02	K00133	Metabolism	Amino acid metabolism	Glycine, serine and threonine metabolism	ko00260	asd; aspartate-semialdehyde dehydrogenase [EC:1.2.1.11]
MAG02_00560	MAG02	K00133	Metabolism	Amino acid metabolism	Lysine biosynthesis	ko00300	asd; aspartate-semialdehyde dehydrogenase [EC:1.2.1.11]
MAG05_03125	MAG05	K00133	Metabolism	Biosynthesis of other secondary metabolites	Monobactam biosynthesis	ko00261	asd; aspartate-semialdehyde dehydrogenase [EC:1.2.1.11]
MAG05_03125	MAG05	K00133	Metabolism	Amino acid metabolism	Cysteine and methionine metabolism	ko00270	asd; aspartate-semialdehyde dehydrogenase [EC:1.2.1.11]
MAG05_03125	MAG05	K00133	Metabolism	Amino acid metabolism	Glycine, serine and threonine metabolism	ko00260	asd; aspartate-semialdehyde dehydrogenase [EC:1.2.1.11]
MAG05_03125	MAG05	K00133	Metabolism	Amino acid metabolism	Lysine biosynthesis	ko00300	asd; aspartate-semialdehyde dehydrogenase [EC:1.2.1.11]
MAG06_00144	MAG06	K00133	Metabolism	Biosynthesis of other secondary metabolites	Monobactam biosynthesis	ko00261	asd; aspartate-semialdehyde dehydrogenase [EC:1.2.1.11]
MAG06_00144	MAG06	K00133	Metabolism	Amino acid metabolism	Cysteine and methionine metabolism	ko00270	asd; aspartate-semialdehyde dehydrogenase [EC:1.2.1.11]
MAG06_00144	MAG06	K00133	Metabolism	Amino acid metabolism	Glycine, serine and threonine metabolism	ko00260	asd; aspartate-semialdehyde dehydrogenase [EC:1.2.1.11]
MAG06_00144	MAG06	K00133	Metabolism	Amino acid metabolism	Lysine biosynthesis	ko00300	asd; aspartate-semialdehyde dehydrogenase [EC:1.2.1.11]
MAG04_00225	MAG04	K00133	Metabolism	Biosynthesis of other secondary metabolites	Monobactam biosynthesis	ko00261	asd; aspartate-semialdehyde dehydrogenase [EC:1.2.1.11]
MAG04_00225	MAG04	K00133	Metabolism	Amino acid metabolism	Cysteine and methionine metabolism	ko00270	asd; aspartate-semialdehyde dehydrogenase [EC:1.2.1.11]
MAG04_00225	MAG04	K00133	Metabolism	Amino acid metabolism	Glycine, serine and threonine metabolism	ko00260	asd; aspartate-semialdehyde dehydrogenase [EC:1.2.1.11]
MAG04_00225	MAG04	K00133	Metabolism	Amino acid metabolism	Lysine biosynthesis	ko00300	asd; aspartate-semialdehyde dehydrogenase [EC:1.2.1.11]
MAG05_03124	MAG05	K00133	Metabolism	Biosynthesis of other secondary metabolites	Monobactam biosynthesis	ko00261	asd; aspartate-semialdehyde dehydrogenase [EC:1.2.1.11]
MAG05_03124	MAG05	K00133	Metabolism	Amino acid metabolism	Cysteine and methionine metabolism	ko00270	asd; aspartate-semialdehyde dehydrogenase [EC:1.2.1.11]
MAG05_03124	MAG05	K00133	Metabolism	Amino acid metabolism	Glycine, serine and threonine metabolism	ko00260	asd; aspartate-semialdehyde dehydrogenase [EC:1.2.1.11]
MAG05_03124	MAG05	K00133	Metabolism	Amino acid metabolism	Lysine biosynthesis	ko00300	asd; aspartate-semialdehyde dehydrogenase [EC:1.2.1.11]
MAG01_04106	MAG01	K00133	Metabolism	Biosynthesis of other secondary metabolites	Monobactam biosynthesis	ko00261	asd; aspartate-semialdehyde dehydrogenase [EC:1.2.1.11]
MAG01_04106	MAG01	K00133	Metabolism	Amino acid metabolism	Cysteine and methionine metabolism	ko00270	asd; aspartate-semialdehyde dehydrogenase [EC:1.2.1.11]
MAG01_04106	MAG01	K00133	Metabolism	Amino acid metabolism	Glycine, serine and threonine metabolism	ko00260	asd; aspartate-semialdehyde dehydrogenase [EC:1.2.1.11]
MAG01_04106	MAG01	K00133	Metabolism	Amino acid metabolism	Lysine biosynthesis	ko00300	asd; aspartate-semialdehyde dehydrogenase [EC:1.2.1.11]
MAG01_00932	MAG01	K00133	Metabolism	Biosynthesis of other secondary metabolites	Monobactam biosynthesis	ko00261	asd; aspartate-semialdehyde dehydrogenase [EC:1.2.1.11]
MAG01_00932	MAG01	K00133	Metabolism	Amino acid metabolism	Cysteine and methionine metabolism	ko00270	asd; aspartate-semialdehyde dehydrogenase [EC:1.2.1.11]
MAG01_00932	MAG01	K00133	Metabolism	Amino acid metabolism	Glycine, serine and threonine metabolism	ko00260	asd; aspartate-semialdehyde dehydrogenase [EC:1.2.1.11]
MAG01_00932	MAG01	K00133	Metabolism	Amino acid metabolism	Lysine biosynthesis	ko00300	asd; aspartate-semialdehyde dehydrogenase [EC:1.2.1.11]
MAG05_04172	MAG05	K00134	Human Diseases	Neurodegenerative disease	Alzheimer disease	ko05010	GAPDH, gapA; glyceraldehyde 3-phosphate dehydrogenase [EC:1.2.1.12]
MAG05_04172	MAG05	K00134	Brite Hierarchies	Protein families: genetic information processing	Membrane trafficking	BR:ko04131	GAPDH, gapA; glyceraldehyde 3-phosphate dehydrogenase [EC:1.2.1.12]
MAG05_04172	MAG05	K00134	Metabolism	Energy metabolism	Carbon fixation in photosynthetic organisms	ko00710	GAPDH, gapA; glyceraldehyde 3-phosphate dehydrogenase [EC:1.2.1.12]
MAG05_04172	MAG05	K00134	Human Diseases	Infectious disease: bacterial	Salmonella infection	ko05132	GAPDH, gapA; glyceraldehyde 3-phosphate dehydrogenase [EC:1.2.1.12]
MAG05_04172	MAG05	K00134	Human Diseases	Infectious disease: bacterial	Pathogenic Escherichia coli infection	ko05130	GAPDH, gapA; glyceraldehyde 3-phosphate dehydrogenase [EC:1.2.1.12]
MAG05_04172	MAG05	K00134	Environmental Information Processing	Signal transduction	HIF-1 signaling pathway	ko04066	GAPDH, gapA; glyceraldehyde 3-phosphate dehydrogenase [EC:1.2.1.12]
MAG05_04172	MAG05	K00134	Metabolism	Carbohydrate metabolism	Glycolysis / Gluconeogenesis	ko00010	GAPDH, gapA; glyceraldehyde 3-phosphate dehydrogenase [EC:1.2.1.12]
MAG05_04172	MAG05	K00134	Brite Hierarchies	Protein families: signaling and cellular processes	Exosome	BR:ko04147	GAPDH, gapA; glyceraldehyde 3-phosphate dehydrogenase [EC:1.2.1.12]
MAG01_01389	MAG01	K00134	Human Diseases	Neurodegenerative disease	Alzheimer disease	ko05010	GAPDH, gapA; glyceraldehyde 3-phosphate dehydrogenase [EC:1.2.1.12]
MAG01_01389	MAG01	K00134	Brite Hierarchies	Protein families: genetic information processing	Membrane trafficking	BR:ko04131	GAPDH, gapA; glyceraldehyde 3-phosphate dehydrogenase [EC:1.2.1.12]
MAG01_01389	MAG01	K00134	Metabolism	Energy metabolism	Carbon fixation in photosynthetic organisms	ko00710	GAPDH, gapA; glyceraldehyde 3-phosphate dehydrogenase [EC:1.2.1.12]
MAG01_01389	MAG01	K00134	Human Diseases	Infectious disease: bacterial	Salmonella infection	ko05132	GAPDH, gapA; glyceraldehyde 3-phosphate dehydrogenase [EC:1.2.1.12]
MAG01_01389	MAG01	K00134	Human Diseases	Infectious disease: bacterial	Pathogenic Escherichia coli infection	ko05130	GAPDH, gapA; glyceraldehyde 3-phosphate dehydrogenase [EC:1.2.1.12]
MAG01_01389	MAG01	K00134	Environmental Information Processing	Signal transduction	HIF-1 signaling pathway	ko04066	GAPDH, gapA; glyceraldehyde 3-phosphate dehydrogenase [EC:1.2.1.12]
MAG01_01389	MAG01	K00134	Metabolism	Carbohydrate metabolism	Glycolysis / Gluconeogenesis	ko00010	GAPDH, gapA; glyceraldehyde 3-phosphate dehydrogenase [EC:1.2.1.12]
MAG01_01389	MAG01	K00134	Brite Hierarchies	Protein families: signaling and cellular processes	Exosome	BR:ko04147	GAPDH, gapA; glyceraldehyde 3-phosphate dehydrogenase [EC:1.2.1.12]
MAG01_03703	MAG01	K00134	Human Diseases	Neurodegenerative disease	Alzheimer disease	ko05010	GAPDH, gapA; glyceraldehyde 3-phosphate dehydrogenase [EC:1.2.1.12]
MAG01_03703	MAG01	K00134	Brite Hierarchies	Protein families: genetic information processing	Membrane trafficking	BR:ko04131	GAPDH, gapA; glyceraldehyde 3-phosphate dehydrogenase [EC:1.2.1.12]
MAG01_03703	MAG01	K00134	Metabolism	Energy metabolism	Carbon fixation in photosynthetic organisms	ko00710	GAPDH, gapA; glyceraldehyde 3-phosphate dehydrogenase [EC:1.2.1.12]
MAG01_03703	MAG01	K00134	Human Diseases	Infectious disease: bacterial	Salmonella infection	ko05132	GAPDH, gapA; glyceraldehyde 3-phosphate dehydrogenase [EC:1.2.1.12]
MAG01_03703	MAG01	K00134	Human Diseases	Infectious disease: bacterial	Pathogenic Escherichia coli infection	ko05130	GAPDH, gapA; glyceraldehyde 3-phosphate dehydrogenase [EC:1.2.1.12]
MAG01_03703	MAG01	K00134	Environmental Information Processing	Signal transduction	HIF-1 signaling pathway	ko04066	GAPDH, gapA; glyceraldehyde 3-phosphate dehydrogenase [EC:1.2.1.12]
MAG01_03703	MAG01	K00134	Metabolism	Carbohydrate metabolism	Glycolysis / Gluconeogenesis	ko00010	GAPDH, gapA; glyceraldehyde 3-phosphate dehydrogenase [EC:1.2.1.12]
MAG01_03703	MAG01	K00134	Brite Hierarchies	Protein families: signaling and cellular processes	Exosome	BR:ko04147	GAPDH, gapA; glyceraldehyde 3-phosphate dehydrogenase [EC:1.2.1.12]
MAG07_01056	MAG07	K00134	Human Diseases	Neurodegenerative disease	Alzheimer disease	ko05010	GAPDH, gapA; glyceraldehyde 3-phosphate dehydrogenase [EC:1.2.1.12]
MAG07_01056	MAG07	K00134	Brite Hierarchies	Protein families: genetic information processing	Membrane trafficking	BR:ko04131	GAPDH, gapA; glyceraldehyde 3-phosphate dehydrogenase [EC:1.2.1.12]
MAG07_01056	MAG07	K00134	Metabolism	Energy metabolism	Carbon fixation in photosynthetic organisms	ko00710	GAPDH, gapA; glyceraldehyde 3-phosphate dehydrogenase [EC:1.2.1.12]
MAG07_01056	MAG07	K00134	Human Diseases	Infectious disease: bacterial	Salmonella infection	ko05132	GAPDH, gapA; glyceraldehyde 3-phosphate dehydrogenase [EC:1.2.1.12]
MAG07_01056	MAG07	K00134	Human Diseases	Infectious disease: bacterial	Pathogenic Escherichia coli infection	ko05130	GAPDH, gapA; glyceraldehyde 3-phosphate dehydrogenase [EC:1.2.1.12]
MAG07_01056	MAG07	K00134	Environmental Information Processing	Signal transduction	HIF-1 signaling pathway	ko04066	GAPDH, gapA; glyceraldehyde 3-phosphate dehydrogenase [EC:1.2.1.12]
MAG07_01056	MAG07	K00134	Metabolism	Carbohydrate metabolism	Glycolysis / Gluconeogenesis	ko00010	GAPDH, gapA; glyceraldehyde 3-phosphate dehydrogenase [EC:1.2.1.12]
MAG07_01056	MAG07	K00134	Brite Hierarchies	Protein families: signaling and cellular processes	Exosome	BR:ko04147	GAPDH, gapA; glyceraldehyde 3-phosphate dehydrogenase [EC:1.2.1.12]
MAG01_02487	MAG01	K00134	Human Diseases	Neurodegenerative disease	Alzheimer disease	ko05010	GAPDH, gapA; glyceraldehyde 3-phosphate dehydrogenase [EC:1.2.1.12]
MAG01_02487	MAG01	K00134	Brite Hierarchies	Protein families: genetic information processing	Membrane trafficking	BR:ko04131	GAPDH, gapA; glyceraldehyde 3-phosphate dehydrogenase [EC:1.2.1.12]
MAG01_02487	MAG01	K00134	Metabolism	Energy metabolism	Carbon fixation in photosynthetic organisms	ko00710	GAPDH, gapA; glyceraldehyde 3-phosphate dehydrogenase [EC:1.2.1.12]
MAG01_02487	MAG01	K00134	Human Diseases	Infectious disease: bacterial	Salmonella infection	ko05132	GAPDH, gapA; glyceraldehyde 3-phosphate dehydrogenase [EC:1.2.1.12]
MAG01_02487	MAG01	K00134	Human Diseases	Infectious disease: bacterial	Pathogenic Escherichia coli infection	ko05130	GAPDH, gapA; glyceraldehyde 3-phosphate dehydrogenase [EC:1.2.1.12]
MAG01_02487	MAG01	K00134	Environmental Information Processing	Signal transduction	HIF-1 signaling pathway	ko04066	GAPDH, gapA; glyceraldehyde 3-phosphate dehydrogenase [EC:1.2.1.12]
MAG01_02487	MAG01	K00134	Metabolism	Carbohydrate metabolism	Glycolysis / Gluconeogenesis	ko00010	GAPDH, gapA; glyceraldehyde 3-phosphate dehydrogenase [EC:1.2.1.12]
MAG01_02487	MAG01	K00134	Brite Hierarchies	Protein families: signaling and cellular processes	Exosome	BR:ko04147	GAPDH, gapA; glyceraldehyde 3-phosphate dehydrogenase [EC:1.2.1.12]
MAG05_01431	MAG05	K00135	Metabolism	Amino acid metabolism	Tyrosine metabolism	ko00350	gabD; succinate-semialdehyde dehydrogenase / glutarate-semialdehyde dehydrogenase [EC:1.2.1.16 1.2.1.79 1.2.1.20]
MAG05_01431	MAG05	K00135	Metabolism	Amino acid metabolism	Alanine, aspartate and glutamate metabolism	ko00250	gabD; succinate-semialdehyde dehydrogenase / glutarate-semialdehyde dehydrogenase [EC:1.2.1.16 1.2.1.79 1.2.1.20]
MAG05_01431	MAG05	K00135	Metabolism	Metabolism of cofactors and vitamins	Nicotinate and nicotinamide metabolism	ko00760	gabD; succinate-semialdehyde dehydrogenase / glutarate-semialdehyde dehydrogenase [EC:1.2.1.16 1.2.1.79 1.2.1.20]
MAG05_01431	MAG05	K00135	Metabolism	Amino acid metabolism	Lysine degradation	ko00310	gabD; succinate-semialdehyde dehydrogenase / glutarate-semialdehyde dehydrogenase [EC:1.2.1.16 1.2.1.79 1.2.1.20]
MAG05_01431	MAG05	K00135	Metabolism	Carbohydrate metabolism	Butanoate metabolism	ko00650	gabD; succinate-semialdehyde dehydrogenase / glutarate-semialdehyde dehydrogenase [EC:1.2.1.16 1.2.1.79 1.2.1.20]
MAG05_00881	MAG05	K00135	Metabolism	Amino acid metabolism	Tyrosine metabolism	ko00350	gabD; succinate-semialdehyde dehydrogenase / glutarate-semialdehyde dehydrogenase [EC:1.2.1.16 1.2.1.79 1.2.1.20]
MAG05_00881	MAG05	K00135	Metabolism	Amino acid metabolism	Alanine, aspartate and glutamate metabolism	ko00250	gabD; succinate-semialdehyde dehydrogenase / glutarate-semialdehyde dehydrogenase [EC:1.2.1.16 1.2.1.79 1.2.1.20]
MAG05_00881	MAG05	K00135	Metabolism	Metabolism of cofactors and vitamins	Nicotinate and nicotinamide metabolism	ko00760	gabD; succinate-semialdehyde dehydrogenase / glutarate-semialdehyde dehydrogenase [EC:1.2.1.16 1.2.1.79 1.2.1.20]
MAG05_00881	MAG05	K00135	Metabolism	Amino acid metabolism	Lysine degradation	ko00310	gabD; succinate-semialdehyde dehydrogenase / glutarate-semialdehyde dehydrogenase [EC:1.2.1.16 1.2.1.79 1.2.1.20]
MAG05_00881	MAG05	K00135	Metabolism	Carbohydrate metabolism	Butanoate metabolism	ko00650	gabD; succinate-semialdehyde dehydrogenase / glutarate-semialdehyde dehydrogenase [EC:1.2.1.16 1.2.1.79 1.2.1.20]
MAG01_01358	MAG01	K00135	Metabolism	Amino acid metabolism	Tyrosine metabolism	ko00350	gabD; succinate-semialdehyde dehydrogenase / glutarate-semialdehyde dehydrogenase [EC:1.2.1.16 1.2.1.79 1.2.1.20]
MAG01_01358	MAG01	K00135	Metabolism	Amino acid metabolism	Alanine, aspartate and glutamate metabolism	ko00250	gabD; succinate-semialdehyde dehydrogenase / glutarate-semialdehyde dehydrogenase [EC:1.2.1.16 1.2.1.79 1.2.1.20]
MAG01_01358	MAG01	K00135	Metabolism	Metabolism of cofactors and vitamins	Nicotinate and nicotinamide metabolism	ko00760	gabD; succinate-semialdehyde dehydrogenase / glutarate-semialdehyde dehydrogenase [EC:1.2.1.16 1.2.1.79 1.2.1.20]
MAG01_01358	MAG01	K00135	Metabolism	Amino acid metabolism	Lysine degradation	ko00310	gabD; succinate-semialdehyde dehydrogenase / glutarate-semialdehyde dehydrogenase [EC:1.2.1.16 1.2.1.79 1.2.1.20]
MAG01_01358	MAG01	K00135	Metabolism	Carbohydrate metabolism	Butanoate metabolism	ko00650	gabD; succinate-semialdehyde dehydrogenase / glutarate-semialdehyde dehydrogenase [EC:1.2.1.16 1.2.1.79 1.2.1.20]
MAG01_00846	MAG01	K00135	Metabolism	Amino acid metabolism	Tyrosine metabolism	ko00350	gabD; succinate-semialdehyde dehydrogenase / glutarate-semialdehyde dehydrogenase [EC:1.2.1.16 1.2.1.79 1.2.1.20]
MAG01_00846	MAG01	K00135	Metabolism	Amino acid metabolism	Alanine, aspartate and glutamate metabolism	ko00250	gabD; succinate-semialdehyde dehydrogenase / glutarate-semialdehyde dehydrogenase [EC:1.2.1.16 1.2.1.79 1.2.1.20]
MAG01_00846	MAG01	K00135	Metabolism	Metabolism of cofactors and vitamins	Nicotinate and nicotinamide metabolism	ko00760	gabD; succinate-semialdehyde dehydrogenase / glutarate-semialdehyde dehydrogenase [EC:1.2.1.16 1.2.1.79 1.2.1.20]
MAG01_00846	MAG01	K00135	Metabolism	Amino acid metabolism	Lysine degradation	ko00310	gabD; succinate-semialdehyde dehydrogenase / glutarate-semialdehyde dehydrogenase [EC:1.2.1.16 1.2.1.79 1.2.1.20]
MAG01_00846	MAG01	K00135	Metabolism	Carbohydrate metabolism	Butanoate metabolism	ko00650	gabD; succinate-semialdehyde dehydrogenase / glutarate-semialdehyde dehydrogenase [EC:1.2.1.16 1.2.1.79 1.2.1.20]
MAG01_01917	MAG01	K00137	Metabolism	Metabolism of other amino acids	beta-Alanine metabolism	ko00410	prr; aminobutyraldehyde dehydrogenase [EC:1.2.1.19]
MAG01_01917	MAG01	K00137	Metabolism	Amino acid metabolism	Arginine and proline metabolism	ko00330	prr; aminobutyraldehyde dehydrogenase [EC:1.2.1.19]
MAG01_01917	MAG01	K00137	Metabolism	Amino acid metabolism	Lysine degradation	ko00310	prr; aminobutyraldehyde dehydrogenase [EC:1.2.1.19]
MAG05_01933	MAG05	K00137	Metabolism	Metabolism of other amino acids	beta-Alanine metabolism	ko00410	prr; aminobutyraldehyde dehydrogenase [EC:1.2.1.19]
MAG05_01933	MAG05	K00137	Metabolism	Amino acid metabolism	Arginine and proline metabolism	ko00330	prr; aminobutyraldehyde dehydrogenase [EC:1.2.1.19]
MAG05_01933	MAG05	K00137	Metabolism	Amino acid metabolism	Lysine degradation	ko00310	prr; aminobutyraldehyde dehydrogenase [EC:1.2.1.19]
MAG05_02931	MAG05	K00137	Metabolism	Metabolism of other amino acids	beta-Alanine metabolism	ko00410	prr; aminobutyraldehyde dehydrogenase [EC:1.2.1.19]
MAG05_02931	MAG05	K00137	Metabolism	Amino acid metabolism	Arginine and proline metabolism	ko00330	prr; aminobutyraldehyde dehydrogenase [EC:1.2.1.19]
MAG05_02931	MAG05	K00137	Metabolism	Amino acid metabolism	Lysine degradation	ko00310	prr; aminobutyraldehyde dehydrogenase [EC:1.2.1.19]
MAG01_01148	MAG01	K00138	Metabolism	Carbohydrate metabolism	Pyruvate metabolism	ko00620	aldB; aldehyde dehydrogenase [EC:1.2.1.-]
MAG01_01148	MAG01	K00138	Metabolism	Carbohydrate metabolism	Glycolysis / Gluconeogenesis	ko00010	aldB; aldehyde dehydrogenase [EC:1.2.1.-]
MAG05_01992	MAG05	K00138	Metabolism	Carbohydrate metabolism	Pyruvate metabolism	ko00620	aldB; aldehyde dehydrogenase [EC:1.2.1.-]
MAG05_01992	MAG05	K00138	Metabolism	Carbohydrate metabolism	Glycolysis / Gluconeogenesis	ko00010	aldB; aldehyde dehydrogenase [EC:1.2.1.-]
MAG05_00239	MAG05	K00140	Metabolism	Metabolism of other amino acids	beta-Alanine metabolism	ko00410	mmsA, iolA, ALDH6A1; malonate-semialdehyde dehydrogenase (acetylating) / methylmalonate-semialdehyde dehydrogenase [EC:1.2.1.18 1.2.1.27]
MAG05_00239	MAG05	K00140	Metabolism	Carbohydrate metabolism	Inositol phosphate metabolism	ko00562	mmsA, iolA, ALDH6A1; malonate-semialdehyde dehydrogenase (acetylating) / methylmalonate-semialdehyde dehydrogenase [EC:1.2.1.18 1.2.1.27]
MAG05_00239	MAG05	K00140	Metabolism	Carbohydrate metabolism	Propanoate metabolism	ko00640	mmsA, iolA, ALDH6A1; malonate-semialdehyde dehydrogenase (acetylating) / methylmalonate-semialdehyde dehydrogenase [EC:1.2.1.18 1.2.1.27]
MAG05_00239	MAG05	K00140	Metabolism	Amino acid metabolism	Valine, leucine and isoleucine degradation	ko00280	mmsA, iolA, ALDH6A1; malonate-semialdehyde dehydrogenase (acetylating) / methylmalonate-semialdehyde dehydrogenase [EC:1.2.1.18 1.2.1.27]
MAG01_01722	MAG01	K00140	Metabolism	Metabolism of other amino acids	beta-Alanine metabolism	ko00410	mmsA, iolA, ALDH6A1; malonate-semialdehyde dehydrogenase (acetylating) / methylmalonate-semialdehyde dehydrogenase [EC:1.2.1.18 1.2.1.27]
MAG01_01722	MAG01	K00140	Metabolism	Carbohydrate metabolism	Inositol phosphate metabolism	ko00562	mmsA, iolA, ALDH6A1; malonate-semialdehyde dehydrogenase (acetylating) / methylmalonate-semialdehyde dehydrogenase [EC:1.2.1.18 1.2.1.27]
MAG01_01722	MAG01	K00140	Metabolism	Carbohydrate metabolism	Propanoate metabolism	ko00640	mmsA, iolA, ALDH6A1; malonate-semialdehyde dehydrogenase (acetylating) / methylmalonate-semialdehyde dehydrogenase [EC:1.2.1.18 1.2.1.27]
MAG01_01722	MAG01	K00140	Metabolism	Amino acid metabolism	Valine, leucine and isoleucine degradation	ko00280	mmsA, iolA, ALDH6A1; malonate-semialdehyde dehydrogenase (acetylating) / methylmalonate-semialdehyde dehydrogenase [EC:1.2.1.18 1.2.1.27]
MAG05_03895	MAG05	K00140	Metabolism	Metabolism of other amino acids	beta-Alanine metabolism	ko00410	mmsA, iolA, ALDH6A1; malonate-semialdehyde dehydrogenase (acetylating) / methylmalonate-semialdehyde dehydrogenase [EC:1.2.1.18 1.2.1.27]
MAG05_03895	MAG05	K00140	Metabolism	Carbohydrate metabolism	Inositol phosphate metabolism	ko00562	mmsA, iolA, ALDH6A1; malonate-semialdehyde dehydrogenase (acetylating) / methylmalonate-semialdehyde dehydrogenase [EC:1.2.1.18 1.2.1.27]
MAG05_03895	MAG05	K00140	Metabolism	Carbohydrate metabolism	Propanoate metabolism	ko00640	mmsA, iolA, ALDH6A1; malonate-semialdehyde dehydrogenase (acetylating) / methylmalonate-semialdehyde dehydrogenase [EC:1.2.1.18 1.2.1.27]
MAG05_03895	MAG05	K00140	Metabolism	Amino acid metabolism	Valine, leucine and isoleucine degradation	ko00280	mmsA, iolA, ALDH6A1; malonate-semialdehyde dehydrogenase (acetylating) / methylmalonate-semialdehyde dehydrogenase [EC:1.2.1.18 1.2.1.27]
MAG05_03301	MAG05	K00140	Metabolism	Metabolism of other amino acids	beta-Alanine metabolism	ko00410	mmsA, iolA, ALDH6A1; malonate-semialdehyde dehydrogenase (acetylating) / methylmalonate-semialdehyde dehydrogenase [EC:1.2.1.18 1.2.1.27]
MAG05_03301	MAG05	K00140	Metabolism	Carbohydrate metabolism	Inositol phosphate metabolism	ko00562	mmsA, iolA, ALDH6A1; malonate-semialdehyde dehydrogenase (acetylating) / methylmalonate-semialdehyde dehydrogenase [EC:1.2.1.18 1.2.1.27]
MAG05_03301	MAG05	K00140	Metabolism	Carbohydrate metabolism	Propanoate metabolism	ko00640	mmsA, iolA, ALDH6A1; malonate-semialdehyde dehydrogenase (acetylating) / methylmalonate-semialdehyde dehydrogenase [EC:1.2.1.18 1.2.1.27]
MAG05_03301	MAG05	K00140	Metabolism	Amino acid metabolism	Valine, leucine and isoleucine degradation	ko00280	mmsA, iolA, ALDH6A1; malonate-semialdehyde dehydrogenase (acetylating) / methylmalonate-semialdehyde dehydrogenase [EC:1.2.1.18 1.2.1.27]
MAG05_03481	MAG05	K00140	Metabolism	Metabolism of other amino acids	beta-Alanine metabolism	ko00410	mmsA, iolA, ALDH6A1; malonate-semialdehyde dehydrogenase (acetylating) / methylmalonate-semialdehyde dehydrogenase [EC:1.2.1.18 1.2.1.27]
MAG05_03481	MAG05	K00140	Metabolism	Carbohydrate metabolism	Inositol phosphate metabolism	ko00562	mmsA, iolA, ALDH6A1; malonate-semialdehyde dehydrogenase (acetylating) / methylmalonate-semialdehyde dehydrogenase [EC:1.2.1.18 1.2.1.27]
MAG05_03481	MAG05	K00140	Metabolism	Carbohydrate metabolism	Propanoate metabolism	ko00640	mmsA, iolA, ALDH6A1; malonate-semialdehyde dehydrogenase (acetylating) / methylmalonate-semialdehyde dehydrogenase [EC:1.2.1.18 1.2.1.27]
MAG05_03481	MAG05	K00140	Metabolism	Amino acid metabolism	Valine, leucine and isoleucine degradation	ko00280	mmsA, iolA, ALDH6A1; malonate-semialdehyde dehydrogenase (acetylating) / methylmalonate-semialdehyde dehydrogenase [EC:1.2.1.18 1.2.1.27]
MAG04_00008	MAG04	K00140	Metabolism	Metabolism of other amino acids	beta-Alanine metabolism	ko00410	mmsA, iolA, ALDH6A1; malonate-semialdehyde dehydrogenase (acetylating) / methylmalonate-semialdehyde dehydrogenase [EC:1.2.1.18 1.2.1.27]
MAG04_00008	MAG04	K00140	Metabolism	Carbohydrate metabolism	Inositol phosphate metabolism	ko00562	mmsA, iolA, ALDH6A1; malonate-semialdehyde dehydrogenase (acetylating) / methylmalonate-semialdehyde dehydrogenase [EC:1.2.1.18 1.2.1.27]
MAG04_00008	MAG04	K00140	Metabolism	Carbohydrate metabolism	Propanoate metabolism	ko00640	mmsA, iolA, ALDH6A1; malonate-semialdehyde dehydrogenase (acetylating) / methylmalonate-semialdehyde dehydrogenase [EC:1.2.1.18 1.2.1.27]
MAG04_00008	MAG04	K00140	Metabolism	Amino acid metabolism	Valine, leucine and isoleucine degradation	ko00280	mmsA, iolA, ALDH6A1; malonate-semialdehyde dehydrogenase (acetylating) / methylmalonate-semialdehyde dehydrogenase [EC:1.2.1.18 1.2.1.27]
MAG05_01800	MAG05	K00145	Metabolism	Amino acid metabolism	Arginine biosynthesis	ko00220	argC; N-acetyl-gamma-glutamyl-phosphate reductase [EC:1.2.1.38]
MAG01_03125	MAG01	K00145	Metabolism	Amino acid metabolism	Arginine biosynthesis	ko00220	argC; N-acetyl-gamma-glutamyl-phosphate reductase [EC:1.2.1.38]
MAG05_01556	MAG05	K00146	Metabolism	Amino acid metabolism	Phenylalanine metabolism	ko00360	feaB; phenylacetaldehyde dehydrogenase [EC:1.2.1.39]
MAG05_01556	MAG05	K00146	Metabolism	Xenobiotics biodegradation and metabolism	Styrene degradation	ko00643	feaB; phenylacetaldehyde dehydrogenase [EC:1.2.1.39]
MAG05_02720	MAG05	K00146	Metabolism	Amino acid metabolism	Phenylalanine metabolism	ko00360	feaB; phenylacetaldehyde dehydrogenase [EC:1.2.1.39]
MAG05_02720	MAG05	K00146	Metabolism	Xenobiotics biodegradation and metabolism	Styrene degradation	ko00643	feaB; phenylacetaldehyde dehydrogenase [EC:1.2.1.39]
MAG01_03559	MAG01	K00146	Metabolism	Amino acid metabolism	Phenylalanine metabolism	ko00360	feaB; phenylacetaldehyde dehydrogenase [EC:1.2.1.39]
MAG01_03559	MAG01	K00146	Metabolism	Xenobiotics biodegradation and metabolism	Styrene degradation	ko00643	feaB; phenylacetaldehyde dehydrogenase [EC:1.2.1.39]
MAG05_03173	MAG05	K00147	Metabolism	Amino acid metabolism	Arginine and proline metabolism	ko00330	proA; glutamate-5-semialdehyde dehydrogenase [EC:1.2.1.41]
MAG05_03173	MAG05	K00147	Metabolism	Biosynthesis of other secondary metabolites	Carbapenem biosynthesis	ko00332	proA; glutamate-5-semialdehyde dehydrogenase [EC:1.2.1.41]
MAG07_00942	MAG07	K00147	Metabolism	Amino acid metabolism	Arginine and proline metabolism	ko00330	proA; glutamate-5-semialdehyde dehydrogenase [EC:1.2.1.41]
MAG07_00942	MAG07	K00147	Metabolism	Biosynthesis of other secondary metabolites	Carbapenem biosynthesis	ko00332	proA; glutamate-5-semialdehyde dehydrogenase [EC:1.2.1.41]
MAG01_02384	MAG01	K00147	Metabolism	Amino acid metabolism	Arginine and proline metabolism	ko00330	proA; glutamate-5-semialdehyde dehydrogenase [EC:1.2.1.41]
MAG01_02384	MAG01	K00147	Metabolism	Biosynthesis of other secondary metabolites	Carbapenem biosynthesis	ko00332	proA; glutamate-5-semialdehyde dehydrogenase [EC:1.2.1.41]
MAG05_01453	MAG05	K00148	Metabolism	Energy metabolism	Methane metabolism	ko00680	fdhA; glutathione-independent formaldehyde dehydrogenase [EC:1.2.1.46]
MAG05_01453	MAG05	K00148	Metabolism	Xenobiotics biodegradation and metabolism	Chloroalkane and chloroalkene degradation	ko00625	fdhA; glutathione-independent formaldehyde dehydrogenase [EC:1.2.1.46]
MAG01_03548	MAG01	K00151	Metabolism	Amino acid metabolism	Tyrosine metabolism	ko00350	hpaE, hpcC; 5-carboxymethyl-2-hydroxymuconic-semialdehyde dehydrogenase [EC:1.2.1.60]
MAG05_01823	MAG05	K00154	Not Included in Pathway or Brite	Unclassified: metabolism	Enzymes with EC numbers		E1.2.1.68; coniferyl-aldehyde dehydrogenase [EC:1.2.1.68]
MAG01_03179	MAG01	K00156	Metabolism	Carbohydrate metabolism	Pyruvate metabolism	ko00620	poxB; pyruvate dehydrogenase (quinone) [EC:1.2.5.1]
MAG05_02963	MAG05	K00156	Metabolism	Carbohydrate metabolism	Pyruvate metabolism	ko00620	poxB; pyruvate dehydrogenase (quinone) [EC:1.2.5.1]
MAG05_01880	MAG05	K00163	Metabolism	Carbohydrate metabolism	Glycolysis / Gluconeogenesis	ko00010	aceE; pyruvate dehydrogenase E1 component [EC:1.2.4.1]
MAG05_01880	MAG05	K00163	Metabolism	Carbohydrate metabolism	Pyruvate metabolism	ko00620	aceE; pyruvate dehydrogenase E1 component [EC:1.2.4.1]
MAG05_01880	MAG05	K00163	Metabolism	Carbohydrate metabolism	Citrate cycle (TCA cycle)	ko00020	aceE; pyruvate dehydrogenase E1 component [EC:1.2.4.1]
MAG05_01257	MAG05	K00163	Metabolism	Carbohydrate metabolism	Glycolysis / Gluconeogenesis	ko00010	aceE; pyruvate dehydrogenase E1 component [EC:1.2.4.1]
MAG05_01257	MAG05	K00163	Metabolism	Carbohydrate metabolism	Pyruvate metabolism	ko00620	aceE; pyruvate dehydrogenase E1 component [EC:1.2.4.1]
MAG05_01257	MAG05	K00163	Metabolism	Carbohydrate metabolism	Citrate cycle (TCA cycle)	ko00020	aceE; pyruvate dehydrogenase E1 component [EC:1.2.4.1]
MAG05_03634	MAG05	K00163	Metabolism	Carbohydrate metabolism	Glycolysis / Gluconeogenesis	ko00010	aceE; pyruvate dehydrogenase E1 component [EC:1.2.4.1]
MAG05_03634	MAG05	K00163	Metabolism	Carbohydrate metabolism	Pyruvate metabolism	ko00620	aceE; pyruvate dehydrogenase E1 component [EC:1.2.4.1]
MAG05_03634	MAG05	K00163	Metabolism	Carbohydrate metabolism	Citrate cycle (TCA cycle)	ko00020	aceE; pyruvate dehydrogenase E1 component [EC:1.2.4.1]
MAG01_02051	MAG01	K00163	Metabolism	Carbohydrate metabolism	Glycolysis / Gluconeogenesis	ko00010	aceE; pyruvate dehydrogenase E1 component [EC:1.2.4.1]
MAG01_02051	MAG01	K00163	Metabolism	Carbohydrate metabolism	Pyruvate metabolism	ko00620	aceE; pyruvate dehydrogenase E1 component [EC:1.2.4.1]
MAG01_02051	MAG01	K00163	Metabolism	Carbohydrate metabolism	Citrate cycle (TCA cycle)	ko00020	aceE; pyruvate dehydrogenase E1 component [EC:1.2.4.1]
MAG05_03151	MAG05	K00164	Metabolism	Carbohydrate metabolism	Citrate cycle (TCA cycle)	ko00020	OGDH, sucA; 2-oxoglutarate dehydrogenase E1 component [EC:1.2.4.2]
MAG01_01020	MAG01	K00164	Metabolism	Carbohydrate metabolism	Citrate cycle (TCA cycle)	ko00020	OGDH, sucA; 2-oxoglutarate dehydrogenase E1 component [EC:1.2.4.2]
MAG05_03042	MAG05	K00166	Metabolism	Carbohydrate metabolism	Propanoate metabolism	ko00640	BCKDHA, bkdA1; 2-oxoisovalerate dehydrogenase E1 component alpha subunit [EC:1.2.4.4]
MAG05_03042	MAG05	K00166	Metabolism	Amino acid metabolism	Valine, leucine and isoleucine degradation	ko00280	BCKDHA, bkdA1; 2-oxoisovalerate dehydrogenase E1 component alpha subunit [EC:1.2.4.4]
MAG05_03041	MAG05	K00167	Metabolism	Carbohydrate metabolism	Propanoate metabolism	ko00640	BCKDHB, bkdA2; 2-oxoisovalerate dehydrogenase E1 component beta subunit [EC:1.2.4.4]
MAG05_03041	MAG05	K00167	Metabolism	Amino acid metabolism	Valine, leucine and isoleucine degradation	ko00280	BCKDHB, bkdA2; 2-oxoisovalerate dehydrogenase E1 component beta subunit [EC:1.2.4.4]
MAG02_00940	MAG02	K00208	Metabolism	Lipid metabolism	Fatty acid biosynthesis	ko00061	fabI; enoyl-[acyl-carrier protein] reductase I [EC:1.3.1.9 1.3.1.10]
MAG02_00940	MAG02	K00208	Metabolism	Metabolism of cofactors and vitamins	Biotin metabolism	ko00780	fabI; enoyl-[acyl-carrier protein] reductase I [EC:1.3.1.9 1.3.1.10]
MAG02_00940	MAG02	K00208	Brite Hierarchies	Protein families: metabolism	Lipid biosynthesis proteins	BR:ko01004	fabI; enoyl-[acyl-carrier protein] reductase I [EC:1.3.1.9 1.3.1.10]
MAG02_00940	MAG02	K00208	Metabolism	Biosynthesis of other secondary metabolites	Prodigiosin biosynthesis	ko00333	fabI; enoyl-[acyl-carrier protein] reductase I [EC:1.3.1.9 1.3.1.10]
MAG05_04869	MAG05	K00208	Metabolism	Lipid metabolism	Fatty acid biosynthesis	ko00061	fabI; enoyl-[acyl-carrier protein] reductase I [EC:1.3.1.9 1.3.1.10]
MAG05_04869	MAG05	K00208	Metabolism	Metabolism of cofactors and vitamins	Biotin metabolism	ko00780	fabI; enoyl-[acyl-carrier protein] reductase I [EC:1.3.1.9 1.3.1.10]
MAG05_04869	MAG05	K00208	Brite Hierarchies	Protein families: metabolism	Lipid biosynthesis proteins	BR:ko01004	fabI; enoyl-[acyl-carrier protein] reductase I [EC:1.3.1.9 1.3.1.10]
MAG05_04869	MAG05	K00208	Metabolism	Biosynthesis of other secondary metabolites	Prodigiosin biosynthesis	ko00333	fabI; enoyl-[acyl-carrier protein] reductase I [EC:1.3.1.9 1.3.1.10]
MAG01_03222	MAG01	K00208	Metabolism	Lipid metabolism	Fatty acid biosynthesis	ko00061	fabI; enoyl-[acyl-carrier protein] reductase I [EC:1.3.1.9 1.3.1.10]
MAG01_03222	MAG01	K00208	Metabolism	Metabolism of cofactors and vitamins	Biotin metabolism	ko00780	fabI; enoyl-[acyl-carrier protein] reductase I [EC:1.3.1.9 1.3.1.10]
MAG01_03222	MAG01	K00208	Brite Hierarchies	Protein families: metabolism	Lipid biosynthesis proteins	BR:ko01004	fabI; enoyl-[acyl-carrier protein] reductase I [EC:1.3.1.9 1.3.1.10]
MAG01_03222	MAG01	K00208	Metabolism	Biosynthesis of other secondary metabolites	Prodigiosin biosynthesis	ko00333	fabI; enoyl-[acyl-carrier protein] reductase I [EC:1.3.1.9 1.3.1.10]
MAG05_02140	MAG05	K00215	Metabolism	Amino acid metabolism	Lysine biosynthesis	ko00300	dapB; 4-hydroxy-tetrahydrodipicolinate reductase [EC:1.17.1.8]
MAG05_02140	MAG05	K00215	Metabolism	Biosynthesis of other secondary metabolites	Monobactam biosynthesis	ko00261	dapB; 4-hydroxy-tetrahydrodipicolinate reductase [EC:1.17.1.8]
MAG04_00255	MAG04	K00215	Metabolism	Amino acid metabolism	Lysine biosynthesis	ko00300	dapB; 4-hydroxy-tetrahydrodipicolinate reductase [EC:1.17.1.8]
MAG04_00255	MAG04	K00215	Metabolism	Biosynthesis of other secondary metabolites	Monobactam biosynthesis	ko00261	dapB; 4-hydroxy-tetrahydrodipicolinate reductase [EC:1.17.1.8]
MAG02_01079	MAG02	K00215	Metabolism	Amino acid metabolism	Lysine biosynthesis	ko00300	dapB; 4-hydroxy-tetrahydrodipicolinate reductase [EC:1.17.1.8]
MAG02_01079	MAG02	K00215	Metabolism	Biosynthesis of other secondary metabolites	Monobactam biosynthesis	ko00261	dapB; 4-hydroxy-tetrahydrodipicolinate reductase [EC:1.17.1.8]
MAG01_01498	MAG01	K00215	Metabolism	Amino acid metabolism	Lysine biosynthesis	ko00300	dapB; 4-hydroxy-tetrahydrodipicolinate reductase [EC:1.17.1.8]
MAG01_01498	MAG01	K00215	Metabolism	Biosynthesis of other secondary metabolites	Monobactam biosynthesis	ko00261	dapB; 4-hydroxy-tetrahydrodipicolinate reductase [EC:1.17.1.8]
MAG01_01841	MAG01	K00216	Metabolism	Metabolism of terpenoids and polyketides	Biosynthesis of siderophore group nonribosomal peptides	ko01053	entA; 2,3-dihydro-2,3-dihydroxybenzoate dehydrogenase [EC:1.3.1.28]
MAG01_01649	MAG01	K00219	Not Included in Pathway or Brite	Unclassified: metabolism	Enzymes with EC numbers		fadH; 2,4-dienoyl-CoA reductase (NADPH2) [EC:1.3.1.34]
MAG05_01983	MAG05	K00219	Not Included in Pathway or Brite	Unclassified: metabolism	Enzymes with EC numbers		fadH; 2,4-dienoyl-CoA reductase (NADPH2) [EC:1.3.1.34]
MAG02_00943	MAG02	K00226	Metabolism	Nucleotide metabolism	Pyrimidine metabolism	ko00240	pyrD; dihydroorotate dehydrogenase (fumarate) [EC:1.3.98.1]
MAG01_00995	MAG01	K00228	Metabolism	Metabolism of cofactors and vitamins	Porphyrin and chlorophyll metabolism	ko00860	CPOX, hemF; coproporphyrinogen III oxidase [EC:1.3.3.3]
MAG05_00602	MAG05	K00228	Metabolism	Metabolism of cofactors and vitamins	Porphyrin and chlorophyll metabolism	ko00860	CPOX, hemF; coproporphyrinogen III oxidase [EC:1.3.3.3]
MAG07_00126	MAG07	K00230	Metabolism	Metabolism of cofactors and vitamins	Porphyrin and chlorophyll metabolism	ko00860	hemG; menaquinone-dependent protoporphyrinogen oxidase [EC:1.3.5.3]
MAG01_01018	MAG01	K00239	Metabolism	Energy metabolism	Carbon fixation pathways in prokaryotes	ko00720	sdhA, frdA; succinate dehydrogenase / fumarate reductase, flavoprotein subunit [EC:1.3.5.1 1.3.5.4]
MAG01_01018	MAG01	K00239	Metabolism	Carbohydrate metabolism	Citrate cycle (TCA cycle)	ko00020	sdhA, frdA; succinate dehydrogenase / fumarate reductase, flavoprotein subunit [EC:1.3.5.1 1.3.5.4]
MAG01_01018	MAG01	K00239	Human Diseases	Infectious disease: bacterial	Legionellosis	ko05134	sdhA, frdA; succinate dehydrogenase / fumarate reductase, flavoprotein subunit [EC:1.3.5.1 1.3.5.4]
MAG01_01018	MAG01	K00239	Metabolism	Carbohydrate metabolism	Butanoate metabolism	ko00650	sdhA, frdA; succinate dehydrogenase / fumarate reductase, flavoprotein subunit [EC:1.3.5.1 1.3.5.4]
MAG01_01018	MAG01	K00239	Metabolism	Energy metabolism	Oxidative phosphorylation	ko00190	sdhA, frdA; succinate dehydrogenase / fumarate reductase, flavoprotein subunit [EC:1.3.5.1 1.3.5.4]
MAG05_00009	MAG05	K00239	Metabolism	Energy metabolism	Carbon fixation pathways in prokaryotes	ko00720	sdhA, frdA; succinate dehydrogenase / fumarate reductase, flavoprotein subunit [EC:1.3.5.1 1.3.5.4]
MAG05_00009	MAG05	K00239	Metabolism	Carbohydrate metabolism	Citrate cycle (TCA cycle)	ko00020	sdhA, frdA; succinate dehydrogenase / fumarate reductase, flavoprotein subunit [EC:1.3.5.1 1.3.5.4]
MAG05_00009	MAG05	K00239	Human Diseases	Infectious disease: bacterial	Legionellosis	ko05134	sdhA, frdA; succinate dehydrogenase / fumarate reductase, flavoprotein subunit [EC:1.3.5.1 1.3.5.4]
MAG05_00009	MAG05	K00239	Metabolism	Carbohydrate metabolism	Butanoate metabolism	ko00650	sdhA, frdA; succinate dehydrogenase / fumarate reductase, flavoprotein subunit [EC:1.3.5.1 1.3.5.4]
MAG05_00009	MAG05	K00239	Metabolism	Energy metabolism	Oxidative phosphorylation	ko00190	sdhA, frdA; succinate dehydrogenase / fumarate reductase, flavoprotein subunit [EC:1.3.5.1 1.3.5.4]
MAG05_03150	MAG05	K00240	Metabolism	Carbohydrate metabolism	Butanoate metabolism	ko00650	sdhB, frdB; succinate dehydrogenase / fumarate reductase, iron-sulfur subunit [EC:1.3.5.1 1.3.5.4]
MAG05_03150	MAG05	K00240	Metabolism	Energy metabolism	Oxidative phosphorylation	ko00190	sdhB, frdB; succinate dehydrogenase / fumarate reductase, iron-sulfur subunit [EC:1.3.5.1 1.3.5.4]
MAG05_03150	MAG05	K00240	Metabolism	Energy metabolism	Carbon fixation pathways in prokaryotes	ko00720	sdhB, frdB; succinate dehydrogenase / fumarate reductase, iron-sulfur subunit [EC:1.3.5.1 1.3.5.4]
MAG05_03150	MAG05	K00240	Metabolism	Carbohydrate metabolism	Citrate cycle (TCA cycle)	ko00020	sdhB, frdB; succinate dehydrogenase / fumarate reductase, iron-sulfur subunit [EC:1.3.5.1 1.3.5.4]
MAG01_00251	MAG01	K00240	Metabolism	Carbohydrate metabolism	Butanoate metabolism	ko00650	sdhB, frdB; succinate dehydrogenase / fumarate reductase, iron-sulfur subunit [EC:1.3.5.1 1.3.5.4]
MAG01_00251	MAG01	K00240	Metabolism	Energy metabolism	Oxidative phosphorylation	ko00190	sdhB, frdB; succinate dehydrogenase / fumarate reductase, iron-sulfur subunit [EC:1.3.5.1 1.3.5.4]
MAG01_00251	MAG01	K00240	Metabolism	Energy metabolism	Carbon fixation pathways in prokaryotes	ko00720	sdhB, frdB; succinate dehydrogenase / fumarate reductase, iron-sulfur subunit [EC:1.3.5.1 1.3.5.4]
MAG01_00251	MAG01	K00240	Metabolism	Carbohydrate metabolism	Citrate cycle (TCA cycle)	ko00020	sdhB, frdB; succinate dehydrogenase / fumarate reductase, iron-sulfur subunit [EC:1.3.5.1 1.3.5.4]
MAG01_01019	MAG01	K00240	Metabolism	Carbohydrate metabolism	Butanoate metabolism	ko00650	sdhB, frdB; succinate dehydrogenase / fumarate reductase, iron-sulfur subunit [EC:1.3.5.1 1.3.5.4]
MAG01_01019	MAG01	K00240	Metabolism	Energy metabolism	Oxidative phosphorylation	ko00190	sdhB, frdB; succinate dehydrogenase / fumarate reductase, iron-sulfur subunit [EC:1.3.5.1 1.3.5.4]
MAG01_01019	MAG01	K00240	Metabolism	Energy metabolism	Carbon fixation pathways in prokaryotes	ko00720	sdhB, frdB; succinate dehydrogenase / fumarate reductase, iron-sulfur subunit [EC:1.3.5.1 1.3.5.4]
MAG01_01019	MAG01	K00240	Metabolism	Carbohydrate metabolism	Citrate cycle (TCA cycle)	ko00020	sdhB, frdB; succinate dehydrogenase / fumarate reductase, iron-sulfur subunit [EC:1.3.5.1 1.3.5.4]
MAG01_01016	MAG01	K00241	Metabolism	Energy metabolism	Carbon fixation pathways in prokaryotes	ko00720	sdhC, frdC; succinate dehydrogenase / fumarate reductase, cytochrome b subunit
MAG01_01016	MAG01	K00241	Metabolism	Energy metabolism	Oxidative phosphorylation	ko00190	sdhC, frdC; succinate dehydrogenase / fumarate reductase, cytochrome b subunit
MAG01_01016	MAG01	K00241	Metabolism	Carbohydrate metabolism	Citrate cycle (TCA cycle)	ko00020	sdhC, frdC; succinate dehydrogenase / fumarate reductase, cytochrome b subunit
MAG01_01016	MAG01	K00241	Metabolism	Carbohydrate metabolism	Butanoate metabolism	ko00650	sdhC, frdC; succinate dehydrogenase / fumarate reductase, cytochrome b subunit
MAG05_00007	MAG05	K00241	Metabolism	Energy metabolism	Carbon fixation pathways in prokaryotes	ko00720	sdhC, frdC; succinate dehydrogenase / fumarate reductase, cytochrome b subunit
MAG05_00007	MAG05	K00241	Metabolism	Energy metabolism	Oxidative phosphorylation	ko00190	sdhC, frdC; succinate dehydrogenase / fumarate reductase, cytochrome b subunit
MAG05_00007	MAG05	K00241	Metabolism	Carbohydrate metabolism	Citrate cycle (TCA cycle)	ko00020	sdhC, frdC; succinate dehydrogenase / fumarate reductase, cytochrome b subunit
MAG05_00007	MAG05	K00241	Metabolism	Carbohydrate metabolism	Butanoate metabolism	ko00650	sdhC, frdC; succinate dehydrogenase / fumarate reductase, cytochrome b subunit
MAG01_01017	MAG01	K00242	Metabolism	Energy metabolism	Oxidative phosphorylation	ko00190	sdhD, frdD; succinate dehydrogenase / fumarate reductase, membrane anchor subunit
MAG01_01017	MAG01	K00242	Metabolism	Carbohydrate metabolism	Citrate cycle (TCA cycle)	ko00020	sdhD, frdD; succinate dehydrogenase / fumarate reductase, membrane anchor subunit
MAG01_01017	MAG01	K00242	Metabolism	Energy metabolism	Carbon fixation pathways in prokaryotes	ko00720	sdhD, frdD; succinate dehydrogenase / fumarate reductase, membrane anchor subunit
MAG01_01017	MAG01	K00242	Metabolism	Carbohydrate metabolism	Butanoate metabolism	ko00650	sdhD, frdD; succinate dehydrogenase / fumarate reductase, membrane anchor subunit
MAG05_00008	MAG05	K00242	Metabolism	Energy metabolism	Oxidative phosphorylation	ko00190	sdhD, frdD; succinate dehydrogenase / fumarate reductase, membrane anchor subunit
MAG05_00008	MAG05	K00242	Metabolism	Carbohydrate metabolism	Citrate cycle (TCA cycle)	ko00020	sdhD, frdD; succinate dehydrogenase / fumarate reductase, membrane anchor subunit
MAG05_00008	MAG05	K00242	Metabolism	Energy metabolism	Carbon fixation pathways in prokaryotes	ko00720	sdhD, frdD; succinate dehydrogenase / fumarate reductase, membrane anchor subunit
MAG05_00008	MAG05	K00242	Metabolism	Carbohydrate metabolism	Butanoate metabolism	ko00650	sdhD, frdD; succinate dehydrogenase / fumarate reductase, membrane anchor subunit
MAG05_01776	MAG05	K00243	Not Included in Pathway or Brite	Poorly characterized	Function unknown		K00243; uncharacterized protein
MAG02_00539	MAG02	K00244	Metabolism	Energy metabolism	Carbon fixation pathways in prokaryotes	ko00720	frdA; fumarate reductase flavoprotein subunit [EC:1.3.5.4]
MAG02_00539	MAG02	K00244	Environmental Information Processing	Signal transduction	Two-component system	ko02020	frdA; fumarate reductase flavoprotein subunit [EC:1.3.5.4]
MAG02_00539	MAG02	K00244	Metabolism	Carbohydrate metabolism	Pyruvate metabolism	ko00620	frdA; fumarate reductase flavoprotein subunit [EC:1.3.5.4]
MAG02_00539	MAG02	K00244	Metabolism	Carbohydrate metabolism	Butanoate metabolism	ko00650	frdA; fumarate reductase flavoprotein subunit [EC:1.3.5.4]
MAG02_00539	MAG02	K00244	Metabolism	Energy metabolism	Oxidative phosphorylation	ko00190	frdA; fumarate reductase flavoprotein subunit [EC:1.3.5.4]
MAG02_00539	MAG02	K00244	Metabolism	Carbohydrate metabolism	Citrate cycle (TCA cycle)	ko00020	frdA; fumarate reductase flavoprotein subunit [EC:1.3.5.4]
MAG01_00250	MAG01	K00244	Metabolism	Energy metabolism	Carbon fixation pathways in prokaryotes	ko00720	frdA; fumarate reductase flavoprotein subunit [EC:1.3.5.4]
MAG01_00250	MAG01	K00244	Environmental Information Processing	Signal transduction	Two-component system	ko02020	frdA; fumarate reductase flavoprotein subunit [EC:1.3.5.4]
MAG01_00250	MAG01	K00244	Metabolism	Carbohydrate metabolism	Pyruvate metabolism	ko00620	frdA; fumarate reductase flavoprotein subunit [EC:1.3.5.4]
MAG01_00250	MAG01	K00244	Metabolism	Carbohydrate metabolism	Butanoate metabolism	ko00650	frdA; fumarate reductase flavoprotein subunit [EC:1.3.5.4]
MAG01_00250	MAG01	K00244	Metabolism	Energy metabolism	Oxidative phosphorylation	ko00190	frdA; fumarate reductase flavoprotein subunit [EC:1.3.5.4]
MAG01_00250	MAG01	K00244	Metabolism	Carbohydrate metabolism	Citrate cycle (TCA cycle)	ko00020	frdA; fumarate reductase flavoprotein subunit [EC:1.3.5.4]
MAG07_00472	MAG07	K00244	Metabolism	Energy metabolism	Carbon fixation pathways in prokaryotes	ko00720	frdA; fumarate reductase flavoprotein subunit [EC:1.3.5.4]
MAG07_00472	MAG07	K00244	Environmental Information Processing	Signal transduction	Two-component system	ko02020	frdA; fumarate reductase flavoprotein subunit [EC:1.3.5.4]
MAG07_00472	MAG07	K00244	Metabolism	Carbohydrate metabolism	Pyruvate metabolism	ko00620	frdA; fumarate reductase flavoprotein subunit [EC:1.3.5.4]
MAG07_00472	MAG07	K00244	Metabolism	Carbohydrate metabolism	Butanoate metabolism	ko00650	frdA; fumarate reductase flavoprotein subunit [EC:1.3.5.4]
MAG07_00472	MAG07	K00244	Metabolism	Energy metabolism	Oxidative phosphorylation	ko00190	frdA; fumarate reductase flavoprotein subunit [EC:1.3.5.4]
MAG07_00472	MAG07	K00244	Metabolism	Carbohydrate metabolism	Citrate cycle (TCA cycle)	ko00020	frdA; fumarate reductase flavoprotein subunit [EC:1.3.5.4]
MAG01_00251	MAG01	K00245	Metabolism	Energy metabolism	Oxidative phosphorylation	ko00190	frdB; fumarate reductase iron-sulfur subunit [EC:1.3.5.4]
MAG01_00251	MAG01	K00245	Metabolism	Carbohydrate metabolism	Pyruvate metabolism	ko00620	frdB; fumarate reductase iron-sulfur subunit [EC:1.3.5.4]
MAG01_00251	MAG01	K00245	Metabolism	Energy metabolism	Carbon fixation pathways in prokaryotes	ko00720	frdB; fumarate reductase iron-sulfur subunit [EC:1.3.5.4]
MAG01_00251	MAG01	K00245	Environmental Information Processing	Signal transduction	Two-component system	ko02020	frdB; fumarate reductase iron-sulfur subunit [EC:1.3.5.4]
MAG01_00251	MAG01	K00245	Metabolism	Carbohydrate metabolism	Citrate cycle (TCA cycle)	ko00020	frdB; fumarate reductase iron-sulfur subunit [EC:1.3.5.4]
MAG01_00251	MAG01	K00245	Metabolism	Carbohydrate metabolism	Butanoate metabolism	ko00650	frdB; fumarate reductase iron-sulfur subunit [EC:1.3.5.4]
MAG01_00252	MAG01	K00246	Metabolism	Energy metabolism	Carbon fixation pathways in prokaryotes	ko00720	frdC; fumarate reductase subunit C
MAG01_00252	MAG01	K00246	Metabolism	Carbohydrate metabolism	Pyruvate metabolism	ko00620	frdC; fumarate reductase subunit C
MAG01_00252	MAG01	K00246	Metabolism	Energy metabolism	Oxidative phosphorylation	ko00190	frdC; fumarate reductase subunit C
MAG01_00252	MAG01	K00246	Metabolism	Carbohydrate metabolism	Citrate cycle (TCA cycle)	ko00020	frdC; fumarate reductase subunit C
MAG01_00252	MAG01	K00246	Environmental Information Processing	Signal transduction	Two-component system	ko02020	frdC; fumarate reductase subunit C
MAG01_00252	MAG01	K00246	Metabolism	Carbohydrate metabolism	Butanoate metabolism	ko00650	frdC; fumarate reductase subunit C
MAG01_00253	MAG01	K00247	Metabolism	Energy metabolism	Oxidative phosphorylation	ko00190	frdD; fumarate reductase subunit D
MAG01_00253	MAG01	K00247	Metabolism	Energy metabolism	Carbon fixation pathways in prokaryotes	ko00720	frdD; fumarate reductase subunit D
MAG01_00253	MAG01	K00247	Environmental Information Processing	Signal transduction	Two-component system	ko02020	frdD; fumarate reductase subunit D
MAG01_00253	MAG01	K00247	Metabolism	Carbohydrate metabolism	Butanoate metabolism	ko00650	frdD; fumarate reductase subunit D
MAG01_00253	MAG01	K00247	Metabolism	Carbohydrate metabolism	Citrate cycle (TCA cycle)	ko00020	frdD; fumarate reductase subunit D
MAG01_00253	MAG01	K00247	Metabolism	Carbohydrate metabolism	Pyruvate metabolism	ko00620	frdD; fumarate reductase subunit D
MAG05_03218	MAG05	K00248	Metabolism	Carbohydrate metabolism	Propanoate metabolism	ko00640	ACADS, bcd; butyryl-CoA dehydrogenase [EC:1.3.8.1]
MAG05_03218	MAG05	K00248	Metabolism	Carbohydrate metabolism	Butanoate metabolism	ko00650	ACADS, bcd; butyryl-CoA dehydrogenase [EC:1.3.8.1]
MAG05_03218	MAG05	K00248	Metabolism	Amino acid metabolism	Valine, leucine and isoleucine degradation	ko00280	ACADS, bcd; butyryl-CoA dehydrogenase [EC:1.3.8.1]
MAG05_03218	MAG05	K00248	Metabolism	Lipid metabolism	Fatty acid degradation	ko00071	ACADS, bcd; butyryl-CoA dehydrogenase [EC:1.3.8.1]
MAG05_03218	MAG05	K00248	Metabolism	Metabolism of other amino acids	beta-Alanine metabolism	ko00410	ACADS, bcd; butyryl-CoA dehydrogenase [EC:1.3.8.1]
MAG05_03218	MAG05	K00249	Organismal Systems	Endocrine system	PPAR signaling pathway	ko03320	ACADM, acd; acyl-CoA dehydrogenase [EC:1.3.8.7]
MAG05_03218	MAG05	K00249	Metabolism	Amino acid metabolism	Valine, leucine and isoleucine degradation	ko00280	ACADM, acd; acyl-CoA dehydrogenase [EC:1.3.8.7]
MAG05_03218	MAG05	K00249	Metabolism	Lipid metabolism	Fatty acid degradation	ko00071	ACADM, acd; acyl-CoA dehydrogenase [EC:1.3.8.7]
MAG05_02804	MAG05	K00249	Organismal Systems	Endocrine system	PPAR signaling pathway	ko03320	ACADM, acd; acyl-CoA dehydrogenase [EC:1.3.8.7]
MAG05_02804	MAG05	K00249	Metabolism	Amino acid metabolism	Valine, leucine and isoleucine degradation	ko00280	ACADM, acd; acyl-CoA dehydrogenase [EC:1.3.8.7]
MAG05_02804	MAG05	K00249	Metabolism	Lipid metabolism	Fatty acid degradation	ko00071	ACADM, acd; acyl-CoA dehydrogenase [EC:1.3.8.7]
MAG05_01246	MAG05	K00252	Metabolism	Amino acid metabolism	Lysine degradation	ko00310	GCDH, gcdH; glutaryl-CoA dehydrogenase [EC:1.3.8.6]
MAG05_01246	MAG05	K00252	Metabolism	Xenobiotics biodegradation and metabolism	Benzoate degradation	ko00362	GCDH, gcdH; glutaryl-CoA dehydrogenase [EC:1.3.8.6]
MAG05_01246	MAG05	K00252	Metabolism	Amino acid metabolism	Tryptophan metabolism	ko00380	GCDH, gcdH; glutaryl-CoA dehydrogenase [EC:1.3.8.6]
MAG05_01246	MAG05	K00252	Metabolism	Lipid metabolism	Fatty acid degradation	ko00071	GCDH, gcdH; glutaryl-CoA dehydrogenase [EC:1.3.8.6]
MAG05_03212	MAG05	K00253	Metabolism	Amino acid metabolism	Valine, leucine and isoleucine degradation	ko00280	IVD, ivd; isovaleryl-CoA dehydrogenase [EC:1.3.8.4]
MAG05_03243	MAG05	K00254	Metabolism	Nucleotide metabolism	Pyrimidine metabolism	ko00240	DHODH, pyrD; dihydroorotate dehydrogenase [EC:1.3.5.2]
MAG05_03052	MAG05	K00262	Metabolism	Energy metabolism	Nitrogen metabolism	ko00910	E1.4.1.4, gdhA; glutamate dehydrogenase (NADP+) [EC:1.4.1.4]
MAG05_03052	MAG05	K00262	Metabolism	Amino acid metabolism	Alanine, aspartate and glutamate metabolism	ko00250	E1.4.1.4, gdhA; glutamate dehydrogenase (NADP+) [EC:1.4.1.4]
MAG05_03052	MAG05	K00262	Metabolism	Amino acid metabolism	Arginine biosynthesis	ko00220	E1.4.1.4, gdhA; glutamate dehydrogenase (NADP+) [EC:1.4.1.4]
MAG01_01398	MAG01	K00262	Metabolism	Energy metabolism	Nitrogen metabolism	ko00910	E1.4.1.4, gdhA; glutamate dehydrogenase (NADP+) [EC:1.4.1.4]
MAG01_01398	MAG01	K00262	Metabolism	Amino acid metabolism	Alanine, aspartate and glutamate metabolism	ko00250	E1.4.1.4, gdhA; glutamate dehydrogenase (NADP+) [EC:1.4.1.4]
MAG01_01398	MAG01	K00262	Metabolism	Amino acid metabolism	Arginine biosynthesis	ko00220	E1.4.1.4, gdhA; glutamate dehydrogenase (NADP+) [EC:1.4.1.4]
MAG05_00725	MAG05	K00263	Metabolism	Amino acid metabolism	Valine, leucine and isoleucine degradation	ko00280	E1.4.1.9; leucine dehydrogenase [EC:1.4.1.9]
MAG05_00725	MAG05	K00263	Metabolism	Amino acid metabolism	Valine, leucine and isoleucine biosynthesis	ko00290	E1.4.1.9; leucine dehydrogenase [EC:1.4.1.9]
MAG05_00055	MAG05	K00265	Metabolism	Amino acid metabolism	Alanine, aspartate and glutamate metabolism	ko00250	gltB; glutamate synthase (NADPH) large chain [EC:1.4.1.13]
MAG05_00055	MAG05	K00265	Metabolism	Energy metabolism	Nitrogen metabolism	ko00910	gltB; glutamate synthase (NADPH) large chain [EC:1.4.1.13]
MAG05_00055	MAG05	K00265	Brite Hierarchies	Protein families: metabolism	Peptidases and inhibitors	BR:ko01002	gltB; glutamate synthase (NADPH) large chain [EC:1.4.1.13]
MAG01_00865	MAG01	K00265	Metabolism	Amino acid metabolism	Alanine, aspartate and glutamate metabolism	ko00250	gltB; glutamate synthase (NADPH) large chain [EC:1.4.1.13]
MAG01_00865	MAG01	K00265	Metabolism	Energy metabolism	Nitrogen metabolism	ko00910	gltB; glutamate synthase (NADPH) large chain [EC:1.4.1.13]
MAG01_00865	MAG01	K00265	Brite Hierarchies	Protein families: metabolism	Peptidases and inhibitors	BR:ko01002	gltB; glutamate synthase (NADPH) large chain [EC:1.4.1.13]
MAG02_00773	MAG02	K00266	Metabolism	Energy metabolism	Nitrogen metabolism	ko00910	gltD; glutamate synthase (NADPH) small chain [EC:1.4.1.13]
MAG02_00773	MAG02	K00266	Metabolism	Amino acid metabolism	Alanine, aspartate and glutamate metabolism	ko00250	gltD; glutamate synthase (NADPH) small chain [EC:1.4.1.13]
MAG01_01001	MAG01	K00266	Metabolism	Energy metabolism	Nitrogen metabolism	ko00910	gltD; glutamate synthase (NADPH) small chain [EC:1.4.1.13]
MAG01_01001	MAG01	K00266	Metabolism	Amino acid metabolism	Alanine, aspartate and glutamate metabolism	ko00250	gltD; glutamate synthase (NADPH) small chain [EC:1.4.1.13]
MAG01_00864	MAG01	K00266	Metabolism	Energy metabolism	Nitrogen metabolism	ko00910	gltD; glutamate synthase (NADPH) small chain [EC:1.4.1.13]
MAG01_00864	MAG01	K00266	Metabolism	Amino acid metabolism	Alanine, aspartate and glutamate metabolism	ko00250	gltD; glutamate synthase (NADPH) small chain [EC:1.4.1.13]
MAG05_00056	MAG05	K00266	Metabolism	Energy metabolism	Nitrogen metabolism	ko00910	gltD; glutamate synthase (NADPH) small chain [EC:1.4.1.13]
MAG05_00056	MAG05	K00266	Metabolism	Amino acid metabolism	Alanine, aspartate and glutamate metabolism	ko00250	gltD; glutamate synthase (NADPH) small chain [EC:1.4.1.13]
MAG01_02120	MAG01	K00275	Metabolism	Metabolism of cofactors and vitamins	Vitamin B6 metabolism	ko00750	pdxH, PNPO; pyridoxamine 5'-phosphate oxidase [EC:1.4.3.5]
MAG05_01850	MAG05	K00275	Metabolism	Metabolism of cofactors and vitamins	Vitamin B6 metabolism	ko00750	pdxH, PNPO; pyridoxamine 5'-phosphate oxidase [EC:1.4.3.5]
MAG01_03562	MAG01	K00276	Metabolism	Biosynthesis of other secondary metabolites	Isoquinoline alkaloid biosynthesis	ko00950	AOC3, AOC2, tynA; primary-amine oxidase [EC:1.4.3.21]
MAG01_03562	MAG01	K00276	Metabolism	Biosynthesis of other secondary metabolites	Tropane, piperidine and pyridine alkaloid biosynthesis	ko00960	AOC3, AOC2, tynA; primary-amine oxidase [EC:1.4.3.21]
MAG01_03562	MAG01	K00276	Metabolism	Metabolism of other amino acids	beta-Alanine metabolism	ko00410	AOC3, AOC2, tynA; primary-amine oxidase [EC:1.4.3.21]
MAG01_03562	MAG01	K00276	Metabolism	Amino acid metabolism	Tyrosine metabolism	ko00350	AOC3, AOC2, tynA; primary-amine oxidase [EC:1.4.3.21]
MAG01_03562	MAG01	K00276	Metabolism	Amino acid metabolism	Phenylalanine metabolism	ko00360	AOC3, AOC2, tynA; primary-amine oxidase [EC:1.4.3.21]
MAG01_03562	MAG01	K00276	Metabolism	Amino acid metabolism	Glycine, serine and threonine metabolism	ko00260	AOC3, AOC2, tynA; primary-amine oxidase [EC:1.4.3.21]
MAG05_01555	MAG05	K00276	Metabolism	Biosynthesis of other secondary metabolites	Isoquinoline alkaloid biosynthesis	ko00950	AOC3, AOC2, tynA; primary-amine oxidase [EC:1.4.3.21]
MAG05_01555	MAG05	K00276	Metabolism	Biosynthesis of other secondary metabolites	Tropane, piperidine and pyridine alkaloid biosynthesis	ko00960	AOC3, AOC2, tynA; primary-amine oxidase [EC:1.4.3.21]
MAG05_01555	MAG05	K00276	Metabolism	Metabolism of other amino acids	beta-Alanine metabolism	ko00410	AOC3, AOC2, tynA; primary-amine oxidase [EC:1.4.3.21]
MAG05_01555	MAG05	K00276	Metabolism	Amino acid metabolism	Tyrosine metabolism	ko00350	AOC3, AOC2, tynA; primary-amine oxidase [EC:1.4.3.21]
MAG05_01555	MAG05	K00276	Metabolism	Amino acid metabolism	Phenylalanine metabolism	ko00360	AOC3, AOC2, tynA; primary-amine oxidase [EC:1.4.3.21]
MAG05_01555	MAG05	K00276	Metabolism	Amino acid metabolism	Glycine, serine and threonine metabolism	ko00260	AOC3, AOC2, tynA; primary-amine oxidase [EC:1.4.3.21]
MAG05_01064	MAG05	K00278	Metabolism	Metabolism of cofactors and vitamins	Nicotinate and nicotinamide metabolism	ko00760	nadB; L-aspartate oxidase [EC:1.4.3.16]
MAG05_01064	MAG05	K00278	Metabolism	Amino acid metabolism	Alanine, aspartate and glutamate metabolism	ko00250	nadB; L-aspartate oxidase [EC:1.4.3.16]
MAG01_02567	MAG01	K00278	Metabolism	Metabolism of cofactors and vitamins	Nicotinate and nicotinamide metabolism	ko00760	nadB; L-aspartate oxidase [EC:1.4.3.16]
MAG01_02567	MAG01	K00278	Metabolism	Amino acid metabolism	Alanine, aspartate and glutamate metabolism	ko00250	nadB; L-aspartate oxidase [EC:1.4.3.16]
MAG01_02752	MAG01	K00281	Metabolism	Amino acid metabolism	Glycine, serine and threonine metabolism	ko00260	GLDC, gcvP; glycine dehydrogenase [EC:1.4.4.2]
MAG01_02752	MAG01	K00281	Metabolism	Carbohydrate metabolism	Glyoxylate and dicarboxylate metabolism	ko00630	GLDC, gcvP; glycine dehydrogenase [EC:1.4.4.2]
MAG05_03686	MAG05	K00285	Metabolism	Amino acid metabolism	Phenylalanine metabolism	ko00360	dadA; D-amino-acid dehydrogenase [EC:1.4.5.1]
MAG01_00619	MAG01	K00285	Metabolism	Amino acid metabolism	Phenylalanine metabolism	ko00360	dadA; D-amino-acid dehydrogenase [EC:1.4.5.1]
MAG05_02291	MAG05	K00285	Metabolism	Amino acid metabolism	Phenylalanine metabolism	ko00360	dadA; D-amino-acid dehydrogenase [EC:1.4.5.1]
MAG05_01807	MAG05	K00286	Metabolism	Amino acid metabolism	Arginine and proline metabolism	ko00330	proC; pyrroline-5-carboxylate reductase [EC:1.5.1.2]
MAG01_00345	MAG01	K00286	Metabolism	Amino acid metabolism	Arginine and proline metabolism	ko00330	proC; pyrroline-5-carboxylate reductase [EC:1.5.1.2]
MAG02_00766	MAG02	K00286	Metabolism	Amino acid metabolism	Arginine and proline metabolism	ko00330	proC; pyrroline-5-carboxylate reductase [EC:1.5.1.2]
MAG07_01127	MAG07	K00286	Metabolism	Amino acid metabolism	Arginine and proline metabolism	ko00330	proC; pyrroline-5-carboxylate reductase [EC:1.5.1.2]
MAG02_01212	MAG02	K00286	Metabolism	Amino acid metabolism	Arginine and proline metabolism	ko00330	proC; pyrroline-5-carboxylate reductase [EC:1.5.1.2]
MAG02_00889	MAG02	K00287	Human Diseases	Drug resistance: antineoplastic	Antifolate resistance	ko01523	DHFR, folA; dihydrofolate reductase [EC:1.5.1.3]
MAG02_00889	MAG02	K00287	Metabolism	Metabolism of cofactors and vitamins	One carbon pool by folate	ko00670	DHFR, folA; dihydrofolate reductase [EC:1.5.1.3]
MAG02_00889	MAG02	K00287	Metabolism	Metabolism of cofactors and vitamins	Folate biosynthesis	ko00790	DHFR, folA; dihydrofolate reductase [EC:1.5.1.3]
MAG01_01505	MAG01	K00287	Human Diseases	Drug resistance: antineoplastic	Antifolate resistance	ko01523	DHFR, folA; dihydrofolate reductase [EC:1.5.1.3]
MAG01_01505	MAG01	K00287	Metabolism	Metabolism of cofactors and vitamins	One carbon pool by folate	ko00670	DHFR, folA; dihydrofolate reductase [EC:1.5.1.3]
MAG01_01505	MAG01	K00287	Metabolism	Metabolism of cofactors and vitamins	Folate biosynthesis	ko00790	DHFR, folA; dihydrofolate reductase [EC:1.5.1.3]
MAG04_00363	MAG04	K00287	Human Diseases	Drug resistance: antineoplastic	Antifolate resistance	ko01523	DHFR, folA; dihydrofolate reductase [EC:1.5.1.3]
MAG04_00363	MAG04	K00287	Metabolism	Metabolism of cofactors and vitamins	One carbon pool by folate	ko00670	DHFR, folA; dihydrofolate reductase [EC:1.5.1.3]
MAG04_00363	MAG04	K00287	Metabolism	Metabolism of cofactors and vitamins	Folate biosynthesis	ko00790	DHFR, folA; dihydrofolate reductase [EC:1.5.1.3]
MAG05_04087	MAG05	K00287	Human Diseases	Drug resistance: antineoplastic	Antifolate resistance	ko01523	DHFR, folA; dihydrofolate reductase [EC:1.5.1.3]
MAG05_04087	MAG05	K00287	Metabolism	Metabolism of cofactors and vitamins	One carbon pool by folate	ko00670	DHFR, folA; dihydrofolate reductase [EC:1.5.1.3]
MAG05_04087	MAG05	K00287	Metabolism	Metabolism of cofactors and vitamins	Folate biosynthesis	ko00790	DHFR, folA; dihydrofolate reductase [EC:1.5.1.3]
MAG05_02281	MAG05	K00297	Metabolism	Metabolism of cofactors and vitamins	One carbon pool by folate	ko00670	metF, MTHFR; methylenetetrahydrofolate reductase (NADPH) [EC:1.5.1.20]
MAG05_02281	MAG05	K00297	Human Diseases	Drug resistance: antineoplastic	Antifolate resistance	ko01523	metF, MTHFR; methylenetetrahydrofolate reductase (NADPH) [EC:1.5.1.20]
MAG05_02281	MAG05	K00297	Metabolism	Energy metabolism	Carbon fixation pathways in prokaryotes	ko00720	metF, MTHFR; methylenetetrahydrofolate reductase (NADPH) [EC:1.5.1.20]
MAG06_00173	MAG06	K00297	Metabolism	Metabolism of cofactors and vitamins	One carbon pool by folate	ko00670	metF, MTHFR; methylenetetrahydrofolate reductase (NADPH) [EC:1.5.1.20]
MAG06_00173	MAG06	K00297	Human Diseases	Drug resistance: antineoplastic	Antifolate resistance	ko01523	metF, MTHFR; methylenetetrahydrofolate reductase (NADPH) [EC:1.5.1.20]
MAG06_00173	MAG06	K00297	Metabolism	Energy metabolism	Carbon fixation pathways in prokaryotes	ko00720	metF, MTHFR; methylenetetrahydrofolate reductase (NADPH) [EC:1.5.1.20]
MAG01_03112	MAG01	K00297	Metabolism	Metabolism of cofactors and vitamins	One carbon pool by folate	ko00670	metF, MTHFR; methylenetetrahydrofolate reductase (NADPH) [EC:1.5.1.20]
MAG01_03112	MAG01	K00297	Human Diseases	Drug resistance: antineoplastic	Antifolate resistance	ko01523	metF, MTHFR; methylenetetrahydrofolate reductase (NADPH) [EC:1.5.1.20]
MAG01_03112	MAG01	K00297	Metabolism	Energy metabolism	Carbon fixation pathways in prokaryotes	ko00720	metF, MTHFR; methylenetetrahydrofolate reductase (NADPH) [EC:1.5.1.20]
MAG01_03733	MAG01	K00299	Metabolism	Energy metabolism	Sulfur metabolism	ko00920	ssuE; FMN reductase [EC:1.5.1.38]
MAG01_03733	MAG01	K00299	Metabolism	Metabolism of cofactors and vitamins	Riboflavin metabolism	ko00740	ssuE; FMN reductase [EC:1.5.1.38]
MAG05_02253	MAG05	K00299	Metabolism	Energy metabolism	Sulfur metabolism	ko00920	ssuE; FMN reductase [EC:1.5.1.38]
MAG05_02253	MAG05	K00299	Metabolism	Metabolism of cofactors and vitamins	Riboflavin metabolism	ko00740	ssuE; FMN reductase [EC:1.5.1.38]
MAG05_00483	MAG05	K00299	Metabolism	Energy metabolism	Sulfur metabolism	ko00920	ssuE; FMN reductase [EC:1.5.1.38]
MAG05_00483	MAG05	K00299	Metabolism	Metabolism of cofactors and vitamins	Riboflavin metabolism	ko00740	ssuE; FMN reductase [EC:1.5.1.38]
MAG05_01450	MAG05	K00302	Metabolism	Amino acid metabolism	Glycine, serine and threonine metabolism	ko00260	soxA; sarcosine oxidase, subunit alpha [EC:1.5.3.1]
MAG05_01448	MAG05	K00303	Metabolism	Amino acid metabolism	Glycine, serine and threonine metabolism	ko00260	soxB; sarcosine oxidase, subunit beta [EC:1.5.3.1]
MAG05_01449	MAG05	K00304	Metabolism	Amino acid metabolism	Glycine, serine and threonine metabolism	ko00260	soxD; sarcosine oxidase, subunit delta [EC:1.5.3.1]
MAG05_01451	MAG05	K00305	Metabolism	Amino acid metabolism	Glycine, serine and threonine metabolism	ko00260	soxG; sarcosine oxidase, subunit gamma [EC:1.5.3.1]
MAG05_04043	MAG05	K00311	Not Included in Pathway or Brite	Unclassified: metabolism	Enzymes with EC numbers		ETFDH; electron-transferring-flavoprotein dehydrogenase [EC:1.5.5.1]
MAG05_04880	MAG05	K00317	Metabolism	Energy metabolism	Methane metabolism	ko00680	dmd-tmd; dimethylamine/trimethylamine dehydrogenase [EC:1.5.8.1 1.5.8.2]
MAG01_03129	MAG01	K00322	Metabolism	Metabolism of cofactors and vitamins	Nicotinate and nicotinamide metabolism	ko00760	sthA, udhA; NAD(P) transhydrogenase [EC:1.6.1.1]
MAG05_02611	MAG05	K00322	Metabolism	Metabolism of cofactors and vitamins	Nicotinate and nicotinamide metabolism	ko00760	sthA, udhA; NAD(P) transhydrogenase [EC:1.6.1.1]
MAG01_02812	MAG01	K00324	Metabolism	Metabolism of cofactors and vitamins	Nicotinate and nicotinamide metabolism	ko00760	pntA; H+-translocating NAD(P) transhydrogenase subunit alpha [EC:1.6.1.2 7.1.1.1]
MAG05_01244	MAG05	K00324	Metabolism	Metabolism of cofactors and vitamins	Nicotinate and nicotinamide metabolism	ko00760	pntA; H+-translocating NAD(P) transhydrogenase subunit alpha [EC:1.6.1.2 7.1.1.1]
MAG01_02813	MAG01	K00325	Metabolism	Metabolism of cofactors and vitamins	Nicotinate and nicotinamide metabolism	ko00760	pntB; H+-translocating NAD(P) transhydrogenase subunit beta [EC:1.6.1.2 7.1.1.1]
MAG05_01242	MAG05	K00325	Metabolism	Metabolism of cofactors and vitamins	Nicotinate and nicotinamide metabolism	ko00760	pntB; H+-translocating NAD(P) transhydrogenase subunit beta [EC:1.6.1.2 7.1.1.1]
MAG05_04938	MAG05	K00330	Metabolism	Energy metabolism	Oxidative phosphorylation	ko00190	nuoA; NADH-quinone oxidoreductase subunit A [EC:7.1.1.2]
MAG07_00178	MAG07	K00330	Metabolism	Energy metabolism	Oxidative phosphorylation	ko00190	nuoA; NADH-quinone oxidoreductase subunit A [EC:7.1.1.2]
MAG05_04939	MAG05	K00331	Metabolism	Energy metabolism	Oxidative phosphorylation	ko00190	nuoB; NADH-quinone oxidoreductase subunit B [EC:7.1.1.2]
MAG07_00177	MAG07	K00331	Metabolism	Energy metabolism	Oxidative phosphorylation	ko00190	nuoB; NADH-quinone oxidoreductase subunit B [EC:7.1.1.2]
MAG05_04544	MAG05	K00334	Metabolism	Energy metabolism	Oxidative phosphorylation	ko00190	nuoE; NADH-quinone oxidoreductase subunit E [EC:7.1.1.2]
MAG07_00175	MAG07	K00334	Metabolism	Energy metabolism	Oxidative phosphorylation	ko00190	nuoE; NADH-quinone oxidoreductase subunit E [EC:7.1.1.2]
MAG07_00174	MAG07	K00335	Metabolism	Energy metabolism	Oxidative phosphorylation	ko00190	nuoF; NADH-quinone oxidoreductase subunit F [EC:7.1.1.2]
MAG05_04545	MAG05	K00335	Metabolism	Energy metabolism	Oxidative phosphorylation	ko00190	nuoF; NADH-quinone oxidoreductase subunit F [EC:7.1.1.2]
MAG07_00173	MAG07	K00336	Metabolism	Energy metabolism	Oxidative phosphorylation	ko00190	nuoG; NADH-quinone oxidoreductase subunit G [EC:7.1.1.2]
MAG05_02938	MAG05	K00337	Metabolism	Energy metabolism	Oxidative phosphorylation	ko00190	nuoH; NADH-quinone oxidoreductase subunit H [EC:7.1.1.2]
MAG07_00172	MAG07	K00337	Metabolism	Energy metabolism	Oxidative phosphorylation	ko00190	nuoH; NADH-quinone oxidoreductase subunit H [EC:7.1.1.2]
MAG05_02937	MAG05	K00338	Metabolism	Energy metabolism	Oxidative phosphorylation	ko00190	nuoI; NADH-quinone oxidoreductase subunit I [EC:7.1.1.2]
MAG07_00171	MAG07	K00338	Metabolism	Energy metabolism	Oxidative phosphorylation	ko00190	nuoI; NADH-quinone oxidoreductase subunit I [EC:7.1.1.2]
MAG05_02936	MAG05	K00339	Metabolism	Energy metabolism	Oxidative phosphorylation	ko00190	nuoJ; NADH-quinone oxidoreductase subunit J [EC:7.1.1.2]
MAG07_00170	MAG07	K00339	Metabolism	Energy metabolism	Oxidative phosphorylation	ko00190	nuoJ; NADH-quinone oxidoreductase subunit J [EC:7.1.1.2]
MAG05_02935	MAG05	K00340	Metabolism	Energy metabolism	Oxidative phosphorylation	ko00190	nuoK; NADH-quinone oxidoreductase subunit K [EC:7.1.1.2]
MAG07_00169	MAG07	K00340	Metabolism	Energy metabolism	Oxidative phosphorylation	ko00190	nuoK; NADH-quinone oxidoreductase subunit K [EC:7.1.1.2]
MAG07_00168	MAG07	K00341	Metabolism	Energy metabolism	Oxidative phosphorylation	ko00190	nuoL; NADH-quinone oxidoreductase subunit L [EC:7.1.1.2]
MAG05_02934	MAG05	K00341	Metabolism	Energy metabolism	Oxidative phosphorylation	ko00190	nuoL; NADH-quinone oxidoreductase subunit L [EC:7.1.1.2]
MAG05_02933	MAG05	K00342	Metabolism	Energy metabolism	Oxidative phosphorylation	ko00190	nuoM; NADH-quinone oxidoreductase subunit M [EC:7.1.1.2]
MAG07_00167	MAG07	K00342	Metabolism	Energy metabolism	Oxidative phosphorylation	ko00190	nuoM; NADH-quinone oxidoreductase subunit M [EC:7.1.1.2]
MAG07_00166	MAG07	K00343	Metabolism	Energy metabolism	Oxidative phosphorylation	ko00190	nuoN; NADH-quinone oxidoreductase subunit N [EC:7.1.1.2]
MAG05_02932	MAG05	K00343	Metabolism	Energy metabolism	Oxidative phosphorylation	ko00190	nuoN; NADH-quinone oxidoreductase subunit N [EC:7.1.1.2]
MAG01_00571	MAG01	K00344	Not Included in Pathway or Brite	Unclassified: metabolism	Enzymes with EC numbers		qor, CRYZ; NADPH:quinone reductase [EC:1.6.5.5]
MAG01_01965	MAG01	K00344	Not Included in Pathway or Brite	Unclassified: metabolism	Enzymes with EC numbers		qor, CRYZ; NADPH:quinone reductase [EC:1.6.5.5]
MAG02_00279	MAG02	K00344	Not Included in Pathway or Brite	Unclassified: metabolism	Enzymes with EC numbers		qor, CRYZ; NADPH:quinone reductase [EC:1.6.5.5]
MAG05_02619	MAG05	K00344	Not Included in Pathway or Brite	Unclassified: metabolism	Enzymes with EC numbers		qor, CRYZ; NADPH:quinone reductase [EC:1.6.5.5]
MAG05_00603	MAG05	K00344	Not Included in Pathway or Brite	Unclassified: metabolism	Enzymes with EC numbers		qor, CRYZ; NADPH:quinone reductase [EC:1.6.5.5]
MAG01_02399	MAG01	K00346	Not Included in Pathway or Brite	Unclassified: metabolism	Enzymes with EC numbers		nqrA; Na+-transporting NADH:ubiquinone oxidoreductase subunit A [EC:7.2.1.1]
MAG01_02398	MAG01	K00347	Not Included in Pathway or Brite	Unclassified: metabolism	Enzymes with EC numbers		nqrB; Na+-transporting NADH:ubiquinone oxidoreductase subunit B [EC:7.2.1.1]
MAG01_02397	MAG01	K00348	Not Included in Pathway or Brite	Unclassified: metabolism	Enzymes with EC numbers		nqrC; Na+-transporting NADH:ubiquinone oxidoreductase subunit C [EC:7.2.1.1]
MAG01_02396	MAG01	K00349	Not Included in Pathway or Brite	Unclassified: metabolism	Enzymes with EC numbers		nqrD; Na+-transporting NADH:ubiquinone oxidoreductase subunit D [EC:7.2.1.1]
MAG01_02395	MAG01	K00350	Not Included in Pathway or Brite	Unclassified: metabolism	Enzymes with EC numbers		nqrE; Na+-transporting NADH:ubiquinone oxidoreductase subunit E [EC:7.2.1.1]
MAG01_02394	MAG01	K00351	Not Included in Pathway or Brite	Unclassified: metabolism	Enzymes with EC numbers		nqrF; Na+-transporting NADH:ubiquinone oxidoreductase subunit F [EC:7.2.1.1]
MAG01_03520	MAG01	K00355	Human Diseases	Cancer: specific types	Hepatocellular carcinoma	ko05225	NQO1; NAD(P)H dehydrogenase (quinone) [EC:1.6.5.2]
MAG01_03520	MAG01	K00355	Human Diseases	Cancer: overview	Pathways in cancer	ko05200	NQO1; NAD(P)H dehydrogenase (quinone) [EC:1.6.5.2]
MAG01_03520	MAG01	K00355	Human Diseases	Cardiovascular disease	Fluid shear stress and atherosclerosis	ko05418	NQO1; NAD(P)H dehydrogenase (quinone) [EC:1.6.5.2]
MAG01_03520	MAG01	K00355	Metabolism	Metabolism of cofactors and vitamins	Ubiquinone and other terpenoid-quinone biosynthesis	ko00130	NQO1; NAD(P)H dehydrogenase (quinone) [EC:1.6.5.2]
MAG05_00723	MAG05	K00355	Human Diseases	Cancer: specific types	Hepatocellular carcinoma	ko05225	NQO1; NAD(P)H dehydrogenase (quinone) [EC:1.6.5.2]
MAG05_00723	MAG05	K00355	Human Diseases	Cancer: overview	Pathways in cancer	ko05200	NQO1; NAD(P)H dehydrogenase (quinone) [EC:1.6.5.2]
MAG05_00723	MAG05	K00355	Human Diseases	Cardiovascular disease	Fluid shear stress and atherosclerosis	ko05418	NQO1; NAD(P)H dehydrogenase (quinone) [EC:1.6.5.2]
MAG05_00723	MAG05	K00355	Metabolism	Metabolism of cofactors and vitamins	Ubiquinone and other terpenoid-quinone biosynthesis	ko00130	NQO1; NAD(P)H dehydrogenase (quinone) [EC:1.6.5.2]
MAG07_01118	MAG07	K00355	Human Diseases	Cancer: specific types	Hepatocellular carcinoma	ko05225	NQO1; NAD(P)H dehydrogenase (quinone) [EC:1.6.5.2]
MAG07_01118	MAG07	K00355	Human Diseases	Cancer: overview	Pathways in cancer	ko05200	NQO1; NAD(P)H dehydrogenase (quinone) [EC:1.6.5.2]
MAG07_01118	MAG07	K00355	Human Diseases	Cardiovascular disease	Fluid shear stress and atherosclerosis	ko05418	NQO1; NAD(P)H dehydrogenase (quinone) [EC:1.6.5.2]
MAG07_01118	MAG07	K00355	Metabolism	Metabolism of cofactors and vitamins	Ubiquinone and other terpenoid-quinone biosynthesis	ko00130	NQO1; NAD(P)H dehydrogenase (quinone) [EC:1.6.5.2]
MAG01_00036	MAG01	K00362	Metabolism	Energy metabolism	Nitrogen metabolism	ko00910	nirB; nitrite reductase (NADH) large subunit [EC:1.7.1.15]
MAG01_02309	MAG01	K00362	Metabolism	Energy metabolism	Nitrogen metabolism	ko00910	nirB; nitrite reductase (NADH) large subunit [EC:1.7.1.15]
MAG01_00037	MAG01	K00363	Metabolism	Energy metabolism	Nitrogen metabolism	ko00910	nirD; nitrite reductase (NADH) small subunit [EC:1.7.1.15]
MAG01_02309	MAG01	K00363	Metabolism	Energy metabolism	Nitrogen metabolism	ko00910	nirD; nitrite reductase (NADH) small subunit [EC:1.7.1.15]
MAG01_02040	MAG01	K00364	Metabolism	Nucleotide metabolism	Purine metabolism	ko00230	E1.7.1.7, guaC; GMP reductase [EC:1.7.1.7]
MAG01_02316	MAG01	K00370	Environmental Information Processing	Signal transduction	Two-component system	ko02020	narG, narZ, nxrA; nitrate reductase / nitrite oxidoreductase, alpha subunit [EC:1.7.5.1 1.7.99.-]
MAG01_02316	MAG01	K00370	Metabolism	Energy metabolism	Nitrogen metabolism	ko00910	narG, narZ, nxrA; nitrate reductase / nitrite oxidoreductase, alpha subunit [EC:1.7.5.1 1.7.99.-]
MAG01_01878	MAG01	K00370	Environmental Information Processing	Signal transduction	Two-component system	ko02020	narG, narZ, nxrA; nitrate reductase / nitrite oxidoreductase, alpha subunit [EC:1.7.5.1 1.7.99.-]
MAG01_01878	MAG01	K00370	Metabolism	Energy metabolism	Nitrogen metabolism	ko00910	narG, narZ, nxrA; nitrate reductase / nitrite oxidoreductase, alpha subunit [EC:1.7.5.1 1.7.99.-]
MAG01_02315	MAG01	K00370	Environmental Information Processing	Signal transduction	Two-component system	ko02020	narG, narZ, nxrA; nitrate reductase / nitrite oxidoreductase, alpha subunit [EC:1.7.5.1 1.7.99.-]
MAG01_02315	MAG01	K00370	Metabolism	Energy metabolism	Nitrogen metabolism	ko00910	narG, narZ, nxrA; nitrate reductase / nitrite oxidoreductase, alpha subunit [EC:1.7.5.1 1.7.99.-]
MAG01_02316	MAG01	K00371	Environmental Information Processing	Signal transduction	Two-component system	ko02020	narH, narY, nxrB; nitrate reductase / nitrite oxidoreductase, beta subunit [EC:1.7.5.1 1.7.99.-]
MAG01_02316	MAG01	K00371	Metabolism	Energy metabolism	Nitrogen metabolism	ko00910	narH, narY, nxrB; nitrate reductase / nitrite oxidoreductase, beta subunit [EC:1.7.5.1 1.7.99.-]
MAG01_01879	MAG01	K00371	Environmental Information Processing	Signal transduction	Two-component system	ko02020	narH, narY, nxrB; nitrate reductase / nitrite oxidoreductase, beta subunit [EC:1.7.5.1 1.7.99.-]
MAG01_01879	MAG01	K00371	Metabolism	Energy metabolism	Nitrogen metabolism	ko00910	narH, narY, nxrB; nitrate reductase / nitrite oxidoreductase, beta subunit [EC:1.7.5.1 1.7.99.-]
MAG01_02317	MAG01	K00373	Environmental Information Processing	Signal transduction	Two-component system	ko02020	narJ, narW; nitrate reductase molybdenum cofactor assembly chaperone NarJ/NarW
MAG01_01880	MAG01	K00373	Environmental Information Processing	Signal transduction	Two-component system	ko02020	narJ, narW; nitrate reductase molybdenum cofactor assembly chaperone NarJ/NarW
MAG01_02318	MAG01	K00374	Metabolism	Energy metabolism	Nitrogen metabolism	ko00910	narI, narV; nitrate reductase gamma subunit [EC:1.7.5.1 1.7.99.-]
MAG01_02318	MAG01	K00374	Environmental Information Processing	Signal transduction	Two-component system	ko02020	narI, narV; nitrate reductase gamma subunit [EC:1.7.5.1 1.7.99.-]
MAG01_01880	MAG01	K00374	Metabolism	Energy metabolism	Nitrogen metabolism	ko00910	narI, narV; nitrate reductase gamma subunit [EC:1.7.5.1 1.7.99.-]
MAG01_01880	MAG01	K00374	Environmental Information Processing	Signal transduction	Two-component system	ko02020	narI, narV; nitrate reductase gamma subunit [EC:1.7.5.1 1.7.99.-]
MAG01_01881	MAG01	K00374	Metabolism	Energy metabolism	Nitrogen metabolism	ko00910	narI, narV; nitrate reductase gamma subunit [EC:1.7.5.1 1.7.99.-]
MAG01_01881	MAG01	K00374	Environmental Information Processing	Signal transduction	Two-component system	ko02020	narI, narV; nitrate reductase gamma subunit [EC:1.7.5.1 1.7.99.-]
MAG01_02317	MAG01	K00374	Metabolism	Energy metabolism	Nitrogen metabolism	ko00910	narI, narV; nitrate reductase gamma subunit [EC:1.7.5.1 1.7.99.-]
MAG01_02317	MAG01	K00374	Environmental Information Processing	Signal transduction	Two-component system	ko02020	narI, narV; nitrate reductase gamma subunit [EC:1.7.5.1 1.7.99.-]
MAG01_01341	MAG01	K00375	Brite Hierarchies	Protein families: genetic information processing	Transcription factors	BR:ko03000	K00375; GntR family transcriptional regulator / MocR family aminotransferase
MAG01_03482	MAG01	K00375	Brite Hierarchies	Protein families: genetic information processing	Transcription factors	BR:ko03000	K00375; GntR family transcriptional regulator / MocR family aminotransferase
MAG05_00500	MAG05	K00375	Brite Hierarchies	Protein families: genetic information processing	Transcription factors	BR:ko03000	K00375; GntR family transcriptional regulator / MocR family aminotransferase
MAG05_02417	MAG05	K00380	Metabolism	Energy metabolism	Sulfur metabolism	ko00920	cysJ; sulfite reductase (NADPH) flavoprotein alpha-component [EC:1.8.1.2]
MAG01_00423	MAG01	K00380	Metabolism	Energy metabolism	Sulfur metabolism	ko00920	cysJ; sulfite reductase (NADPH) flavoprotein alpha-component [EC:1.8.1.2]
MAG01_00422	MAG01	K00381	Metabolism	Energy metabolism	Sulfur metabolism	ko00920	cysI; sulfite reductase (NADPH) hemoprotein beta-component [EC:1.8.1.2]
MAG05_00989	MAG05	K00381	Metabolism	Energy metabolism	Sulfur metabolism	ko00920	cysI; sulfite reductase (NADPH) hemoprotein beta-component [EC:1.8.1.2]
MAG01_02053	MAG01	K00382	Metabolism	Carbohydrate metabolism	Pyruvate metabolism	ko00620	DLD, lpd, pdhD; dihydrolipoamide dehydrogenase [EC:1.8.1.4]
MAG01_02053	MAG01	K00382	Metabolism	Carbohydrate metabolism	Glycolysis / Gluconeogenesis	ko00010	DLD, lpd, pdhD; dihydrolipoamide dehydrogenase [EC:1.8.1.4]
MAG01_02053	MAG01	K00382	Metabolism	Amino acid metabolism	Tryptophan metabolism	ko00380	DLD, lpd, pdhD; dihydrolipoamide dehydrogenase [EC:1.8.1.4]
MAG01_02053	MAG01	K00382	Metabolism	Carbohydrate metabolism	Propanoate metabolism	ko00640	DLD, lpd, pdhD; dihydrolipoamide dehydrogenase [EC:1.8.1.4]
MAG01_02053	MAG01	K00382	Metabolism	Carbohydrate metabolism	Citrate cycle (TCA cycle)	ko00020	DLD, lpd, pdhD; dihydrolipoamide dehydrogenase [EC:1.8.1.4]
MAG01_02053	MAG01	K00382	Metabolism	Amino acid metabolism	Valine, leucine and isoleucine degradation	ko00280	DLD, lpd, pdhD; dihydrolipoamide dehydrogenase [EC:1.8.1.4]
MAG01_02053	MAG01	K00382	Metabolism	Amino acid metabolism	Glycine, serine and threonine metabolism	ko00260	DLD, lpd, pdhD; dihydrolipoamide dehydrogenase [EC:1.8.1.4]
MAG01_02053	MAG01	K00382	Metabolism	Amino acid metabolism	Lysine degradation	ko00310	DLD, lpd, pdhD; dihydrolipoamide dehydrogenase [EC:1.8.1.4]
MAG01_02053	MAG01	K00382	Metabolism	Carbohydrate metabolism	Glyoxylate and dicarboxylate metabolism	ko00630	DLD, lpd, pdhD; dihydrolipoamide dehydrogenase [EC:1.8.1.4]
MAG01_02053	MAG01	K00382	Brite Hierarchies	Protein families: signaling and cellular processes	Exosome	BR:ko04147	DLD, lpd, pdhD; dihydrolipoamide dehydrogenase [EC:1.8.1.4]
MAG02_01452	MAG02	K00382	Metabolism	Carbohydrate metabolism	Pyruvate metabolism	ko00620	DLD, lpd, pdhD; dihydrolipoamide dehydrogenase [EC:1.8.1.4]
MAG02_01452	MAG02	K00382	Metabolism	Carbohydrate metabolism	Glycolysis / Gluconeogenesis	ko00010	DLD, lpd, pdhD; dihydrolipoamide dehydrogenase [EC:1.8.1.4]
MAG02_01452	MAG02	K00382	Metabolism	Amino acid metabolism	Tryptophan metabolism	ko00380	DLD, lpd, pdhD; dihydrolipoamide dehydrogenase [EC:1.8.1.4]
MAG02_01452	MAG02	K00382	Metabolism	Carbohydrate metabolism	Propanoate metabolism	ko00640	DLD, lpd, pdhD; dihydrolipoamide dehydrogenase [EC:1.8.1.4]
MAG02_01452	MAG02	K00382	Metabolism	Carbohydrate metabolism	Citrate cycle (TCA cycle)	ko00020	DLD, lpd, pdhD; dihydrolipoamide dehydrogenase [EC:1.8.1.4]
MAG02_01452	MAG02	K00382	Metabolism	Amino acid metabolism	Valine, leucine and isoleucine degradation	ko00280	DLD, lpd, pdhD; dihydrolipoamide dehydrogenase [EC:1.8.1.4]
MAG02_01452	MAG02	K00382	Metabolism	Amino acid metabolism	Glycine, serine and threonine metabolism	ko00260	DLD, lpd, pdhD; dihydrolipoamide dehydrogenase [EC:1.8.1.4]
MAG02_01452	MAG02	K00382	Metabolism	Amino acid metabolism	Lysine degradation	ko00310	DLD, lpd, pdhD; dihydrolipoamide dehydrogenase [EC:1.8.1.4]
MAG02_01452	MAG02	K00382	Metabolism	Carbohydrate metabolism	Glyoxylate and dicarboxylate metabolism	ko00630	DLD, lpd, pdhD; dihydrolipoamide dehydrogenase [EC:1.8.1.4]
MAG02_01452	MAG02	K00382	Brite Hierarchies	Protein families: signaling and cellular processes	Exosome	BR:ko04147	DLD, lpd, pdhD; dihydrolipoamide dehydrogenase [EC:1.8.1.4]
MAG05_00966	MAG05	K00382	Metabolism	Carbohydrate metabolism	Pyruvate metabolism	ko00620	DLD, lpd, pdhD; dihydrolipoamide dehydrogenase [EC:1.8.1.4]
MAG05_00966	MAG05	K00382	Metabolism	Carbohydrate metabolism	Glycolysis / Gluconeogenesis	ko00010	DLD, lpd, pdhD; dihydrolipoamide dehydrogenase [EC:1.8.1.4]
MAG05_00966	MAG05	K00382	Metabolism	Amino acid metabolism	Tryptophan metabolism	ko00380	DLD, lpd, pdhD; dihydrolipoamide dehydrogenase [EC:1.8.1.4]
MAG05_00966	MAG05	K00382	Metabolism	Carbohydrate metabolism	Propanoate metabolism	ko00640	DLD, lpd, pdhD; dihydrolipoamide dehydrogenase [EC:1.8.1.4]
MAG05_00966	MAG05	K00382	Metabolism	Carbohydrate metabolism	Citrate cycle (TCA cycle)	ko00020	DLD, lpd, pdhD; dihydrolipoamide dehydrogenase [EC:1.8.1.4]
MAG05_00966	MAG05	K00382	Metabolism	Amino acid metabolism	Valine, leucine and isoleucine degradation	ko00280	DLD, lpd, pdhD; dihydrolipoamide dehydrogenase [EC:1.8.1.4]
MAG05_00966	MAG05	K00382	Metabolism	Amino acid metabolism	Glycine, serine and threonine metabolism	ko00260	DLD, lpd, pdhD; dihydrolipoamide dehydrogenase [EC:1.8.1.4]
MAG05_00966	MAG05	K00382	Metabolism	Amino acid metabolism	Lysine degradation	ko00310	DLD, lpd, pdhD; dihydrolipoamide dehydrogenase [EC:1.8.1.4]
MAG05_00966	MAG05	K00382	Metabolism	Carbohydrate metabolism	Glyoxylate and dicarboxylate metabolism	ko00630	DLD, lpd, pdhD; dihydrolipoamide dehydrogenase [EC:1.8.1.4]
MAG05_00966	MAG05	K00382	Brite Hierarchies	Protein families: signaling and cellular processes	Exosome	BR:ko04147	DLD, lpd, pdhD; dihydrolipoamide dehydrogenase [EC:1.8.1.4]
MAG05_01882	MAG05	K00382	Metabolism	Carbohydrate metabolism	Pyruvate metabolism	ko00620	DLD, lpd, pdhD; dihydrolipoamide dehydrogenase [EC:1.8.1.4]
MAG05_01882	MAG05	K00382	Metabolism	Carbohydrate metabolism	Glycolysis / Gluconeogenesis	ko00010	DLD, lpd, pdhD; dihydrolipoamide dehydrogenase [EC:1.8.1.4]
MAG05_01882	MAG05	K00382	Metabolism	Amino acid metabolism	Tryptophan metabolism	ko00380	DLD, lpd, pdhD; dihydrolipoamide dehydrogenase [EC:1.8.1.4]
MAG05_01882	MAG05	K00382	Metabolism	Carbohydrate metabolism	Propanoate metabolism	ko00640	DLD, lpd, pdhD; dihydrolipoamide dehydrogenase [EC:1.8.1.4]
MAG05_01882	MAG05	K00382	Metabolism	Carbohydrate metabolism	Citrate cycle (TCA cycle)	ko00020	DLD, lpd, pdhD; dihydrolipoamide dehydrogenase [EC:1.8.1.4]
MAG05_01882	MAG05	K00382	Metabolism	Amino acid metabolism	Valine, leucine and isoleucine degradation	ko00280	DLD, lpd, pdhD; dihydrolipoamide dehydrogenase [EC:1.8.1.4]
MAG05_01882	MAG05	K00382	Metabolism	Amino acid metabolism	Glycine, serine and threonine metabolism	ko00260	DLD, lpd, pdhD; dihydrolipoamide dehydrogenase [EC:1.8.1.4]
MAG05_01882	MAG05	K00382	Metabolism	Amino acid metabolism	Lysine degradation	ko00310	DLD, lpd, pdhD; dihydrolipoamide dehydrogenase [EC:1.8.1.4]
MAG05_01882	MAG05	K00382	Metabolism	Carbohydrate metabolism	Glyoxylate and dicarboxylate metabolism	ko00630	DLD, lpd, pdhD; dihydrolipoamide dehydrogenase [EC:1.8.1.4]
MAG05_01882	MAG05	K00382	Brite Hierarchies	Protein families: signaling and cellular processes	Exosome	BR:ko04147	DLD, lpd, pdhD; dihydrolipoamide dehydrogenase [EC:1.8.1.4]
MAG05_03039	MAG05	K00382	Metabolism	Carbohydrate metabolism	Pyruvate metabolism	ko00620	DLD, lpd, pdhD; dihydrolipoamide dehydrogenase [EC:1.8.1.4]
MAG05_03039	MAG05	K00382	Metabolism	Carbohydrate metabolism	Glycolysis / Gluconeogenesis	ko00010	DLD, lpd, pdhD; dihydrolipoamide dehydrogenase [EC:1.8.1.4]
MAG05_03039	MAG05	K00382	Metabolism	Amino acid metabolism	Tryptophan metabolism	ko00380	DLD, lpd, pdhD; dihydrolipoamide dehydrogenase [EC:1.8.1.4]
MAG05_03039	MAG05	K00382	Metabolism	Carbohydrate metabolism	Propanoate metabolism	ko00640	DLD, lpd, pdhD; dihydrolipoamide dehydrogenase [EC:1.8.1.4]
MAG05_03039	MAG05	K00382	Metabolism	Carbohydrate metabolism	Citrate cycle (TCA cycle)	ko00020	DLD, lpd, pdhD; dihydrolipoamide dehydrogenase [EC:1.8.1.4]
MAG05_03039	MAG05	K00382	Metabolism	Amino acid metabolism	Valine, leucine and isoleucine degradation	ko00280	DLD, lpd, pdhD; dihydrolipoamide dehydrogenase [EC:1.8.1.4]
MAG05_03039	MAG05	K00382	Metabolism	Amino acid metabolism	Glycine, serine and threonine metabolism	ko00260	DLD, lpd, pdhD; dihydrolipoamide dehydrogenase [EC:1.8.1.4]
MAG05_03039	MAG05	K00382	Metabolism	Amino acid metabolism	Lysine degradation	ko00310	DLD, lpd, pdhD; dihydrolipoamide dehydrogenase [EC:1.8.1.4]
MAG05_03039	MAG05	K00382	Metabolism	Carbohydrate metabolism	Glyoxylate and dicarboxylate metabolism	ko00630	DLD, lpd, pdhD; dihydrolipoamide dehydrogenase [EC:1.8.1.4]
MAG05_03039	MAG05	K00382	Brite Hierarchies	Protein families: signaling and cellular processes	Exosome	BR:ko04147	DLD, lpd, pdhD; dihydrolipoamide dehydrogenase [EC:1.8.1.4]
MAG05_03153	MAG05	K00382	Metabolism	Carbohydrate metabolism	Pyruvate metabolism	ko00620	DLD, lpd, pdhD; dihydrolipoamide dehydrogenase [EC:1.8.1.4]
MAG05_03153	MAG05	K00382	Metabolism	Carbohydrate metabolism	Glycolysis / Gluconeogenesis	ko00010	DLD, lpd, pdhD; dihydrolipoamide dehydrogenase [EC:1.8.1.4]
MAG05_03153	MAG05	K00382	Metabolism	Amino acid metabolism	Tryptophan metabolism	ko00380	DLD, lpd, pdhD; dihydrolipoamide dehydrogenase [EC:1.8.1.4]
MAG05_03153	MAG05	K00382	Metabolism	Carbohydrate metabolism	Propanoate metabolism	ko00640	DLD, lpd, pdhD; dihydrolipoamide dehydrogenase [EC:1.8.1.4]
MAG05_03153	MAG05	K00382	Metabolism	Carbohydrate metabolism	Citrate cycle (TCA cycle)	ko00020	DLD, lpd, pdhD; dihydrolipoamide dehydrogenase [EC:1.8.1.4]
MAG05_03153	MAG05	K00382	Metabolism	Amino acid metabolism	Valine, leucine and isoleucine degradation	ko00280	DLD, lpd, pdhD; dihydrolipoamide dehydrogenase [EC:1.8.1.4]
MAG05_03153	MAG05	K00382	Metabolism	Amino acid metabolism	Glycine, serine and threonine metabolism	ko00260	DLD, lpd, pdhD; dihydrolipoamide dehydrogenase [EC:1.8.1.4]
MAG05_03153	MAG05	K00382	Metabolism	Amino acid metabolism	Lysine degradation	ko00310	DLD, lpd, pdhD; dihydrolipoamide dehydrogenase [EC:1.8.1.4]
MAG05_03153	MAG05	K00382	Metabolism	Carbohydrate metabolism	Glyoxylate and dicarboxylate metabolism	ko00630	DLD, lpd, pdhD; dihydrolipoamide dehydrogenase [EC:1.8.1.4]
MAG05_03153	MAG05	K00382	Brite Hierarchies	Protein families: signaling and cellular processes	Exosome	BR:ko04147	DLD, lpd, pdhD; dihydrolipoamide dehydrogenase [EC:1.8.1.4]
MAG05_03192	MAG05	K00382	Metabolism	Carbohydrate metabolism	Pyruvate metabolism	ko00620	DLD, lpd, pdhD; dihydrolipoamide dehydrogenase [EC:1.8.1.4]
MAG05_03192	MAG05	K00382	Metabolism	Carbohydrate metabolism	Glycolysis / Gluconeogenesis	ko00010	DLD, lpd, pdhD; dihydrolipoamide dehydrogenase [EC:1.8.1.4]
MAG05_03192	MAG05	K00382	Metabolism	Amino acid metabolism	Tryptophan metabolism	ko00380	DLD, lpd, pdhD; dihydrolipoamide dehydrogenase [EC:1.8.1.4]
MAG05_03192	MAG05	K00382	Metabolism	Carbohydrate metabolism	Propanoate metabolism	ko00640	DLD, lpd, pdhD; dihydrolipoamide dehydrogenase [EC:1.8.1.4]
MAG05_03192	MAG05	K00382	Metabolism	Carbohydrate metabolism	Citrate cycle (TCA cycle)	ko00020	DLD, lpd, pdhD; dihydrolipoamide dehydrogenase [EC:1.8.1.4]
MAG05_03192	MAG05	K00382	Metabolism	Amino acid metabolism	Valine, leucine and isoleucine degradation	ko00280	DLD, lpd, pdhD; dihydrolipoamide dehydrogenase [EC:1.8.1.4]
MAG05_03192	MAG05	K00382	Metabolism	Amino acid metabolism	Glycine, serine and threonine metabolism	ko00260	DLD, lpd, pdhD; dihydrolipoamide dehydrogenase [EC:1.8.1.4]
MAG05_03192	MAG05	K00382	Metabolism	Amino acid metabolism	Lysine degradation	ko00310	DLD, lpd, pdhD; dihydrolipoamide dehydrogenase [EC:1.8.1.4]
MAG05_03192	MAG05	K00382	Metabolism	Carbohydrate metabolism	Glyoxylate and dicarboxylate metabolism	ko00630	DLD, lpd, pdhD; dihydrolipoamide dehydrogenase [EC:1.8.1.4]
MAG05_03192	MAG05	K00382	Brite Hierarchies	Protein families: signaling and cellular processes	Exosome	BR:ko04147	DLD, lpd, pdhD; dihydrolipoamide dehydrogenase [EC:1.8.1.4]
MAG07_00589	MAG07	K00382	Metabolism	Carbohydrate metabolism	Pyruvate metabolism	ko00620	DLD, lpd, pdhD; dihydrolipoamide dehydrogenase [EC:1.8.1.4]
MAG07_00589	MAG07	K00382	Metabolism	Carbohydrate metabolism	Glycolysis / Gluconeogenesis	ko00010	DLD, lpd, pdhD; dihydrolipoamide dehydrogenase [EC:1.8.1.4]
MAG07_00589	MAG07	K00382	Metabolism	Amino acid metabolism	Tryptophan metabolism	ko00380	DLD, lpd, pdhD; dihydrolipoamide dehydrogenase [EC:1.8.1.4]
MAG07_00589	MAG07	K00382	Metabolism	Carbohydrate metabolism	Propanoate metabolism	ko00640	DLD, lpd, pdhD; dihydrolipoamide dehydrogenase [EC:1.8.1.4]
MAG07_00589	MAG07	K00382	Metabolism	Carbohydrate metabolism	Citrate cycle (TCA cycle)	ko00020	DLD, lpd, pdhD; dihydrolipoamide dehydrogenase [EC:1.8.1.4]
MAG07_00589	MAG07	K00382	Metabolism	Amino acid metabolism	Valine, leucine and isoleucine degradation	ko00280	DLD, lpd, pdhD; dihydrolipoamide dehydrogenase [EC:1.8.1.4]
MAG07_00589	MAG07	K00382	Metabolism	Amino acid metabolism	Glycine, serine and threonine metabolism	ko00260	DLD, lpd, pdhD; dihydrolipoamide dehydrogenase [EC:1.8.1.4]
MAG07_00589	MAG07	K00382	Metabolism	Amino acid metabolism	Lysine degradation	ko00310	DLD, lpd, pdhD; dihydrolipoamide dehydrogenase [EC:1.8.1.4]
MAG07_00589	MAG07	K00382	Metabolism	Carbohydrate metabolism	Glyoxylate and dicarboxylate metabolism	ko00630	DLD, lpd, pdhD; dihydrolipoamide dehydrogenase [EC:1.8.1.4]
MAG07_00589	MAG07	K00382	Brite Hierarchies	Protein families: signaling and cellular processes	Exosome	BR:ko04147	DLD, lpd, pdhD; dihydrolipoamide dehydrogenase [EC:1.8.1.4]
MAG01_02209	MAG01	K00383	Organismal Systems	Endocrine system	Thyroid hormone synthesis	ko04918	GSR, gor; glutathione reductase (NADPH) [EC:1.8.1.7]
MAG01_02209	MAG01	K00383	Metabolism	Metabolism of other amino acids	Glutathione metabolism	ko00480	GSR, gor; glutathione reductase (NADPH) [EC:1.8.1.7]
MAG02_00998	MAG02	K00383	Organismal Systems	Endocrine system	Thyroid hormone synthesis	ko04918	GSR, gor; glutathione reductase (NADPH) [EC:1.8.1.7]
MAG02_00998	MAG02	K00383	Metabolism	Metabolism of other amino acids	Glutathione metabolism	ko00480	GSR, gor; glutathione reductase (NADPH) [EC:1.8.1.7]
MAG05_02381	MAG05	K00383	Organismal Systems	Endocrine system	Thyroid hormone synthesis	ko04918	GSR, gor; glutathione reductase (NADPH) [EC:1.8.1.7]
MAG05_02381	MAG05	K00383	Metabolism	Metabolism of other amino acids	Glutathione metabolism	ko00480	GSR, gor; glutathione reductase (NADPH) [EC:1.8.1.7]
MAG07_01477	MAG07	K00383	Organismal Systems	Endocrine system	Thyroid hormone synthesis	ko04918	GSR, gor; glutathione reductase (NADPH) [EC:1.8.1.7]
MAG07_01477	MAG07	K00383	Metabolism	Metabolism of other amino acids	Glutathione metabolism	ko00480	GSR, gor; glutathione reductase (NADPH) [EC:1.8.1.7]
MAG01_03824	MAG01	K00384	Metabolism	Metabolism of other amino acids	Selenocompound metabolism	ko00450	trxB, TRR; thioredoxin reductase (NADPH) [EC:1.8.1.9]
MAG02_01292	MAG02	K00384	Metabolism	Metabolism of other amino acids	Selenocompound metabolism	ko00450	trxB, TRR; thioredoxin reductase (NADPH) [EC:1.8.1.9]
MAG02_01656	MAG02	K00384	Metabolism	Metabolism of other amino acids	Selenocompound metabolism	ko00450	trxB, TRR; thioredoxin reductase (NADPH) [EC:1.8.1.9]
MAG05_00832	MAG05	K00384	Metabolism	Metabolism of other amino acids	Selenocompound metabolism	ko00450	trxB, TRR; thioredoxin reductase (NADPH) [EC:1.8.1.9]
MAG01_01950	MAG01	K00389	Not Included in Pathway or Brite	Poorly characterized	General function prediction only		yidH; putative membrane protein
MAG01_00421	MAG01	K00390	Metabolism	Energy metabolism	Sulfur metabolism	ko00920	cysH; phosphoadenosine phosphosulfate reductase [EC:1.8.4.8 1.8.4.10]
MAG05_04845	MAG05	K00390	Metabolism	Energy metabolism	Sulfur metabolism	ko00920	cysH; phosphoadenosine phosphosulfate reductase [EC:1.8.4.8 1.8.4.10]
MAG05_03823	MAG05	K00404	Environmental Information Processing	Signal transduction	Two-component system	ko02020	ccoN; cytochrome c oxidase cbb3-type subunit I [EC:7.1.1.9]
MAG05_03823	MAG05	K00404	Metabolism	Energy metabolism	Oxidative phosphorylation	ko00190	ccoN; cytochrome c oxidase cbb3-type subunit I [EC:7.1.1.9]
MAG05_03824	MAG05	K00405	Metabolism	Energy metabolism	Oxidative phosphorylation	ko00190	ccoO; cytochrome c oxidase cbb3-type subunit II
MAG05_03824	MAG05	K00405	Environmental Information Processing	Signal transduction	Two-component system	ko02020	ccoO; cytochrome c oxidase cbb3-type subunit II
MAG05_03819	MAG05	K00405	Metabolism	Energy metabolism	Oxidative phosphorylation	ko00190	ccoO; cytochrome c oxidase cbb3-type subunit II
MAG05_03819	MAG05	K00405	Environmental Information Processing	Signal transduction	Two-component system	ko02020	ccoO; cytochrome c oxidase cbb3-type subunit II
MAG05_03821	MAG05	K00406	Environmental Information Processing	Signal transduction	Two-component system	ko02020	ccoP; cytochrome c oxidase cbb3-type subunit III
MAG05_03821	MAG05	K00406	Metabolism	Energy metabolism	Oxidative phosphorylation	ko00190	ccoP; cytochrome c oxidase cbb3-type subunit III
MAG05_03826	MAG05	K00406	Environmental Information Processing	Signal transduction	Two-component system	ko02020	ccoP; cytochrome c oxidase cbb3-type subunit III
MAG05_03826	MAG05	K00406	Metabolism	Energy metabolism	Oxidative phosphorylation	ko00190	ccoP; cytochrome c oxidase cbb3-type subunit III
MAG05_03825	MAG05	K00407	Metabolism	Energy metabolism	Oxidative phosphorylation	ko00190	ccoQ; cytochrome c oxidase cbb3-type subunit IV
MAG05_03825	MAG05	K00407	Environmental Information Processing	Signal transduction	Two-component system	ko02020	ccoQ; cytochrome c oxidase cbb3-type subunit IV
MAG05_03820	MAG05	K00407	Metabolism	Energy metabolism	Oxidative phosphorylation	ko00190	ccoQ; cytochrome c oxidase cbb3-type subunit IV
MAG05_03820	MAG05	K00407	Environmental Information Processing	Signal transduction	Two-component system	ko02020	ccoQ; cytochrome c oxidase cbb3-type subunit IV
MAG05_01669	MAG05	K00411	Human Diseases	Neurodegenerative disease	Alzheimer disease	ko05010	UQCRFS1, RIP1, petA; ubiquinol-cytochrome c reductase iron-sulfur subunit [EC:7.1.1.8]
MAG05_01669	MAG05	K00411	Human Diseases	Neurodegenerative disease	Prion disease	ko05020	UQCRFS1, RIP1, petA; ubiquinol-cytochrome c reductase iron-sulfur subunit [EC:7.1.1.8]
MAG05_01669	MAG05	K00411	Metabolism	Energy metabolism	Oxidative phosphorylation	ko00190	UQCRFS1, RIP1, petA; ubiquinol-cytochrome c reductase iron-sulfur subunit [EC:7.1.1.8]
MAG05_01669	MAG05	K00411	Human Diseases	Neurodegenerative disease	Amyotrophic lateral sclerosis	ko05014	UQCRFS1, RIP1, petA; ubiquinol-cytochrome c reductase iron-sulfur subunit [EC:7.1.1.8]
MAG05_01669	MAG05	K00411	Human Diseases	Neurodegenerative disease	Huntington disease	ko05016	UQCRFS1, RIP1, petA; ubiquinol-cytochrome c reductase iron-sulfur subunit [EC:7.1.1.8]
MAG05_01669	MAG05	K00411	Human Diseases	Neurodegenerative disease	Parkinson disease	ko05012	UQCRFS1, RIP1, petA; ubiquinol-cytochrome c reductase iron-sulfur subunit [EC:7.1.1.8]
MAG05_01669	MAG05	K00411	Organismal Systems	Circulatory system	Cardiac muscle contraction	ko04260	UQCRFS1, RIP1, petA; ubiquinol-cytochrome c reductase iron-sulfur subunit [EC:7.1.1.8]
MAG05_01669	MAG05	K00411	Environmental Information Processing	Signal transduction	Two-component system	ko02020	UQCRFS1, RIP1, petA; ubiquinol-cytochrome c reductase iron-sulfur subunit [EC:7.1.1.8]
MAG05_01669	MAG05	K00411	Human Diseases	Neurodegenerative disease	Pathways of neurodegeneration - multiple diseases	ko05022	UQCRFS1, RIP1, petA; ubiquinol-cytochrome c reductase iron-sulfur subunit [EC:7.1.1.8]
MAG05_01669	MAG05	K00411	Human Diseases	Endocrine and metabolic disease	Non-alcoholic fatty liver disease	ko04932	UQCRFS1, RIP1, petA; ubiquinol-cytochrome c reductase iron-sulfur subunit [EC:7.1.1.8]
MAG05_01669	MAG05	K00411	Organismal Systems	Environmental adaptation	Thermogenesis	ko04714	UQCRFS1, RIP1, petA; ubiquinol-cytochrome c reductase iron-sulfur subunit [EC:7.1.1.8]
MAG05_01670	MAG05	K00412	Organismal Systems	Environmental adaptation	Thermogenesis	ko04714	CYTB, petB; ubiquinol-cytochrome c reductase cytochrome b subunit
MAG05_01670	MAG05	K00412	Brite Hierarchies	Protein families: genetic information processing	Mitochondrial biogenesis	BR:ko03029	CYTB, petB; ubiquinol-cytochrome c reductase cytochrome b subunit
MAG05_01670	MAG05	K00412	Human Diseases	Neurodegenerative disease	Parkinson disease	ko05012	CYTB, petB; ubiquinol-cytochrome c reductase cytochrome b subunit
MAG05_01670	MAG05	K00412	Organismal Systems	Circulatory system	Cardiac muscle contraction	ko04260	CYTB, petB; ubiquinol-cytochrome c reductase cytochrome b subunit
MAG05_01670	MAG05	K00412	Human Diseases	Neurodegenerative disease	Prion disease	ko05020	CYTB, petB; ubiquinol-cytochrome c reductase cytochrome b subunit
MAG05_01670	MAG05	K00412	Metabolism	Energy metabolism	Oxidative phosphorylation	ko00190	CYTB, petB; ubiquinol-cytochrome c reductase cytochrome b subunit
MAG05_01670	MAG05	K00412	Human Diseases	Endocrine and metabolic disease	Non-alcoholic fatty liver disease	ko04932	CYTB, petB; ubiquinol-cytochrome c reductase cytochrome b subunit
MAG05_01670	MAG05	K00412	Human Diseases	Neurodegenerative disease	Pathways of neurodegeneration - multiple diseases	ko05022	CYTB, petB; ubiquinol-cytochrome c reductase cytochrome b subunit
MAG05_01670	MAG05	K00412	Human Diseases	Neurodegenerative disease	Amyotrophic lateral sclerosis	ko05014	CYTB, petB; ubiquinol-cytochrome c reductase cytochrome b subunit
MAG05_01670	MAG05	K00412	Human Diseases	Neurodegenerative disease	Alzheimer disease	ko05010	CYTB, petB; ubiquinol-cytochrome c reductase cytochrome b subunit
MAG05_01670	MAG05	K00412	Environmental Information Processing	Signal transduction	Two-component system	ko02020	CYTB, petB; ubiquinol-cytochrome c reductase cytochrome b subunit
MAG05_01670	MAG05	K00412	Human Diseases	Neurodegenerative disease	Huntington disease	ko05016	CYTB, petB; ubiquinol-cytochrome c reductase cytochrome b subunit
MAG05_01671	MAG05	K00413	Organismal Systems	Environmental adaptation	Thermogenesis	ko04714	CYC1, CYT1, petC; ubiquinol-cytochrome c reductase cytochrome c1 subunit
MAG05_01671	MAG05	K00413	Metabolism	Energy metabolism	Oxidative phosphorylation	ko00190	CYC1, CYT1, petC; ubiquinol-cytochrome c reductase cytochrome c1 subunit
MAG05_01671	MAG05	K00413	Organismal Systems	Circulatory system	Cardiac muscle contraction	ko04260	CYC1, CYT1, petC; ubiquinol-cytochrome c reductase cytochrome c1 subunit
MAG05_01671	MAG05	K00413	Environmental Information Processing	Signal transduction	Two-component system	ko02020	CYC1, CYT1, petC; ubiquinol-cytochrome c reductase cytochrome c1 subunit
MAG05_01671	MAG05	K00413	Human Diseases	Neurodegenerative disease	Prion disease	ko05020	CYC1, CYT1, petC; ubiquinol-cytochrome c reductase cytochrome c1 subunit
MAG05_01671	MAG05	K00413	Human Diseases	Neurodegenerative disease	Pathways of neurodegeneration - multiple diseases	ko05022	CYC1, CYT1, petC; ubiquinol-cytochrome c reductase cytochrome c1 subunit
MAG05_01671	MAG05	K00413	Human Diseases	Neurodegenerative disease	Amyotrophic lateral sclerosis	ko05014	CYC1, CYT1, petC; ubiquinol-cytochrome c reductase cytochrome c1 subunit
MAG05_01671	MAG05	K00413	Human Diseases	Endocrine and metabolic disease	Non-alcoholic fatty liver disease	ko04932	CYC1, CYT1, petC; ubiquinol-cytochrome c reductase cytochrome c1 subunit
MAG05_01671	MAG05	K00413	Human Diseases	Neurodegenerative disease	Huntington disease	ko05016	CYC1, CYT1, petC; ubiquinol-cytochrome c reductase cytochrome c1 subunit
MAG05_01671	MAG05	K00413	Human Diseases	Neurodegenerative disease	Parkinson disease	ko05012	CYC1, CYT1, petC; ubiquinol-cytochrome c reductase cytochrome c1 subunit
MAG05_01671	MAG05	K00413	Human Diseases	Neurodegenerative disease	Alzheimer disease	ko05010	CYC1, CYT1, petC; ubiquinol-cytochrome c reductase cytochrome c1 subunit
MAG01_01029	MAG01	K00424	Environmental Information Processing	Signal transduction	Two-component system	ko02020	cydX; cytochrome bd-I ubiquinol oxidase subunit X [EC:7.1.1.7]
MAG01_01029	MAG01	K00424	Metabolism	Energy metabolism	Oxidative phosphorylation	ko00190	cydX; cytochrome bd-I ubiquinol oxidase subunit X [EC:7.1.1.7]
MAG02_00969	MAG02	K00425	Environmental Information Processing	Signal transduction	Two-component system	ko02020	cydA; cytochrome bd ubiquinol oxidase subunit I [EC:7.1.1.7]
MAG02_00969	MAG02	K00425	Metabolism	Energy metabolism	Oxidative phosphorylation	ko00190	cydA; cytochrome bd ubiquinol oxidase subunit I [EC:7.1.1.7]
MAG01_01027	MAG01	K00425	Environmental Information Processing	Signal transduction	Two-component system	ko02020	cydA; cytochrome bd ubiquinol oxidase subunit I [EC:7.1.1.7]
MAG01_01027	MAG01	K00425	Metabolism	Energy metabolism	Oxidative phosphorylation	ko00190	cydA; cytochrome bd ubiquinol oxidase subunit I [EC:7.1.1.7]
MAG01_03327	MAG01	K00425	Environmental Information Processing	Signal transduction	Two-component system	ko02020	cydA; cytochrome bd ubiquinol oxidase subunit I [EC:7.1.1.7]
MAG01_03327	MAG01	K00425	Metabolism	Energy metabolism	Oxidative phosphorylation	ko00190	cydA; cytochrome bd ubiquinol oxidase subunit I [EC:7.1.1.7]
MAG01_04116	MAG01	K00425	Environmental Information Processing	Signal transduction	Two-component system	ko02020	cydA; cytochrome bd ubiquinol oxidase subunit I [EC:7.1.1.7]
MAG01_04116	MAG01	K00425	Metabolism	Energy metabolism	Oxidative phosphorylation	ko00190	cydA; cytochrome bd ubiquinol oxidase subunit I [EC:7.1.1.7]
MAG05_01088	MAG05	K00425	Environmental Information Processing	Signal transduction	Two-component system	ko02020	cydA; cytochrome bd ubiquinol oxidase subunit I [EC:7.1.1.7]
MAG05_01088	MAG05	K00425	Metabolism	Energy metabolism	Oxidative phosphorylation	ko00190	cydA; cytochrome bd ubiquinol oxidase subunit I [EC:7.1.1.7]
MAG01_04115	MAG01	K00426	Metabolism	Energy metabolism	Oxidative phosphorylation	ko00190	cydB; cytochrome bd ubiquinol oxidase subunit II [EC:7.1.1.7]
MAG01_04115	MAG01	K00426	Environmental Information Processing	Signal transduction	Two-component system	ko02020	cydB; cytochrome bd ubiquinol oxidase subunit II [EC:7.1.1.7]
MAG01_01028	MAG01	K00426	Metabolism	Energy metabolism	Oxidative phosphorylation	ko00190	cydB; cytochrome bd ubiquinol oxidase subunit II [EC:7.1.1.7]
MAG01_01028	MAG01	K00426	Environmental Information Processing	Signal transduction	Two-component system	ko02020	cydB; cytochrome bd ubiquinol oxidase subunit II [EC:7.1.1.7]
MAG05_01087	MAG05	K00426	Metabolism	Energy metabolism	Oxidative phosphorylation	ko00190	cydB; cytochrome bd ubiquinol oxidase subunit II [EC:7.1.1.7]
MAG05_01087	MAG05	K00426	Environmental Information Processing	Signal transduction	Two-component system	ko02020	cydB; cytochrome bd ubiquinol oxidase subunit II [EC:7.1.1.7]
MAG01_03328	MAG01	K00426	Metabolism	Energy metabolism	Oxidative phosphorylation	ko00190	cydB; cytochrome bd ubiquinol oxidase subunit II [EC:7.1.1.7]
MAG01_03328	MAG01	K00426	Environmental Information Processing	Signal transduction	Two-component system	ko02020	cydB; cytochrome bd ubiquinol oxidase subunit II [EC:7.1.1.7]
MAG01_01138	MAG01	K00427	Brite Hierarchies	Protein families: signaling and cellular processes	Transporters	BR:ko02000	lldP, lctP; L-lactate permease
MAG05_00824	MAG05	K00428	Not Included in Pathway or Brite	Unclassified: metabolism	Enzymes with EC numbers		E1.11.1.5; cytochrome c peroxidase [EC:1.11.1.5]
MAG01_02190	MAG01	K00432	Organismal Systems	Endocrine system	Thyroid hormone synthesis	ko04918	gpx, btuE, bsaA; glutathione peroxidase [EC:1.11.1.9]
MAG01_02190	MAG01	K00432	Metabolism	Metabolism of other amino acids	Glutathione metabolism	ko00480	gpx, btuE, bsaA; glutathione peroxidase [EC:1.11.1.9]
MAG01_02190	MAG01	K00432	Human Diseases	Neurodegenerative disease	Pathways of neurodegeneration - multiple diseases	ko05022	gpx, btuE, bsaA; glutathione peroxidase [EC:1.11.1.9]
MAG01_02190	MAG01	K00432	Metabolism	Lipid metabolism	Arachidonic acid metabolism	ko00590	gpx, btuE, bsaA; glutathione peroxidase [EC:1.11.1.9]
MAG01_02190	MAG01	K00432	Human Diseases	Neurodegenerative disease	Amyotrophic lateral sclerosis	ko05014	gpx, btuE, bsaA; glutathione peroxidase [EC:1.11.1.9]
MAG01_02190	MAG01	K00432	Human Diseases	Neurodegenerative disease	Huntington disease	ko05016	gpx, btuE, bsaA; glutathione peroxidase [EC:1.11.1.9]
MAG05_00115	MAG05	K00432	Organismal Systems	Endocrine system	Thyroid hormone synthesis	ko04918	gpx, btuE, bsaA; glutathione peroxidase [EC:1.11.1.9]
MAG05_00115	MAG05	K00432	Metabolism	Metabolism of other amino acids	Glutathione metabolism	ko00480	gpx, btuE, bsaA; glutathione peroxidase [EC:1.11.1.9]
MAG05_00115	MAG05	K00432	Human Diseases	Neurodegenerative disease	Pathways of neurodegeneration - multiple diseases	ko05022	gpx, btuE, bsaA; glutathione peroxidase [EC:1.11.1.9]
MAG05_00115	MAG05	K00432	Metabolism	Lipid metabolism	Arachidonic acid metabolism	ko00590	gpx, btuE, bsaA; glutathione peroxidase [EC:1.11.1.9]
MAG05_00115	MAG05	K00432	Human Diseases	Neurodegenerative disease	Amyotrophic lateral sclerosis	ko05014	gpx, btuE, bsaA; glutathione peroxidase [EC:1.11.1.9]
MAG05_00115	MAG05	K00432	Human Diseases	Neurodegenerative disease	Huntington disease	ko05016	gpx, btuE, bsaA; glutathione peroxidase [EC:1.11.1.9]
MAG05_02021	MAG05	K00432	Organismal Systems	Endocrine system	Thyroid hormone synthesis	ko04918	gpx, btuE, bsaA; glutathione peroxidase [EC:1.11.1.9]
MAG05_02021	MAG05	K00432	Metabolism	Metabolism of other amino acids	Glutathione metabolism	ko00480	gpx, btuE, bsaA; glutathione peroxidase [EC:1.11.1.9]
MAG05_02021	MAG05	K00432	Human Diseases	Neurodegenerative disease	Pathways of neurodegeneration - multiple diseases	ko05022	gpx, btuE, bsaA; glutathione peroxidase [EC:1.11.1.9]
MAG05_02021	MAG05	K00432	Metabolism	Lipid metabolism	Arachidonic acid metabolism	ko00590	gpx, btuE, bsaA; glutathione peroxidase [EC:1.11.1.9]
MAG05_02021	MAG05	K00432	Human Diseases	Neurodegenerative disease	Amyotrophic lateral sclerosis	ko05014	gpx, btuE, bsaA; glutathione peroxidase [EC:1.11.1.9]
MAG05_02021	MAG05	K00432	Human Diseases	Neurodegenerative disease	Huntington disease	ko05016	gpx, btuE, bsaA; glutathione peroxidase [EC:1.11.1.9]
MAG04_00054	MAG04	K00432	Organismal Systems	Endocrine system	Thyroid hormone synthesis	ko04918	gpx, btuE, bsaA; glutathione peroxidase [EC:1.11.1.9]
MAG04_00054	MAG04	K00432	Metabolism	Metabolism of other amino acids	Glutathione metabolism	ko00480	gpx, btuE, bsaA; glutathione peroxidase [EC:1.11.1.9]
MAG04_00054	MAG04	K00432	Human Diseases	Neurodegenerative disease	Pathways of neurodegeneration - multiple diseases	ko05022	gpx, btuE, bsaA; glutathione peroxidase [EC:1.11.1.9]
MAG04_00054	MAG04	K00432	Metabolism	Lipid metabolism	Arachidonic acid metabolism	ko00590	gpx, btuE, bsaA; glutathione peroxidase [EC:1.11.1.9]
MAG04_00054	MAG04	K00432	Human Diseases	Neurodegenerative disease	Amyotrophic lateral sclerosis	ko05014	gpx, btuE, bsaA; glutathione peroxidase [EC:1.11.1.9]
MAG04_00054	MAG04	K00432	Human Diseases	Neurodegenerative disease	Huntington disease	ko05016	gpx, btuE, bsaA; glutathione peroxidase [EC:1.11.1.9]
MAG01_01325	MAG01	K00433	Not Included in Pathway or Brite	Unclassified: metabolism	Enzymes with EC numbers		cpo; non-heme chloroperoxidase [EC:1.11.1.10]
MAG01_03997	MAG01	K00433	Not Included in Pathway or Brite	Unclassified: metabolism	Enzymes with EC numbers		cpo; non-heme chloroperoxidase [EC:1.11.1.10]
MAG05_01393	MAG05	K00433	Not Included in Pathway or Brite	Unclassified: metabolism	Enzymes with EC numbers		cpo; non-heme chloroperoxidase [EC:1.11.1.10]
MAG05_01724	MAG05	K00448	Metabolism	Xenobiotics biodegradation and metabolism	Benzoate degradation	ko00362	pcaG; protocatechuate 3,4-dioxygenase, alpha subunit [EC:1.13.11.3]
MAG05_01724	MAG05	K00448	Metabolism	Xenobiotics biodegradation and metabolism	Polycyclic aromatic hydrocarbon degradation	ko00624	pcaG; protocatechuate 3,4-dioxygenase, alpha subunit [EC:1.13.11.3]
MAG05_01723	MAG05	K00449	Metabolism	Xenobiotics biodegradation and metabolism	Benzoate degradation	ko00362	pcaH; protocatechuate 3,4-dioxygenase, beta subunit [EC:1.13.11.3]
MAG05_01723	MAG05	K00449	Metabolism	Xenobiotics biodegradation and metabolism	Polycyclic aromatic hydrocarbon degradation	ko00624	pcaH; protocatechuate 3,4-dioxygenase, beta subunit [EC:1.13.11.3]
MAG05_00728	MAG05	K00451	Metabolism	Xenobiotics biodegradation and metabolism	Styrene degradation	ko00643	HGD, hmgA; homogentisate 1,2-dioxygenase [EC:1.13.11.5]
MAG05_00728	MAG05	K00451	Metabolism	Amino acid metabolism	Tyrosine metabolism	ko00350	HGD, hmgA; homogentisate 1,2-dioxygenase [EC:1.13.11.5]
MAG01_03549	MAG01	K00455	Metabolism	Amino acid metabolism	Tyrosine metabolism	ko00350	hpaD, hpcB; 3,4-dihydroxyphenylacetate 2,3-dioxygenase [EC:1.13.11.15]
MAG05_01731	MAG05	K00457	Metabolism	Metabolism of cofactors and vitamins	Ubiquinone and other terpenoid-quinone biosynthesis	ko00130	HPD, hppD; 4-hydroxyphenylpyruvate dioxygenase [EC:1.13.11.27]
MAG05_01731	MAG05	K00457	Brite Hierarchies	Protein families: signaling and cellular processes	Exosome	BR:ko04147	HPD, hppD; 4-hydroxyphenylpyruvate dioxygenase [EC:1.13.11.27]
MAG05_01731	MAG05	K00457	Metabolism	Amino acid metabolism	Phenylalanine metabolism	ko00360	HPD, hppD; 4-hydroxyphenylpyruvate dioxygenase [EC:1.13.11.27]
MAG05_01731	MAG05	K00457	Metabolism	Amino acid metabolism	Tyrosine metabolism	ko00350	HPD, hppD; 4-hydroxyphenylpyruvate dioxygenase [EC:1.13.11.27]
MAG05_02313	MAG05	K00457	Metabolism	Metabolism of cofactors and vitamins	Ubiquinone and other terpenoid-quinone biosynthesis	ko00130	HPD, hppD; 4-hydroxyphenylpyruvate dioxygenase [EC:1.13.11.27]
MAG05_02313	MAG05	K00457	Brite Hierarchies	Protein families: signaling and cellular processes	Exosome	BR:ko04147	HPD, hppD; 4-hydroxyphenylpyruvate dioxygenase [EC:1.13.11.27]
MAG05_02313	MAG05	K00457	Metabolism	Amino acid metabolism	Phenylalanine metabolism	ko00360	HPD, hppD; 4-hydroxyphenylpyruvate dioxygenase [EC:1.13.11.27]
MAG05_02313	MAG05	K00457	Metabolism	Amino acid metabolism	Tyrosine metabolism	ko00350	HPD, hppD; 4-hydroxyphenylpyruvate dioxygenase [EC:1.13.11.27]
MAG05_01798	MAG05	K00459	Metabolism	Energy metabolism	Nitrogen metabolism	ko00910	ncd2, npd; nitronate monooxygenase [EC:1.13.12.16]
MAG06_00234	MAG06	K00459	Metabolism	Energy metabolism	Nitrogen metabolism	ko00910	ncd2, npd; nitronate monooxygenase [EC:1.13.12.16]
MAG05_01442	MAG05	K00479	Not Included in Pathway or Brite	Poorly characterized	General function prediction only		gbcA; glycine betaine catabolism A
MAG05_02106	MAG05	K00481	Metabolism	Xenobiotics biodegradation and metabolism	Benzoate degradation	ko00362	pobA; p-hydroxybenzoate 3-monooxygenase [EC:1.14.13.2]
MAG05_04921	MAG05	K00481	Metabolism	Xenobiotics biodegradation and metabolism	Benzoate degradation	ko00362	pobA; p-hydroxybenzoate 3-monooxygenase [EC:1.14.13.2]
MAG01_04257	MAG01	K00483	Metabolism	Amino acid metabolism	Tyrosine metabolism	ko00350	hpaB; 4-hydroxyphenylacetate 3-monooxygenase [EC:1.14.14.9]
MAG01_04258	MAG01	K00484	Metabolism	Metabolism of cofactors and vitamins	Riboflavin metabolism	ko00740	hpaC; flavin reductase (NADH) [EC:1.5.1.36]
MAG01_04258	MAG01	K00484	Metabolism	Amino acid metabolism	Tyrosine metabolism	ko00350	hpaC; flavin reductase (NADH) [EC:1.5.1.36]
MAG05_03488	MAG05	K00500	Metabolism	Amino acid metabolism	Phenylalanine, tyrosine and tryptophan biosynthesis	ko00400	phhA, PAH; phenylalanine-4-hydroxylase [EC:1.14.16.1]
MAG05_03488	MAG05	K00500	Metabolism	Metabolism of cofactors and vitamins	Folate biosynthesis	ko00790	phhA, PAH; phenylalanine-4-hydroxylase [EC:1.14.16.1]
MAG05_03488	MAG05	K00500	Metabolism	Amino acid metabolism	Phenylalanine metabolism	ko00360	phhA, PAH; phenylalanine-4-hydroxylase [EC:1.14.16.1]
MAG05_01428	MAG05	K00507	Organismal Systems	Aging	Longevity regulating pathway - worm	ko04212	SCD, desC; stearoyl-CoA desaturase (Delta-9 desaturase) [EC:1.14.19.1]
MAG05_01428	MAG05	K00507	Environmental Information Processing	Signal transduction	AMPK signaling pathway	ko04152	SCD, desC; stearoyl-CoA desaturase (Delta-9 desaturase) [EC:1.14.19.1]
MAG05_01428	MAG05	K00507	Metabolism	Lipid metabolism	Biosynthesis of unsaturated fatty acids	ko01040	SCD, desC; stearoyl-CoA desaturase (Delta-9 desaturase) [EC:1.14.19.1]
MAG05_01428	MAG05	K00507	Brite Hierarchies	Protein families: metabolism	Lipid biosynthesis proteins	BR:ko01004	SCD, desC; stearoyl-CoA desaturase (Delta-9 desaturase) [EC:1.14.19.1]
MAG05_01428	MAG05	K00507	Organismal Systems	Endocrine system	PPAR signaling pathway	ko03320	SCD, desC; stearoyl-CoA desaturase (Delta-9 desaturase) [EC:1.14.19.1]
MAG05_02530	MAG05	K00523	Metabolism	Glycan biosynthesis and metabolism	O-Antigen nucleotide sugar biosynthesis	ko00541	ascD, ddhD, rfbI; CDP-4-dehydro-6-deoxyglucose reductase, E3 [EC:1.17.1.1]
MAG05_02530	MAG05	K00523	Metabolism	Carbohydrate metabolism	Amino sugar and nucleotide sugar metabolism	ko00520	ascD, ddhD, rfbI; CDP-4-dehydro-6-deoxyglucose reductase, E3 [EC:1.17.1.1]
MAG05_02780	MAG05	K00523	Metabolism	Glycan biosynthesis and metabolism	O-Antigen nucleotide sugar biosynthesis	ko00541	ascD, ddhD, rfbI; CDP-4-dehydro-6-deoxyglucose reductase, E3 [EC:1.17.1.1]
MAG05_02780	MAG05	K00523	Metabolism	Carbohydrate metabolism	Amino sugar and nucleotide sugar metabolism	ko00520	ascD, ddhD, rfbI; CDP-4-dehydro-6-deoxyglucose reductase, E3 [EC:1.17.1.1]
MAG01_01644	MAG01	K00525	Brite Hierarchies	Protein families: genetic information processing	DNA repair and recombination proteins	BR:ko03400	E1.17.4.1A, nrdA, nrdE; ribonucleoside-diphosphate reductase alpha chain [EC:1.17.4.1]
MAG01_01644	MAG01	K00525	Metabolism	Nucleotide metabolism	Pyrimidine metabolism	ko00240	E1.17.4.1A, nrdA, nrdE; ribonucleoside-diphosphate reductase alpha chain [EC:1.17.4.1]
MAG01_01644	MAG01	K00525	Metabolism	Nucleotide metabolism	Purine metabolism	ko00230	E1.17.4.1A, nrdA, nrdE; ribonucleoside-diphosphate reductase alpha chain [EC:1.17.4.1]
MAG01_02530	MAG01	K00525	Brite Hierarchies	Protein families: genetic information processing	DNA repair and recombination proteins	BR:ko03400	E1.17.4.1A, nrdA, nrdE; ribonucleoside-diphosphate reductase alpha chain [EC:1.17.4.1]
MAG01_02530	MAG01	K00525	Metabolism	Nucleotide metabolism	Pyrimidine metabolism	ko00240	E1.17.4.1A, nrdA, nrdE; ribonucleoside-diphosphate reductase alpha chain [EC:1.17.4.1]
MAG01_02530	MAG01	K00525	Metabolism	Nucleotide metabolism	Purine metabolism	ko00230	E1.17.4.1A, nrdA, nrdE; ribonucleoside-diphosphate reductase alpha chain [EC:1.17.4.1]
MAG07_01040	MAG07	K00525	Brite Hierarchies	Protein families: genetic information processing	DNA repair and recombination proteins	BR:ko03400	E1.17.4.1A, nrdA, nrdE; ribonucleoside-diphosphate reductase alpha chain [EC:1.17.4.1]
MAG07_01040	MAG07	K00525	Metabolism	Nucleotide metabolism	Pyrimidine metabolism	ko00240	E1.17.4.1A, nrdA, nrdE; ribonucleoside-diphosphate reductase alpha chain [EC:1.17.4.1]
MAG07_01040	MAG07	K00525	Metabolism	Nucleotide metabolism	Purine metabolism	ko00230	E1.17.4.1A, nrdA, nrdE; ribonucleoside-diphosphate reductase alpha chain [EC:1.17.4.1]
MAG05_02971	MAG05	K00525	Brite Hierarchies	Protein families: genetic information processing	DNA repair and recombination proteins	BR:ko03400	E1.17.4.1A, nrdA, nrdE; ribonucleoside-diphosphate reductase alpha chain [EC:1.17.4.1]
MAG05_02971	MAG05	K00525	Metabolism	Nucleotide metabolism	Pyrimidine metabolism	ko00240	E1.17.4.1A, nrdA, nrdE; ribonucleoside-diphosphate reductase alpha chain [EC:1.17.4.1]
MAG05_02971	MAG05	K00525	Metabolism	Nucleotide metabolism	Purine metabolism	ko00230	E1.17.4.1A, nrdA, nrdE; ribonucleoside-diphosphate reductase alpha chain [EC:1.17.4.1]
MAG01_02531	MAG01	K00526	Metabolism	Nucleotide metabolism	Purine metabolism	ko00230	E1.17.4.1B, nrdB, nrdF; ribonucleoside-diphosphate reductase beta chain [EC:1.17.4.1]
MAG01_02531	MAG01	K00526	Brite Hierarchies	Protein families: genetic information processing	DNA repair and recombination proteins	BR:ko03400	E1.17.4.1B, nrdB, nrdF; ribonucleoside-diphosphate reductase beta chain [EC:1.17.4.1]
MAG01_02531	MAG01	K00526	Metabolism	Nucleotide metabolism	Pyrimidine metabolism	ko00240	E1.17.4.1B, nrdB, nrdF; ribonucleoside-diphosphate reductase beta chain [EC:1.17.4.1]
MAG05_03891	MAG05	K00526	Metabolism	Nucleotide metabolism	Purine metabolism	ko00230	E1.17.4.1B, nrdB, nrdF; ribonucleoside-diphosphate reductase beta chain [EC:1.17.4.1]
MAG05_03891	MAG05	K00526	Brite Hierarchies	Protein families: genetic information processing	DNA repair and recombination proteins	BR:ko03400	E1.17.4.1B, nrdB, nrdF; ribonucleoside-diphosphate reductase beta chain [EC:1.17.4.1]
MAG05_03891	MAG05	K00526	Metabolism	Nucleotide metabolism	Pyrimidine metabolism	ko00240	E1.17.4.1B, nrdB, nrdF; ribonucleoside-diphosphate reductase beta chain [EC:1.17.4.1]
MAG01_01645	MAG01	K00526	Metabolism	Nucleotide metabolism	Purine metabolism	ko00230	E1.17.4.1B, nrdB, nrdF; ribonucleoside-diphosphate reductase beta chain [EC:1.17.4.1]
MAG01_01645	MAG01	K00526	Brite Hierarchies	Protein families: genetic information processing	DNA repair and recombination proteins	BR:ko03400	E1.17.4.1B, nrdB, nrdF; ribonucleoside-diphosphate reductase beta chain [EC:1.17.4.1]
MAG01_01645	MAG01	K00526	Metabolism	Nucleotide metabolism	Pyrimidine metabolism	ko00240	E1.17.4.1B, nrdB, nrdF; ribonucleoside-diphosphate reductase beta chain [EC:1.17.4.1]
MAG01_01568	MAG01	K00528	Not Included in Pathway or Brite	Unclassified: metabolism	Enzymes with EC numbers		fpr; ferredoxin/flavodoxin---NADP+ reductase [EC:1.18.1.2 1.19.1.1]
MAG01_01568	MAG01	K00528	Metabolism	Not included in regular maps	Global maps only		fpr; ferredoxin/flavodoxin---NADP+ reductase [EC:1.18.1.2 1.19.1.1]
MAG01_02724	MAG01	K00529	Metabolism	Lipid metabolism	Fatty acid degradation	ko00071	hcaD; 3-phenylpropionate/trans-cinnamate dioxygenase ferredoxin reductase component [EC:1.18.1.3]
MAG01_02724	MAG01	K00529	Metabolism	Amino acid metabolism	Phenylalanine metabolism	ko00360	hcaD; 3-phenylpropionate/trans-cinnamate dioxygenase ferredoxin reductase component [EC:1.18.1.3]
MAG07_00904	MAG07	K00537	Not Included in Pathway or Brite	Unclassified: metabolism	Enzymes with EC numbers		arsC; arsenate reductase (glutaredoxin) [EC:1.20.4.1]
MAG01_01184	MAG01	K00537	Not Included in Pathway or Brite	Unclassified: metabolism	Enzymes with EC numbers		arsC; arsenate reductase (glutaredoxin) [EC:1.20.4.1]
MAG01_01751	MAG01	K00537	Not Included in Pathway or Brite	Unclassified: metabolism	Enzymes with EC numbers		arsC; arsenate reductase (glutaredoxin) [EC:1.20.4.1]
MAG01_03045	MAG01	K00537	Not Included in Pathway or Brite	Unclassified: metabolism	Enzymes with EC numbers		arsC; arsenate reductase (glutaredoxin) [EC:1.20.4.1]
MAG05_01203	MAG05	K00537	Not Included in Pathway or Brite	Unclassified: metabolism	Enzymes with EC numbers		arsC; arsenate reductase (glutaredoxin) [EC:1.20.4.1]
MAG05_00162	MAG05	K00537	Not Included in Pathway or Brite	Unclassified: metabolism	Enzymes with EC numbers		arsC; arsenate reductase (glutaredoxin) [EC:1.20.4.1]
MAG01_00383	MAG01	K00547	Metabolism	Amino acid metabolism	Cysteine and methionine metabolism	ko00270	mmuM, BHMT2; homocysteine S-methyltransferase [EC:2.1.1.10]
MAG01_00607	MAG01	K00548	Metabolism	Amino acid metabolism	Cysteine and methionine metabolism	ko00270	metH, MTR; 5-methyltetrahydrofolate--homocysteine methyltransferase [EC:2.1.1.13]
MAG01_00607	MAG01	K00548	Metabolism	Metabolism of cofactors and vitamins	One carbon pool by folate	ko00670	metH, MTR; 5-methyltetrahydrofolate--homocysteine methyltransferase [EC:2.1.1.13]
MAG01_00607	MAG01	K00548	Metabolism	Metabolism of other amino acids	Selenocompound metabolism	ko00450	metH, MTR; 5-methyltetrahydrofolate--homocysteine methyltransferase [EC:2.1.1.13]
MAG05_02380	MAG05	K00548	Metabolism	Amino acid metabolism	Cysteine and methionine metabolism	ko00270	metH, MTR; 5-methyltetrahydrofolate--homocysteine methyltransferase [EC:2.1.1.13]
MAG05_02380	MAG05	K00548	Metabolism	Metabolism of cofactors and vitamins	One carbon pool by folate	ko00670	metH, MTR; 5-methyltetrahydrofolate--homocysteine methyltransferase [EC:2.1.1.13]
MAG05_02380	MAG05	K00548	Metabolism	Metabolism of other amino acids	Selenocompound metabolism	ko00450	metH, MTR; 5-methyltetrahydrofolate--homocysteine methyltransferase [EC:2.1.1.13]
MAG01_03814	MAG01	K00549	Metabolism	Amino acid metabolism	Cysteine and methionine metabolism	ko00270	metE; 5-methyltetrahydropteroyltriglutamate--homocysteine methyltransferase [EC:2.1.1.14]
MAG01_03814	MAG01	K00549	Metabolism	Metabolism of other amino acids	Selenocompound metabolism	ko00450	metE; 5-methyltetrahydropteroyltriglutamate--homocysteine methyltransferase [EC:2.1.1.14]
MAG04_00500	MAG04	K00549	Metabolism	Amino acid metabolism	Cysteine and methionine metabolism	ko00270	metE; 5-methyltetrahydropteroyltriglutamate--homocysteine methyltransferase [EC:2.1.1.14]
MAG04_00500	MAG04	K00549	Metabolism	Metabolism of other amino acids	Selenocompound metabolism	ko00450	metE; 5-methyltetrahydropteroyltriglutamate--homocysteine methyltransferase [EC:2.1.1.14]
MAG05_00443	MAG05	K00549	Metabolism	Amino acid metabolism	Cysteine and methionine metabolism	ko00270	metE; 5-methyltetrahydropteroyltriglutamate--homocysteine methyltransferase [EC:2.1.1.14]
MAG05_00443	MAG05	K00549	Metabolism	Metabolism of other amino acids	Selenocompound metabolism	ko00450	metE; 5-methyltetrahydropteroyltriglutamate--homocysteine methyltransferase [EC:2.1.1.14]
MAG01_03505	MAG01	K00549	Metabolism	Amino acid metabolism	Cysteine and methionine metabolism	ko00270	metE; 5-methyltetrahydropteroyltriglutamate--homocysteine methyltransferase [EC:2.1.1.14]
MAG01_03505	MAG01	K00549	Metabolism	Metabolism of other amino acids	Selenocompound metabolism	ko00450	metE; 5-methyltetrahydropteroyltriglutamate--homocysteine methyltransferase [EC:2.1.1.14]
MAG07_00107	MAG07	K00549	Metabolism	Amino acid metabolism	Cysteine and methionine metabolism	ko00270	metE; 5-methyltetrahydropteroyltriglutamate--homocysteine methyltransferase [EC:2.1.1.14]
MAG07_00107	MAG07	K00549	Metabolism	Metabolism of other amino acids	Selenocompound metabolism	ko00450	metE; 5-methyltetrahydropteroyltriglutamate--homocysteine methyltransferase [EC:2.1.1.14]
MAG06_00172	MAG06	K00549	Metabolism	Amino acid metabolism	Cysteine and methionine metabolism	ko00270	metE; 5-methyltetrahydropteroyltriglutamate--homocysteine methyltransferase [EC:2.1.1.14]
MAG06_00172	MAG06	K00549	Metabolism	Metabolism of other amino acids	Selenocompound metabolism	ko00450	metE; 5-methyltetrahydropteroyltriglutamate--homocysteine methyltransferase [EC:2.1.1.14]
MAG02_00610	MAG02	K00554	Brite Hierarchies	Protein families: genetic information processing	Transfer RNA biogenesis	BR:ko03016	trmD; tRNA (guanine37-N1)-methyltransferase [EC:2.1.1.228]
MAG05_00092	MAG05	K00554	Brite Hierarchies	Protein families: genetic information processing	Transfer RNA biogenesis	BR:ko03016	trmD; tRNA (guanine37-N1)-methyltransferase [EC:2.1.1.228]
MAG07_00204	MAG07	K00554	Brite Hierarchies	Protein families: genetic information processing	Transfer RNA biogenesis	BR:ko03016	trmD; tRNA (guanine37-N1)-methyltransferase [EC:2.1.1.228]
MAG06_00486	MAG06	K00554	Brite Hierarchies	Protein families: genetic information processing	Transfer RNA biogenesis	BR:ko03016	trmD; tRNA (guanine37-N1)-methyltransferase [EC:2.1.1.228]
MAG07_00392	MAG07	K00556	Brite Hierarchies	Protein families: genetic information processing	Transfer RNA biogenesis	BR:ko03016	trmH; tRNA (guanosine-2'-O-)-methyltransferase [EC:2.1.1.34]
MAG01_03132	MAG01	K00557	Brite Hierarchies	Protein families: genetic information processing	Transfer RNA biogenesis	BR:ko03016	trmA; tRNA (uracil-5-)-methyltransferase [EC:2.1.1.35]
MAG05_01092	MAG05	K00557	Brite Hierarchies	Protein families: genetic information processing	Transfer RNA biogenesis	BR:ko03016	trmA; tRNA (uracil-5-)-methyltransferase [EC:2.1.1.35]
MAG07_00520	MAG07	K00558	Brite Hierarchies	Protein families: genetic information processing	Transcription factors	BR:ko03000	DNMT1, dcm; DNA (cytosine-5)-methyltransferase 1 [EC:2.1.1.37]
MAG07_00520	MAG07	K00558	Human Diseases	Cancer: overview	MicroRNAs in cancer	ko05206	DNMT1, dcm; DNA (cytosine-5)-methyltransferase 1 [EC:2.1.1.37]
MAG07_00520	MAG07	K00558	Brite Hierarchies	Protein families: genetic information processing	Chromosome and associated proteins	BR:ko03036	DNMT1, dcm; DNA (cytosine-5)-methyltransferase 1 [EC:2.1.1.37]
MAG07_00520	MAG07	K00558	Metabolism	Amino acid metabolism	Cysteine and methionine metabolism	ko00270	DNMT1, dcm; DNA (cytosine-5)-methyltransferase 1 [EC:2.1.1.37]
MAG07_00520	MAG07	K00558	Brite Hierarchies	Protein families: genetic information processing	DNA replication proteins	BR:ko03032	DNMT1, dcm; DNA (cytosine-5)-methyltransferase 1 [EC:2.1.1.37]
MAG07_00520	MAG07	K00558	Brite Hierarchies	Protein families: signaling and cellular processes	Prokaryotic defense system	BR:ko02048	DNMT1, dcm; DNA (cytosine-5)-methyltransferase 1 [EC:2.1.1.37]
MAG01_04207	MAG01	K00558	Brite Hierarchies	Protein families: genetic information processing	Transcription factors	BR:ko03000	DNMT1, dcm; DNA (cytosine-5)-methyltransferase 1 [EC:2.1.1.37]
MAG01_04207	MAG01	K00558	Human Diseases	Cancer: overview	MicroRNAs in cancer	ko05206	DNMT1, dcm; DNA (cytosine-5)-methyltransferase 1 [EC:2.1.1.37]
MAG01_04207	MAG01	K00558	Brite Hierarchies	Protein families: genetic information processing	Chromosome and associated proteins	BR:ko03036	DNMT1, dcm; DNA (cytosine-5)-methyltransferase 1 [EC:2.1.1.37]
MAG01_04207	MAG01	K00558	Metabolism	Amino acid metabolism	Cysteine and methionine metabolism	ko00270	DNMT1, dcm; DNA (cytosine-5)-methyltransferase 1 [EC:2.1.1.37]
MAG01_04207	MAG01	K00558	Brite Hierarchies	Protein families: genetic information processing	DNA replication proteins	BR:ko03032	DNMT1, dcm; DNA (cytosine-5)-methyltransferase 1 [EC:2.1.1.37]
MAG01_04207	MAG01	K00558	Brite Hierarchies	Protein families: signaling and cellular processes	Prokaryotic defense system	BR:ko02048	DNMT1, dcm; DNA (cytosine-5)-methyltransferase 1 [EC:2.1.1.37]
MAG01_00470	MAG01	K00560	Metabolism	Metabolism of cofactors and vitamins	One carbon pool by folate	ko00670	thyA, TYMS; thymidylate synthase [EC:2.1.1.45]
MAG01_00470	MAG01	K00560	Metabolism	Nucleotide metabolism	Pyrimidine metabolism	ko00240	thyA, TYMS; thymidylate synthase [EC:2.1.1.45]
MAG01_00470	MAG01	K00560	Human Diseases	Drug resistance: antineoplastic	Antifolate resistance	ko01523	thyA, TYMS; thymidylate synthase [EC:2.1.1.45]
MAG05_03563	MAG05	K00560	Metabolism	Metabolism of cofactors and vitamins	One carbon pool by folate	ko00670	thyA, TYMS; thymidylate synthase [EC:2.1.1.45]
MAG05_03563	MAG05	K00560	Metabolism	Nucleotide metabolism	Pyrimidine metabolism	ko00240	thyA, TYMS; thymidylate synthase [EC:2.1.1.45]
MAG05_03563	MAG05	K00560	Human Diseases	Drug resistance: antineoplastic	Antifolate resistance	ko01523	thyA, TYMS; thymidylate synthase [EC:2.1.1.45]
MAG02_00890	MAG02	K00560	Metabolism	Metabolism of cofactors and vitamins	One carbon pool by folate	ko00670	thyA, TYMS; thymidylate synthase [EC:2.1.1.45]
MAG02_00890	MAG02	K00560	Metabolism	Nucleotide metabolism	Pyrimidine metabolism	ko00240	thyA, TYMS; thymidylate synthase [EC:2.1.1.45]
MAG02_00890	MAG02	K00560	Human Diseases	Drug resistance: antineoplastic	Antifolate resistance	ko01523	thyA, TYMS; thymidylate synthase [EC:2.1.1.45]
MAG04_00362	MAG04	K00560	Metabolism	Metabolism of cofactors and vitamins	One carbon pool by folate	ko00670	thyA, TYMS; thymidylate synthase [EC:2.1.1.45]
MAG04_00362	MAG04	K00560	Metabolism	Nucleotide metabolism	Pyrimidine metabolism	ko00240	thyA, TYMS; thymidylate synthase [EC:2.1.1.45]
MAG04_00362	MAG04	K00560	Human Diseases	Drug resistance: antineoplastic	Antifolate resistance	ko01523	thyA, TYMS; thymidylate synthase [EC:2.1.1.45]
MAG01_00647	MAG01	K00563	Brite Hierarchies	Protein families: genetic information processing	Ribosome biogenesis	BR:ko03009	rlmA1; 23S rRNA (guanine745-N1)-methyltransferase [EC:2.1.1.187]
MAG07_01137	MAG07	K00563	Brite Hierarchies	Protein families: genetic information processing	Ribosome biogenesis	BR:ko03009	rlmA1; 23S rRNA (guanine745-N1)-methyltransferase [EC:2.1.1.187]
MAG02_01849	MAG02	K00563	Brite Hierarchies	Protein families: genetic information processing	Ribosome biogenesis	BR:ko03009	rlmA1; 23S rRNA (guanine745-N1)-methyltransferase [EC:2.1.1.187]
MAG05_00169	MAG05	K00563	Brite Hierarchies	Protein families: genetic information processing	Ribosome biogenesis	BR:ko03009	rlmA1; 23S rRNA (guanine745-N1)-methyltransferase [EC:2.1.1.187]
MAG01_01650	MAG01	K00564	Brite Hierarchies	Protein families: genetic information processing	Ribosome biogenesis	BR:ko03009	rsmC; 16S rRNA (guanine1207-N2)-methyltransferase [EC:2.1.1.172]
MAG04_00393	MAG04	K00564	Brite Hierarchies	Protein families: genetic information processing	Ribosome biogenesis	BR:ko03009	rsmC; 16S rRNA (guanine1207-N2)-methyltransferase [EC:2.1.1.172]
MAG01_01447	MAG01	K00564	Brite Hierarchies	Protein families: genetic information processing	Ribosome biogenesis	BR:ko03009	rsmC; 16S rRNA (guanine1207-N2)-methyltransferase [EC:2.1.1.172]
MAG06_00416	MAG06	K00564	Brite Hierarchies	Protein families: genetic information processing	Ribosome biogenesis	BR:ko03009	rsmC; 16S rRNA (guanine1207-N2)-methyltransferase [EC:2.1.1.172]
MAG05_01085	MAG05	K00564	Brite Hierarchies	Protein families: genetic information processing	Ribosome biogenesis	BR:ko03009	rsmC; 16S rRNA (guanine1207-N2)-methyltransferase [EC:2.1.1.172]
MAG05_01466	MAG05	K00564	Brite Hierarchies	Protein families: genetic information processing	Ribosome biogenesis	BR:ko03009	rsmC; 16S rRNA (guanine1207-N2)-methyltransferase [EC:2.1.1.172]
MAG01_02334	MAG01	K00566	Brite Hierarchies	Protein families: genetic information processing	Transfer RNA biogenesis	BR:ko03016	mnmA, trmU; tRNA-uridine 2-sulfurtransferase [EC:2.8.1.13]
MAG01_02334	MAG01	K00566	Genetic Information Processing	Folding, sorting and degradation	Sulfur relay system	ko04122	mnmA, trmU; tRNA-uridine 2-sulfurtransferase [EC:2.8.1.13]
MAG05_04647	MAG05	K00566	Brite Hierarchies	Protein families: genetic information processing	Transfer RNA biogenesis	BR:ko03016	mnmA, trmU; tRNA-uridine 2-sulfurtransferase [EC:2.8.1.13]
MAG05_04647	MAG05	K00566	Genetic Information Processing	Folding, sorting and degradation	Sulfur relay system	ko04122	mnmA, trmU; tRNA-uridine 2-sulfurtransferase [EC:2.8.1.13]
MAG01_02817	MAG01	K00567	Brite Hierarchies	Protein families: genetic information processing	DNA repair and recombination proteins	BR:ko03400	ogt, MGMT; methylated-DNA-[protein]-cysteine S-methyltransferase [EC:2.1.1.63]
MAG05_00407	MAG05	K00567	Brite Hierarchies	Protein families: genetic information processing	DNA repair and recombination proteins	BR:ko03400	ogt, MGMT; methylated-DNA-[protein]-cysteine S-methyltransferase [EC:2.1.1.63]
MAG01_01592	MAG01	K00567	Brite Hierarchies	Protein families: genetic information processing	DNA repair and recombination proteins	BR:ko03400	ogt, MGMT; methylated-DNA-[protein]-cysteine S-methyltransferase [EC:2.1.1.63]
MAG05_02792	MAG05	K00568	Metabolism	Metabolism of cofactors and vitamins	Ubiquinone and other terpenoid-quinone biosynthesis	ko00130	ubiG; 2-polyprenyl-6-hydroxyphenyl methylase / 3-demethylubiquinone-9 3-methyltransferase [EC:2.1.1.222 2.1.1.64]
MAG01_02529	MAG01	K00568	Metabolism	Metabolism of cofactors and vitamins	Ubiquinone and other terpenoid-quinone biosynthesis	ko00130	ubiG; 2-polyprenyl-6-hydroxyphenyl methylase / 3-demethylubiquinone-9 3-methyltransferase [EC:2.1.1.222 2.1.1.64]
MAG05_02907	MAG05	K00573	Not Included in Pathway or Brite	Unclassified: metabolism	Enzymes with EC numbers		E2.1.1.77, pcm; protein-L-isoaspartate(D-aspartate) O-methyltransferase [EC:2.1.1.77]
MAG01_00409	MAG01	K00573	Not Included in Pathway or Brite	Unclassified: metabolism	Enzymes with EC numbers		E2.1.1.77, pcm; protein-L-isoaspartate(D-aspartate) O-methyltransferase [EC:2.1.1.77]
MAG01_02094	MAG01	K00574	Not Included in Pathway or Brite	Unclassified: metabolism	Enzymes with EC numbers		cfa; cyclopropane-fatty-acyl-phospholipid synthase [EC:2.1.1.79]
MAG05_04488	MAG05	K00574	Not Included in Pathway or Brite	Unclassified: metabolism	Enzymes with EC numbers		cfa; cyclopropane-fatty-acyl-phospholipid synthase [EC:2.1.1.79]
MAG01_03512	MAG01	K00574	Not Included in Pathway or Brite	Unclassified: metabolism	Enzymes with EC numbers		cfa; cyclopropane-fatty-acyl-phospholipid synthase [EC:2.1.1.79]
MAG02_00425	MAG02	K00574	Not Included in Pathway or Brite	Unclassified: metabolism	Enzymes with EC numbers		cfa; cyclopropane-fatty-acyl-phospholipid synthase [EC:2.1.1.79]
MAG05_00945	MAG05	K00574	Not Included in Pathway or Brite	Unclassified: metabolism	Enzymes with EC numbers		cfa; cyclopropane-fatty-acyl-phospholipid synthase [EC:2.1.1.79]
MAG01_00706	MAG01	K00575	Cellular Processes	Cell motility	Bacterial chemotaxis	ko02030	cheR; chemotaxis protein methyltransferase CheR [EC:2.1.1.80]
MAG01_00706	MAG01	K00575	Brite Hierarchies	Protein families: signaling and cellular processes	Bacterial motility proteins	BR:ko02035	cheR; chemotaxis protein methyltransferase CheR [EC:2.1.1.80]
MAG01_00706	MAG01	K00575	Environmental Information Processing	Signal transduction	Two-component system	ko02020	cheR; chemotaxis protein methyltransferase CheR [EC:2.1.1.80]
MAG05_03118	MAG05	K00575	Cellular Processes	Cell motility	Bacterial chemotaxis	ko02030	cheR; chemotaxis protein methyltransferase CheR [EC:2.1.1.80]
MAG05_03118	MAG05	K00575	Brite Hierarchies	Protein families: signaling and cellular processes	Bacterial motility proteins	BR:ko02035	cheR; chemotaxis protein methyltransferase CheR [EC:2.1.1.80]
MAG05_03118	MAG05	K00575	Environmental Information Processing	Signal transduction	Two-component system	ko02020	cheR; chemotaxis protein methyltransferase CheR [EC:2.1.1.80]
MAG05_03354	MAG05	K00575	Cellular Processes	Cell motility	Bacterial chemotaxis	ko02030	cheR; chemotaxis protein methyltransferase CheR [EC:2.1.1.80]
MAG05_03354	MAG05	K00575	Brite Hierarchies	Protein families: signaling and cellular processes	Bacterial motility proteins	BR:ko02035	cheR; chemotaxis protein methyltransferase CheR [EC:2.1.1.80]
MAG05_03354	MAG05	K00575	Environmental Information Processing	Signal transduction	Two-component system	ko02020	cheR; chemotaxis protein methyltransferase CheR [EC:2.1.1.80]
MAG01_03710	MAG01	K00588	Metabolism	Biosynthesis of other secondary metabolites	Flavonoid biosynthesis	ko00941	E2.1.1.104; caffeoyl-CoA O-methyltransferase [EC:2.1.1.104]
MAG01_03710	MAG01	K00588	Metabolism	Biosynthesis of other secondary metabolites	Phenylpropanoid biosynthesis	ko00940	E2.1.1.104; caffeoyl-CoA O-methyltransferase [EC:2.1.1.104]
MAG01_03710	MAG01	K00588	Metabolism	Biosynthesis of other secondary metabolites	Stilbenoid, diarylheptanoid and gingerol biosynthesis	ko00945	E2.1.1.104; caffeoyl-CoA O-methyltransferase [EC:2.1.1.104]
MAG02_01290	MAG02	K00588	Metabolism	Biosynthesis of other secondary metabolites	Flavonoid biosynthesis	ko00941	E2.1.1.104; caffeoyl-CoA O-methyltransferase [EC:2.1.1.104]
MAG02_01290	MAG02	K00588	Metabolism	Biosynthesis of other secondary metabolites	Phenylpropanoid biosynthesis	ko00940	E2.1.1.104; caffeoyl-CoA O-methyltransferase [EC:2.1.1.104]
MAG02_01290	MAG02	K00588	Metabolism	Biosynthesis of other secondary metabolites	Stilbenoid, diarylheptanoid and gingerol biosynthesis	ko00945	E2.1.1.104; caffeoyl-CoA O-methyltransferase [EC:2.1.1.104]
MAG06_00052	MAG06	K00588	Metabolism	Biosynthesis of other secondary metabolites	Flavonoid biosynthesis	ko00941	E2.1.1.104; caffeoyl-CoA O-methyltransferase [EC:2.1.1.104]
MAG06_00052	MAG06	K00588	Metabolism	Biosynthesis of other secondary metabolites	Phenylpropanoid biosynthesis	ko00940	E2.1.1.104; caffeoyl-CoA O-methyltransferase [EC:2.1.1.104]
MAG06_00052	MAG06	K00588	Metabolism	Biosynthesis of other secondary metabolites	Stilbenoid, diarylheptanoid and gingerol biosynthesis	ko00945	E2.1.1.104; caffeoyl-CoA O-methyltransferase [EC:2.1.1.104]
MAG05_03497	MAG05	K00595	Metabolism	Metabolism of cofactors and vitamins	Porphyrin and chlorophyll metabolism	ko00860	cobL-cbiET; precorrin-6B C5,15-methyltransferase / cobalt-precorrin-6B C5,C15-methyltransferase [EC:2.1.1.132 2.1.1.289 2.1.1.196]
MAG01_03253	MAG01	K00598	Not Included in Pathway or Brite	Unclassified: metabolism	Enzymes with EC numbers		tam; trans-aconitate 2-methyltransferase [EC:2.1.1.144]
MAG01_02592	MAG01	K00600	Metabolism	Metabolism of cofactors and vitamins	One carbon pool by folate	ko00670	glyA, SHMT; glycine hydroxymethyltransferase [EC:2.1.2.1]
MAG01_02592	MAG01	K00600	Metabolism	Energy metabolism	Methane metabolism	ko00680	glyA, SHMT; glycine hydroxymethyltransferase [EC:2.1.2.1]
MAG01_02592	MAG01	K00600	Metabolism	Amino acid metabolism	Glycine, serine and threonine metabolism	ko00260	glyA, SHMT; glycine hydroxymethyltransferase [EC:2.1.2.1]
MAG01_02592	MAG01	K00600	Metabolism	Metabolism of other amino acids	Cyanoamino acid metabolism	ko00460	glyA, SHMT; glycine hydroxymethyltransferase [EC:2.1.2.1]
MAG01_02592	MAG01	K00600	Metabolism	Carbohydrate metabolism	Glyoxylate and dicarboxylate metabolism	ko00630	glyA, SHMT; glycine hydroxymethyltransferase [EC:2.1.2.1]
MAG01_02592	MAG01	K00600	Human Diseases	Drug resistance: antineoplastic	Antifolate resistance	ko01523	glyA, SHMT; glycine hydroxymethyltransferase [EC:2.1.2.1]
MAG06_00169	MAG06	K00600	Metabolism	Metabolism of cofactors and vitamins	One carbon pool by folate	ko00670	glyA, SHMT; glycine hydroxymethyltransferase [EC:2.1.2.1]
MAG06_00169	MAG06	K00600	Metabolism	Energy metabolism	Methane metabolism	ko00680	glyA, SHMT; glycine hydroxymethyltransferase [EC:2.1.2.1]
MAG06_00169	MAG06	K00600	Metabolism	Amino acid metabolism	Glycine, serine and threonine metabolism	ko00260	glyA, SHMT; glycine hydroxymethyltransferase [EC:2.1.2.1]
MAG06_00169	MAG06	K00600	Metabolism	Metabolism of other amino acids	Cyanoamino acid metabolism	ko00460	glyA, SHMT; glycine hydroxymethyltransferase [EC:2.1.2.1]
MAG06_00169	MAG06	K00600	Metabolism	Carbohydrate metabolism	Glyoxylate and dicarboxylate metabolism	ko00630	glyA, SHMT; glycine hydroxymethyltransferase [EC:2.1.2.1]
MAG06_00169	MAG06	K00600	Human Diseases	Drug resistance: antineoplastic	Antifolate resistance	ko01523	glyA, SHMT; glycine hydroxymethyltransferase [EC:2.1.2.1]
MAG07_01113	MAG07	K00600	Metabolism	Metabolism of cofactors and vitamins	One carbon pool by folate	ko00670	glyA, SHMT; glycine hydroxymethyltransferase [EC:2.1.2.1]
MAG07_01113	MAG07	K00600	Metabolism	Energy metabolism	Methane metabolism	ko00680	glyA, SHMT; glycine hydroxymethyltransferase [EC:2.1.2.1]
MAG07_01113	MAG07	K00600	Metabolism	Amino acid metabolism	Glycine, serine and threonine metabolism	ko00260	glyA, SHMT; glycine hydroxymethyltransferase [EC:2.1.2.1]
MAG07_01113	MAG07	K00600	Metabolism	Metabolism of other amino acids	Cyanoamino acid metabolism	ko00460	glyA, SHMT; glycine hydroxymethyltransferase [EC:2.1.2.1]
MAG07_01113	MAG07	K00600	Metabolism	Carbohydrate metabolism	Glyoxylate and dicarboxylate metabolism	ko00630	glyA, SHMT; glycine hydroxymethyltransferase [EC:2.1.2.1]
MAG07_01113	MAG07	K00600	Human Diseases	Drug resistance: antineoplastic	Antifolate resistance	ko01523	glyA, SHMT; glycine hydroxymethyltransferase [EC:2.1.2.1]
MAG05_01447	MAG05	K00600	Metabolism	Metabolism of cofactors and vitamins	One carbon pool by folate	ko00670	glyA, SHMT; glycine hydroxymethyltransferase [EC:2.1.2.1]
MAG05_01447	MAG05	K00600	Metabolism	Energy metabolism	Methane metabolism	ko00680	glyA, SHMT; glycine hydroxymethyltransferase [EC:2.1.2.1]
MAG05_01447	MAG05	K00600	Metabolism	Amino acid metabolism	Glycine, serine and threonine metabolism	ko00260	glyA, SHMT; glycine hydroxymethyltransferase [EC:2.1.2.1]
MAG05_01447	MAG05	K00600	Metabolism	Metabolism of other amino acids	Cyanoamino acid metabolism	ko00460	glyA, SHMT; glycine hydroxymethyltransferase [EC:2.1.2.1]
MAG05_01447	MAG05	K00600	Metabolism	Carbohydrate metabolism	Glyoxylate and dicarboxylate metabolism	ko00630	glyA, SHMT; glycine hydroxymethyltransferase [EC:2.1.2.1]
MAG05_01447	MAG05	K00600	Human Diseases	Drug resistance: antineoplastic	Antifolate resistance	ko01523	glyA, SHMT; glycine hydroxymethyltransferase [EC:2.1.2.1]
MAG05_03056	MAG05	K00600	Metabolism	Metabolism of cofactors and vitamins	One carbon pool by folate	ko00670	glyA, SHMT; glycine hydroxymethyltransferase [EC:2.1.2.1]
MAG05_03056	MAG05	K00600	Metabolism	Energy metabolism	Methane metabolism	ko00680	glyA, SHMT; glycine hydroxymethyltransferase [EC:2.1.2.1]
MAG05_03056	MAG05	K00600	Metabolism	Amino acid metabolism	Glycine, serine and threonine metabolism	ko00260	glyA, SHMT; glycine hydroxymethyltransferase [EC:2.1.2.1]
MAG05_03056	MAG05	K00600	Metabolism	Metabolism of other amino acids	Cyanoamino acid metabolism	ko00460	glyA, SHMT; glycine hydroxymethyltransferase [EC:2.1.2.1]
MAG05_03056	MAG05	K00600	Metabolism	Carbohydrate metabolism	Glyoxylate and dicarboxylate metabolism	ko00630	glyA, SHMT; glycine hydroxymethyltransferase [EC:2.1.2.1]
MAG05_03056	MAG05	K00600	Human Diseases	Drug resistance: antineoplastic	Antifolate resistance	ko01523	glyA, SHMT; glycine hydroxymethyltransferase [EC:2.1.2.1]
MAG07_01395	MAG07	K00600	Metabolism	Metabolism of cofactors and vitamins	One carbon pool by folate	ko00670	glyA, SHMT; glycine hydroxymethyltransferase [EC:2.1.2.1]
MAG07_01395	MAG07	K00600	Metabolism	Energy metabolism	Methane metabolism	ko00680	glyA, SHMT; glycine hydroxymethyltransferase [EC:2.1.2.1]
MAG07_01395	MAG07	K00600	Metabolism	Amino acid metabolism	Glycine, serine and threonine metabolism	ko00260	glyA, SHMT; glycine hydroxymethyltransferase [EC:2.1.2.1]
MAG07_01395	MAG07	K00600	Metabolism	Metabolism of other amino acids	Cyanoamino acid metabolism	ko00460	glyA, SHMT; glycine hydroxymethyltransferase [EC:2.1.2.1]
MAG07_01395	MAG07	K00600	Metabolism	Carbohydrate metabolism	Glyoxylate and dicarboxylate metabolism	ko00630	glyA, SHMT; glycine hydroxymethyltransferase [EC:2.1.2.1]
MAG07_01395	MAG07	K00600	Human Diseases	Drug resistance: antineoplastic	Antifolate resistance	ko01523	glyA, SHMT; glycine hydroxymethyltransferase [EC:2.1.2.1]
MAG02_01739	MAG02	K00602	Metabolism	Nucleotide metabolism	Purine metabolism	ko00230	purH; phosphoribosylaminoimidazolecarboxamide formyltransferase / IMP cyclohydrolase [EC:2.1.2.3 3.5.4.10]
MAG02_01739	MAG02	K00602	Human Diseases	Drug resistance: antineoplastic	Antifolate resistance	ko01523	purH; phosphoribosylaminoimidazolecarboxamide formyltransferase / IMP cyclohydrolase [EC:2.1.2.3 3.5.4.10]
MAG02_01739	MAG02	K00602	Brite Hierarchies	Protein families: signaling and cellular processes	Exosome	BR:ko04147	purH; phosphoribosylaminoimidazolecarboxamide formyltransferase / IMP cyclohydrolase [EC:2.1.2.3 3.5.4.10]
MAG02_01739	MAG02	K00602	Metabolism	Metabolism of cofactors and vitamins	One carbon pool by folate	ko00670	purH; phosphoribosylaminoimidazolecarboxamide formyltransferase / IMP cyclohydrolase [EC:2.1.2.3 3.5.4.10]
MAG05_02158	MAG05	K00602	Metabolism	Nucleotide metabolism	Purine metabolism	ko00230	purH; phosphoribosylaminoimidazolecarboxamide formyltransferase / IMP cyclohydrolase [EC:2.1.2.3 3.5.4.10]
MAG05_02158	MAG05	K00602	Human Diseases	Drug resistance: antineoplastic	Antifolate resistance	ko01523	purH; phosphoribosylaminoimidazolecarboxamide formyltransferase / IMP cyclohydrolase [EC:2.1.2.3 3.5.4.10]
MAG05_02158	MAG05	K00602	Brite Hierarchies	Protein families: signaling and cellular processes	Exosome	BR:ko04147	purH; phosphoribosylaminoimidazolecarboxamide formyltransferase / IMP cyclohydrolase [EC:2.1.2.3 3.5.4.10]
MAG05_02158	MAG05	K00602	Metabolism	Metabolism of cofactors and vitamins	One carbon pool by folate	ko00670	purH; phosphoribosylaminoimidazolecarboxamide formyltransferase / IMP cyclohydrolase [EC:2.1.2.3 3.5.4.10]
MAG01_03278	MAG01	K00602	Metabolism	Nucleotide metabolism	Purine metabolism	ko00230	purH; phosphoribosylaminoimidazolecarboxamide formyltransferase / IMP cyclohydrolase [EC:2.1.2.3 3.5.4.10]
MAG01_03278	MAG01	K00602	Human Diseases	Drug resistance: antineoplastic	Antifolate resistance	ko01523	purH; phosphoribosylaminoimidazolecarboxamide formyltransferase / IMP cyclohydrolase [EC:2.1.2.3 3.5.4.10]
MAG01_03278	MAG01	K00602	Brite Hierarchies	Protein families: signaling and cellular processes	Exosome	BR:ko04147	purH; phosphoribosylaminoimidazolecarboxamide formyltransferase / IMP cyclohydrolase [EC:2.1.2.3 3.5.4.10]
MAG01_03278	MAG01	K00602	Metabolism	Metabolism of cofactors and vitamins	One carbon pool by folate	ko00670	purH; phosphoribosylaminoimidazolecarboxamide formyltransferase / IMP cyclohydrolase [EC:2.1.2.3 3.5.4.10]
MAG07_01211	MAG07	K00602	Metabolism	Nucleotide metabolism	Purine metabolism	ko00230	purH; phosphoribosylaminoimidazolecarboxamide formyltransferase / IMP cyclohydrolase [EC:2.1.2.3 3.5.4.10]
MAG07_01211	MAG07	K00602	Human Diseases	Drug resistance: antineoplastic	Antifolate resistance	ko01523	purH; phosphoribosylaminoimidazolecarboxamide formyltransferase / IMP cyclohydrolase [EC:2.1.2.3 3.5.4.10]
MAG07_01211	MAG07	K00602	Brite Hierarchies	Protein families: signaling and cellular processes	Exosome	BR:ko04147	purH; phosphoribosylaminoimidazolecarboxamide formyltransferase / IMP cyclohydrolase [EC:2.1.2.3 3.5.4.10]
MAG07_01211	MAG07	K00602	Metabolism	Metabolism of cofactors and vitamins	One carbon pool by folate	ko00670	purH; phosphoribosylaminoimidazolecarboxamide formyltransferase / IMP cyclohydrolase [EC:2.1.2.3 3.5.4.10]
MAG05_04415	MAG05	K00604	Genetic Information Processing	Translation	Aminoacyl-tRNA biosynthesis	ko00970	MTFMT, fmt; methionyl-tRNA formyltransferase [EC:2.1.2.9]
MAG05_04415	MAG05	K00604	Metabolism	Metabolism of cofactors and vitamins	One carbon pool by folate	ko00670	MTFMT, fmt; methionyl-tRNA formyltransferase [EC:2.1.2.9]
MAG02_00639	MAG02	K00604	Genetic Information Processing	Translation	Aminoacyl-tRNA biosynthesis	ko00970	MTFMT, fmt; methionyl-tRNA formyltransferase [EC:2.1.2.9]
MAG02_00639	MAG02	K00604	Metabolism	Metabolism of cofactors and vitamins	One carbon pool by folate	ko00670	MTFMT, fmt; methionyl-tRNA formyltransferase [EC:2.1.2.9]
MAG01_04078	MAG01	K00604	Genetic Information Processing	Translation	Aminoacyl-tRNA biosynthesis	ko00970	MTFMT, fmt; methionyl-tRNA formyltransferase [EC:2.1.2.9]
MAG01_04078	MAG01	K00604	Metabolism	Metabolism of cofactors and vitamins	One carbon pool by folate	ko00670	MTFMT, fmt; methionyl-tRNA formyltransferase [EC:2.1.2.9]
MAG05_01072	MAG05	K00605	Metabolism	Amino acid metabolism	Glycine, serine and threonine metabolism	ko00260	gcvT, AMT; aminomethyltransferase [EC:2.1.2.10]
MAG05_01072	MAG05	K00605	Metabolism	Carbohydrate metabolism	Glyoxylate and dicarboxylate metabolism	ko00630	gcvT, AMT; aminomethyltransferase [EC:2.1.2.10]
MAG05_01072	MAG05	K00605	Metabolism	Metabolism of cofactors and vitamins	One carbon pool by folate	ko00670	gcvT, AMT; aminomethyltransferase [EC:2.1.2.10]
MAG05_02988	MAG05	K00605	Metabolism	Amino acid metabolism	Glycine, serine and threonine metabolism	ko00260	gcvT, AMT; aminomethyltransferase [EC:2.1.2.10]
MAG05_02988	MAG05	K00605	Metabolism	Carbohydrate metabolism	Glyoxylate and dicarboxylate metabolism	ko00630	gcvT, AMT; aminomethyltransferase [EC:2.1.2.10]
MAG05_02988	MAG05	K00605	Metabolism	Metabolism of cofactors and vitamins	One carbon pool by folate	ko00670	gcvT, AMT; aminomethyltransferase [EC:2.1.2.10]
MAG01_02750	MAG01	K00605	Metabolism	Amino acid metabolism	Glycine, serine and threonine metabolism	ko00260	gcvT, AMT; aminomethyltransferase [EC:2.1.2.10]
MAG01_02750	MAG01	K00605	Metabolism	Carbohydrate metabolism	Glyoxylate and dicarboxylate metabolism	ko00630	gcvT, AMT; aminomethyltransferase [EC:2.1.2.10]
MAG01_02750	MAG01	K00605	Metabolism	Metabolism of cofactors and vitamins	One carbon pool by folate	ko00670	gcvT, AMT; aminomethyltransferase [EC:2.1.2.10]
MAG05_04227	MAG05	K00605	Metabolism	Amino acid metabolism	Glycine, serine and threonine metabolism	ko00260	gcvT, AMT; aminomethyltransferase [EC:2.1.2.10]
MAG05_04227	MAG05	K00605	Metabolism	Carbohydrate metabolism	Glyoxylate and dicarboxylate metabolism	ko00630	gcvT, AMT; aminomethyltransferase [EC:2.1.2.10]
MAG05_04227	MAG05	K00605	Metabolism	Metabolism of cofactors and vitamins	One carbon pool by folate	ko00670	gcvT, AMT; aminomethyltransferase [EC:2.1.2.10]
MAG05_00629	MAG05	K00606	Metabolism	Metabolism of cofactors and vitamins	Pantothenate and CoA biosynthesis	ko00770	panB; 3-methyl-2-oxobutanoate hydroxymethyltransferase [EC:2.1.2.11]
MAG01_02079	MAG01	K00606	Metabolism	Metabolism of cofactors and vitamins	Pantothenate and CoA biosynthesis	ko00770	panB; 3-methyl-2-oxobutanoate hydroxymethyltransferase [EC:2.1.2.11]
MAG02_00901	MAG02	K00609	Metabolism	Nucleotide metabolism	Pyrimidine metabolism	ko00240	pyrB, PYR2; aspartate carbamoyltransferase catalytic subunit [EC:2.1.3.2]
MAG02_00901	MAG02	K00609	Metabolism	Amino acid metabolism	Alanine, aspartate and glutamate metabolism	ko00250	pyrB, PYR2; aspartate carbamoyltransferase catalytic subunit [EC:2.1.3.2]
MAG05_00457	MAG05	K00609	Metabolism	Nucleotide metabolism	Pyrimidine metabolism	ko00240	pyrB, PYR2; aspartate carbamoyltransferase catalytic subunit [EC:2.1.3.2]
MAG05_00457	MAG05	K00609	Metabolism	Amino acid metabolism	Alanine, aspartate and glutamate metabolism	ko00250	pyrB, PYR2; aspartate carbamoyltransferase catalytic subunit [EC:2.1.3.2]
MAG07_00501	MAG07	K00609	Metabolism	Nucleotide metabolism	Pyrimidine metabolism	ko00240	pyrB, PYR2; aspartate carbamoyltransferase catalytic subunit [EC:2.1.3.2]
MAG07_00501	MAG07	K00609	Metabolism	Amino acid metabolism	Alanine, aspartate and glutamate metabolism	ko00250	pyrB, PYR2; aspartate carbamoyltransferase catalytic subunit [EC:2.1.3.2]
MAG07_00502	MAG07	K00610	Metabolism	Nucleotide metabolism	Pyrimidine metabolism	ko00240	pyrI; aspartate carbamoyltransferase regulatory subunit
MAG07_00502	MAG07	K00610	Metabolism	Amino acid metabolism	Alanine, aspartate and glutamate metabolism	ko00250	pyrI; aspartate carbamoyltransferase regulatory subunit
MAG07_00497	MAG07	K00611	Metabolism	Amino acid metabolism	Arginine biosynthesis	ko00220	OTC, argF, argI; ornithine carbamoyltransferase [EC:2.1.3.3]
MAG05_03782	MAG05	K00611	Metabolism	Amino acid metabolism	Arginine biosynthesis	ko00220	OTC, argF, argI; ornithine carbamoyltransferase [EC:2.1.3.3]
MAG01_01284	MAG01	K00611	Metabolism	Amino acid metabolism	Arginine biosynthesis	ko00220	OTC, argF, argI; ornithine carbamoyltransferase [EC:2.1.3.3]
MAG02_01067	MAG02	K00611	Metabolism	Amino acid metabolism	Arginine biosynthesis	ko00220	OTC, argF, argI; ornithine carbamoyltransferase [EC:2.1.3.3]
MAG07_00976	MAG07	K00611	Metabolism	Amino acid metabolism	Arginine biosynthesis	ko00220	OTC, argF, argI; ornithine carbamoyltransferase [EC:2.1.3.3]
MAG05_02320	MAG05	K00611	Metabolism	Amino acid metabolism	Arginine biosynthesis	ko00220	OTC, argF, argI; ornithine carbamoyltransferase [EC:2.1.3.3]
MAG05_01413	MAG05	K00612	Not Included in Pathway or Brite	Unclassified: metabolism	Enzymes with EC numbers		nodU; carbamoyltransferase [EC:2.1.3.-]
MAG01_00998	MAG01	K00615	Metabolism	Metabolism of terpenoids and polyketides	Biosynthesis of ansamycins	ko01051	E2.2.1.1, tktA, tktB; transketolase [EC:2.2.1.1]
MAG01_00998	MAG01	K00615	Metabolism	Energy metabolism	Carbon fixation in photosynthetic organisms	ko00710	E2.2.1.1, tktA, tktB; transketolase [EC:2.2.1.1]
MAG01_00998	MAG01	K00615	Metabolism	Carbohydrate metabolism	Pentose phosphate pathway	ko00030	E2.2.1.1, tktA, tktB; transketolase [EC:2.2.1.1]
MAG01_01622	MAG01	K00615	Metabolism	Metabolism of terpenoids and polyketides	Biosynthesis of ansamycins	ko01051	E2.2.1.1, tktA, tktB; transketolase [EC:2.2.1.1]
MAG01_01622	MAG01	K00615	Metabolism	Energy metabolism	Carbon fixation in photosynthetic organisms	ko00710	E2.2.1.1, tktA, tktB; transketolase [EC:2.2.1.1]
MAG01_01622	MAG01	K00615	Metabolism	Carbohydrate metabolism	Pentose phosphate pathway	ko00030	E2.2.1.1, tktA, tktB; transketolase [EC:2.2.1.1]
MAG01_01623	MAG01	K00615	Metabolism	Metabolism of terpenoids and polyketides	Biosynthesis of ansamycins	ko01051	E2.2.1.1, tktA, tktB; transketolase [EC:2.2.1.1]
MAG01_01623	MAG01	K00615	Metabolism	Energy metabolism	Carbon fixation in photosynthetic organisms	ko00710	E2.2.1.1, tktA, tktB; transketolase [EC:2.2.1.1]
MAG01_01623	MAG01	K00615	Metabolism	Carbohydrate metabolism	Pentose phosphate pathway	ko00030	E2.2.1.1, tktA, tktB; transketolase [EC:2.2.1.1]
MAG02_01382	MAG02	K00615	Metabolism	Metabolism of terpenoids and polyketides	Biosynthesis of ansamycins	ko01051	E2.2.1.1, tktA, tktB; transketolase [EC:2.2.1.1]
MAG02_01382	MAG02	K00615	Metabolism	Energy metabolism	Carbon fixation in photosynthetic organisms	ko00710	E2.2.1.1, tktA, tktB; transketolase [EC:2.2.1.1]
MAG02_01382	MAG02	K00615	Metabolism	Carbohydrate metabolism	Pentose phosphate pathway	ko00030	E2.2.1.1, tktA, tktB; transketolase [EC:2.2.1.1]
MAG05_01688	MAG05	K00615	Metabolism	Metabolism of terpenoids and polyketides	Biosynthesis of ansamycins	ko01051	E2.2.1.1, tktA, tktB; transketolase [EC:2.2.1.1]
MAG05_01688	MAG05	K00615	Metabolism	Energy metabolism	Carbon fixation in photosynthetic organisms	ko00710	E2.2.1.1, tktA, tktB; transketolase [EC:2.2.1.1]
MAG05_01688	MAG05	K00615	Metabolism	Carbohydrate metabolism	Pentose phosphate pathway	ko00030	E2.2.1.1, tktA, tktB; transketolase [EC:2.2.1.1]
MAG07_00189	MAG07	K00615	Metabolism	Metabolism of terpenoids and polyketides	Biosynthesis of ansamycins	ko01051	E2.2.1.1, tktA, tktB; transketolase [EC:2.2.1.1]
MAG07_00189	MAG07	K00615	Metabolism	Energy metabolism	Carbon fixation in photosynthetic organisms	ko00710	E2.2.1.1, tktA, tktB; transketolase [EC:2.2.1.1]
MAG07_00189	MAG07	K00615	Metabolism	Carbohydrate metabolism	Pentose phosphate pathway	ko00030	E2.2.1.1, tktA, tktB; transketolase [EC:2.2.1.1]
MAG01_02734	MAG01	K00615	Metabolism	Metabolism of terpenoids and polyketides	Biosynthesis of ansamycins	ko01051	E2.2.1.1, tktA, tktB; transketolase [EC:2.2.1.1]
MAG01_02734	MAG01	K00615	Metabolism	Energy metabolism	Carbon fixation in photosynthetic organisms	ko00710	E2.2.1.1, tktA, tktB; transketolase [EC:2.2.1.1]
MAG01_02734	MAG01	K00615	Metabolism	Carbohydrate metabolism	Pentose phosphate pathway	ko00030	E2.2.1.1, tktA, tktB; transketolase [EC:2.2.1.1]
MAG01_01484	MAG01	K00616	Metabolism	Carbohydrate metabolism	Pentose phosphate pathway	ko00030	E2.2.1.2, talA, talB; transaldolase [EC:2.2.1.2]
MAG01_00997	MAG01	K00616	Metabolism	Carbohydrate metabolism	Pentose phosphate pathway	ko00030	E2.2.1.2, talA, talB; transaldolase [EC:2.2.1.2]
MAG05_02955	MAG05	K00620	Metabolism	Amino acid metabolism	Arginine biosynthesis	ko00220	argJ; glutamate N-acetyltransferase / amino-acid N-acetyltransferase [EC:2.3.1.35 2.3.1.1]
MAG01_00499	MAG01	K00626	Metabolism	Amino acid metabolism	Valine, leucine and isoleucine degradation	ko00280	ACAT, atoB; acetyl-CoA C-acetyltransferase [EC:2.3.1.9]
MAG01_00499	MAG01	K00626	Metabolism	Carbohydrate metabolism	Butanoate metabolism	ko00650	ACAT, atoB; acetyl-CoA C-acetyltransferase [EC:2.3.1.9]
MAG01_00499	MAG01	K00626	Organismal Systems	Digestive system	Fat digestion and absorption	ko04975	ACAT, atoB; acetyl-CoA C-acetyltransferase [EC:2.3.1.9]
MAG01_00499	MAG01	K00626	Metabolism	Metabolism of terpenoids and polyketides	Terpenoid backbone biosynthesis	ko00900	ACAT, atoB; acetyl-CoA C-acetyltransferase [EC:2.3.1.9]
MAG01_00499	MAG01	K00626	Metabolism	Amino acid metabolism	Tryptophan metabolism	ko00380	ACAT, atoB; acetyl-CoA C-acetyltransferase [EC:2.3.1.9]
MAG01_00499	MAG01	K00626	Metabolism	Lipid metabolism	Fatty acid degradation	ko00071	ACAT, atoB; acetyl-CoA C-acetyltransferase [EC:2.3.1.9]
MAG01_00499	MAG01	K00626	Metabolism	Carbohydrate metabolism	Glyoxylate and dicarboxylate metabolism	ko00630	ACAT, atoB; acetyl-CoA C-acetyltransferase [EC:2.3.1.9]
MAG01_00499	MAG01	K00626	Metabolism	Amino acid metabolism	Lysine degradation	ko00310	ACAT, atoB; acetyl-CoA C-acetyltransferase [EC:2.3.1.9]
MAG01_00499	MAG01	K00626	Metabolism	Lipid metabolism	Synthesis and degradation of ketone bodies	ko00072	ACAT, atoB; acetyl-CoA C-acetyltransferase [EC:2.3.1.9]
MAG01_00499	MAG01	K00626	Brite Hierarchies	Protein families: signaling and cellular processes	Exosome	BR:ko04147	ACAT, atoB; acetyl-CoA C-acetyltransferase [EC:2.3.1.9]
MAG01_00499	MAG01	K00626	Metabolism	Energy metabolism	Carbon fixation pathways in prokaryotes	ko00720	ACAT, atoB; acetyl-CoA C-acetyltransferase [EC:2.3.1.9]
MAG01_00499	MAG01	K00626	Environmental Information Processing	Signal transduction	Two-component system	ko02020	ACAT, atoB; acetyl-CoA C-acetyltransferase [EC:2.3.1.9]
MAG01_00499	MAG01	K00626	Metabolism	Xenobiotics biodegradation and metabolism	Benzoate degradation	ko00362	ACAT, atoB; acetyl-CoA C-acetyltransferase [EC:2.3.1.9]
MAG01_00499	MAG01	K00626	Metabolism	Carbohydrate metabolism	Pyruvate metabolism	ko00620	ACAT, atoB; acetyl-CoA C-acetyltransferase [EC:2.3.1.9]
MAG01_00499	MAG01	K00626	Metabolism	Carbohydrate metabolism	Propanoate metabolism	ko00640	ACAT, atoB; acetyl-CoA C-acetyltransferase [EC:2.3.1.9]
MAG02_01363	MAG02	K00626	Metabolism	Amino acid metabolism	Valine, leucine and isoleucine degradation	ko00280	ACAT, atoB; acetyl-CoA C-acetyltransferase [EC:2.3.1.9]
MAG02_01363	MAG02	K00626	Metabolism	Carbohydrate metabolism	Butanoate metabolism	ko00650	ACAT, atoB; acetyl-CoA C-acetyltransferase [EC:2.3.1.9]
MAG02_01363	MAG02	K00626	Organismal Systems	Digestive system	Fat digestion and absorption	ko04975	ACAT, atoB; acetyl-CoA C-acetyltransferase [EC:2.3.1.9]
MAG02_01363	MAG02	K00626	Metabolism	Metabolism of terpenoids and polyketides	Terpenoid backbone biosynthesis	ko00900	ACAT, atoB; acetyl-CoA C-acetyltransferase [EC:2.3.1.9]
MAG02_01363	MAG02	K00626	Metabolism	Amino acid metabolism	Tryptophan metabolism	ko00380	ACAT, atoB; acetyl-CoA C-acetyltransferase [EC:2.3.1.9]
MAG02_01363	MAG02	K00626	Metabolism	Lipid metabolism	Fatty acid degradation	ko00071	ACAT, atoB; acetyl-CoA C-acetyltransferase [EC:2.3.1.9]
MAG02_01363	MAG02	K00626	Metabolism	Carbohydrate metabolism	Glyoxylate and dicarboxylate metabolism	ko00630	ACAT, atoB; acetyl-CoA C-acetyltransferase [EC:2.3.1.9]
MAG02_01363	MAG02	K00626	Metabolism	Amino acid metabolism	Lysine degradation	ko00310	ACAT, atoB; acetyl-CoA C-acetyltransferase [EC:2.3.1.9]
MAG02_01363	MAG02	K00626	Metabolism	Lipid metabolism	Synthesis and degradation of ketone bodies	ko00072	ACAT, atoB; acetyl-CoA C-acetyltransferase [EC:2.3.1.9]
MAG02_01363	MAG02	K00626	Brite Hierarchies	Protein families: signaling and cellular processes	Exosome	BR:ko04147	ACAT, atoB; acetyl-CoA C-acetyltransferase [EC:2.3.1.9]
MAG02_01363	MAG02	K00626	Metabolism	Energy metabolism	Carbon fixation pathways in prokaryotes	ko00720	ACAT, atoB; acetyl-CoA C-acetyltransferase [EC:2.3.1.9]
MAG02_01363	MAG02	K00626	Environmental Information Processing	Signal transduction	Two-component system	ko02020	ACAT, atoB; acetyl-CoA C-acetyltransferase [EC:2.3.1.9]
MAG02_01363	MAG02	K00626	Metabolism	Xenobiotics biodegradation and metabolism	Benzoate degradation	ko00362	ACAT, atoB; acetyl-CoA C-acetyltransferase [EC:2.3.1.9]
MAG02_01363	MAG02	K00626	Metabolism	Carbohydrate metabolism	Pyruvate metabolism	ko00620	ACAT, atoB; acetyl-CoA C-acetyltransferase [EC:2.3.1.9]
MAG02_01363	MAG02	K00626	Metabolism	Carbohydrate metabolism	Propanoate metabolism	ko00640	ACAT, atoB; acetyl-CoA C-acetyltransferase [EC:2.3.1.9]
MAG05_02376	MAG05	K00626	Metabolism	Amino acid metabolism	Valine, leucine and isoleucine degradation	ko00280	ACAT, atoB; acetyl-CoA C-acetyltransferase [EC:2.3.1.9]
MAG05_02376	MAG05	K00626	Metabolism	Carbohydrate metabolism	Butanoate metabolism	ko00650	ACAT, atoB; acetyl-CoA C-acetyltransferase [EC:2.3.1.9]
MAG05_02376	MAG05	K00626	Organismal Systems	Digestive system	Fat digestion and absorption	ko04975	ACAT, atoB; acetyl-CoA C-acetyltransferase [EC:2.3.1.9]
MAG05_02376	MAG05	K00626	Metabolism	Metabolism of terpenoids and polyketides	Terpenoid backbone biosynthesis	ko00900	ACAT, atoB; acetyl-CoA C-acetyltransferase [EC:2.3.1.9]
MAG05_02376	MAG05	K00626	Metabolism	Amino acid metabolism	Tryptophan metabolism	ko00380	ACAT, atoB; acetyl-CoA C-acetyltransferase [EC:2.3.1.9]
MAG05_02376	MAG05	K00626	Metabolism	Lipid metabolism	Fatty acid degradation	ko00071	ACAT, atoB; acetyl-CoA C-acetyltransferase [EC:2.3.1.9]
MAG05_02376	MAG05	K00626	Metabolism	Carbohydrate metabolism	Glyoxylate and dicarboxylate metabolism	ko00630	ACAT, atoB; acetyl-CoA C-acetyltransferase [EC:2.3.1.9]
MAG05_02376	MAG05	K00626	Metabolism	Amino acid metabolism	Lysine degradation	ko00310	ACAT, atoB; acetyl-CoA C-acetyltransferase [EC:2.3.1.9]
MAG05_02376	MAG05	K00626	Metabolism	Lipid metabolism	Synthesis and degradation of ketone bodies	ko00072	ACAT, atoB; acetyl-CoA C-acetyltransferase [EC:2.3.1.9]
MAG05_02376	MAG05	K00626	Brite Hierarchies	Protein families: signaling and cellular processes	Exosome	BR:ko04147	ACAT, atoB; acetyl-CoA C-acetyltransferase [EC:2.3.1.9]
MAG05_02376	MAG05	K00626	Metabolism	Energy metabolism	Carbon fixation pathways in prokaryotes	ko00720	ACAT, atoB; acetyl-CoA C-acetyltransferase [EC:2.3.1.9]
MAG05_02376	MAG05	K00626	Environmental Information Processing	Signal transduction	Two-component system	ko02020	ACAT, atoB; acetyl-CoA C-acetyltransferase [EC:2.3.1.9]
MAG05_02376	MAG05	K00626	Metabolism	Xenobiotics biodegradation and metabolism	Benzoate degradation	ko00362	ACAT, atoB; acetyl-CoA C-acetyltransferase [EC:2.3.1.9]
MAG05_02376	MAG05	K00626	Metabolism	Carbohydrate metabolism	Pyruvate metabolism	ko00620	ACAT, atoB; acetyl-CoA C-acetyltransferase [EC:2.3.1.9]
MAG05_02376	MAG05	K00626	Metabolism	Carbohydrate metabolism	Propanoate metabolism	ko00640	ACAT, atoB; acetyl-CoA C-acetyltransferase [EC:2.3.1.9]
MAG05_03219	MAG05	K00626	Metabolism	Amino acid metabolism	Valine, leucine and isoleucine degradation	ko00280	ACAT, atoB; acetyl-CoA C-acetyltransferase [EC:2.3.1.9]
MAG05_03219	MAG05	K00626	Metabolism	Carbohydrate metabolism	Butanoate metabolism	ko00650	ACAT, atoB; acetyl-CoA C-acetyltransferase [EC:2.3.1.9]
MAG05_03219	MAG05	K00626	Organismal Systems	Digestive system	Fat digestion and absorption	ko04975	ACAT, atoB; acetyl-CoA C-acetyltransferase [EC:2.3.1.9]
MAG05_03219	MAG05	K00626	Metabolism	Metabolism of terpenoids and polyketides	Terpenoid backbone biosynthesis	ko00900	ACAT, atoB; acetyl-CoA C-acetyltransferase [EC:2.3.1.9]
MAG05_03219	MAG05	K00626	Metabolism	Amino acid metabolism	Tryptophan metabolism	ko00380	ACAT, atoB; acetyl-CoA C-acetyltransferase [EC:2.3.1.9]
MAG05_03219	MAG05	K00626	Metabolism	Lipid metabolism	Fatty acid degradation	ko00071	ACAT, atoB; acetyl-CoA C-acetyltransferase [EC:2.3.1.9]
MAG05_03219	MAG05	K00626	Metabolism	Carbohydrate metabolism	Glyoxylate and dicarboxylate metabolism	ko00630	ACAT, atoB; acetyl-CoA C-acetyltransferase [EC:2.3.1.9]
MAG05_03219	MAG05	K00626	Metabolism	Amino acid metabolism	Lysine degradation	ko00310	ACAT, atoB; acetyl-CoA C-acetyltransferase [EC:2.3.1.9]
MAG05_03219	MAG05	K00626	Metabolism	Lipid metabolism	Synthesis and degradation of ketone bodies	ko00072	ACAT, atoB; acetyl-CoA C-acetyltransferase [EC:2.3.1.9]
MAG05_03219	MAG05	K00626	Brite Hierarchies	Protein families: signaling and cellular processes	Exosome	BR:ko04147	ACAT, atoB; acetyl-CoA C-acetyltransferase [EC:2.3.1.9]
MAG05_03219	MAG05	K00626	Metabolism	Energy metabolism	Carbon fixation pathways in prokaryotes	ko00720	ACAT, atoB; acetyl-CoA C-acetyltransferase [EC:2.3.1.9]
MAG05_03219	MAG05	K00626	Environmental Information Processing	Signal transduction	Two-component system	ko02020	ACAT, atoB; acetyl-CoA C-acetyltransferase [EC:2.3.1.9]
MAG05_03219	MAG05	K00626	Metabolism	Xenobiotics biodegradation and metabolism	Benzoate degradation	ko00362	ACAT, atoB; acetyl-CoA C-acetyltransferase [EC:2.3.1.9]
MAG05_03219	MAG05	K00626	Metabolism	Carbohydrate metabolism	Pyruvate metabolism	ko00620	ACAT, atoB; acetyl-CoA C-acetyltransferase [EC:2.3.1.9]
MAG05_03219	MAG05	K00626	Metabolism	Carbohydrate metabolism	Propanoate metabolism	ko00640	ACAT, atoB; acetyl-CoA C-acetyltransferase [EC:2.3.1.9]
MAG05_04400	MAG05	K00626	Metabolism	Amino acid metabolism	Valine, leucine and isoleucine degradation	ko00280	ACAT, atoB; acetyl-CoA C-acetyltransferase [EC:2.3.1.9]
MAG05_04400	MAG05	K00626	Metabolism	Carbohydrate metabolism	Butanoate metabolism	ko00650	ACAT, atoB; acetyl-CoA C-acetyltransferase [EC:2.3.1.9]
MAG05_04400	MAG05	K00626	Organismal Systems	Digestive system	Fat digestion and absorption	ko04975	ACAT, atoB; acetyl-CoA C-acetyltransferase [EC:2.3.1.9]
MAG05_04400	MAG05	K00626	Metabolism	Metabolism of terpenoids and polyketides	Terpenoid backbone biosynthesis	ko00900	ACAT, atoB; acetyl-CoA C-acetyltransferase [EC:2.3.1.9]
MAG05_04400	MAG05	K00626	Metabolism	Amino acid metabolism	Tryptophan metabolism	ko00380	ACAT, atoB; acetyl-CoA C-acetyltransferase [EC:2.3.1.9]
MAG05_04400	MAG05	K00626	Metabolism	Lipid metabolism	Fatty acid degradation	ko00071	ACAT, atoB; acetyl-CoA C-acetyltransferase [EC:2.3.1.9]
MAG05_04400	MAG05	K00626	Metabolism	Carbohydrate metabolism	Glyoxylate and dicarboxylate metabolism	ko00630	ACAT, atoB; acetyl-CoA C-acetyltransferase [EC:2.3.1.9]
MAG05_04400	MAG05	K00626	Metabolism	Amino acid metabolism	Lysine degradation	ko00310	ACAT, atoB; acetyl-CoA C-acetyltransferase [EC:2.3.1.9]
MAG05_04400	MAG05	K00626	Metabolism	Lipid metabolism	Synthesis and degradation of ketone bodies	ko00072	ACAT, atoB; acetyl-CoA C-acetyltransferase [EC:2.3.1.9]
MAG05_04400	MAG05	K00626	Brite Hierarchies	Protein families: signaling and cellular processes	Exosome	BR:ko04147	ACAT, atoB; acetyl-CoA C-acetyltransferase [EC:2.3.1.9]
MAG05_04400	MAG05	K00626	Metabolism	Energy metabolism	Carbon fixation pathways in prokaryotes	ko00720	ACAT, atoB; acetyl-CoA C-acetyltransferase [EC:2.3.1.9]
MAG05_04400	MAG05	K00626	Environmental Information Processing	Signal transduction	Two-component system	ko02020	ACAT, atoB; acetyl-CoA C-acetyltransferase [EC:2.3.1.9]
MAG05_04400	MAG05	K00626	Metabolism	Xenobiotics biodegradation and metabolism	Benzoate degradation	ko00362	ACAT, atoB; acetyl-CoA C-acetyltransferase [EC:2.3.1.9]
MAG05_04400	MAG05	K00626	Metabolism	Carbohydrate metabolism	Pyruvate metabolism	ko00620	ACAT, atoB; acetyl-CoA C-acetyltransferase [EC:2.3.1.9]
MAG05_04400	MAG05	K00626	Metabolism	Carbohydrate metabolism	Propanoate metabolism	ko00640	ACAT, atoB; acetyl-CoA C-acetyltransferase [EC:2.3.1.9]
MAG01_02183	MAG01	K00626	Metabolism	Amino acid metabolism	Valine, leucine and isoleucine degradation	ko00280	ACAT, atoB; acetyl-CoA C-acetyltransferase [EC:2.3.1.9]
MAG01_02183	MAG01	K00626	Metabolism	Carbohydrate metabolism	Butanoate metabolism	ko00650	ACAT, atoB; acetyl-CoA C-acetyltransferase [EC:2.3.1.9]
MAG01_02183	MAG01	K00626	Organismal Systems	Digestive system	Fat digestion and absorption	ko04975	ACAT, atoB; acetyl-CoA C-acetyltransferase [EC:2.3.1.9]
MAG01_02183	MAG01	K00626	Metabolism	Metabolism of terpenoids and polyketides	Terpenoid backbone biosynthesis	ko00900	ACAT, atoB; acetyl-CoA C-acetyltransferase [EC:2.3.1.9]
MAG01_02183	MAG01	K00626	Metabolism	Amino acid metabolism	Tryptophan metabolism	ko00380	ACAT, atoB; acetyl-CoA C-acetyltransferase [EC:2.3.1.9]
MAG01_02183	MAG01	K00626	Metabolism	Lipid metabolism	Fatty acid degradation	ko00071	ACAT, atoB; acetyl-CoA C-acetyltransferase [EC:2.3.1.9]
MAG01_02183	MAG01	K00626	Metabolism	Carbohydrate metabolism	Glyoxylate and dicarboxylate metabolism	ko00630	ACAT, atoB; acetyl-CoA C-acetyltransferase [EC:2.3.1.9]
MAG01_02183	MAG01	K00626	Metabolism	Amino acid metabolism	Lysine degradation	ko00310	ACAT, atoB; acetyl-CoA C-acetyltransferase [EC:2.3.1.9]
MAG01_02183	MAG01	K00626	Metabolism	Lipid metabolism	Synthesis and degradation of ketone bodies	ko00072	ACAT, atoB; acetyl-CoA C-acetyltransferase [EC:2.3.1.9]
MAG01_02183	MAG01	K00626	Brite Hierarchies	Protein families: signaling and cellular processes	Exosome	BR:ko04147	ACAT, atoB; acetyl-CoA C-acetyltransferase [EC:2.3.1.9]
MAG01_02183	MAG01	K00626	Metabolism	Energy metabolism	Carbon fixation pathways in prokaryotes	ko00720	ACAT, atoB; acetyl-CoA C-acetyltransferase [EC:2.3.1.9]
MAG01_02183	MAG01	K00626	Environmental Information Processing	Signal transduction	Two-component system	ko02020	ACAT, atoB; acetyl-CoA C-acetyltransferase [EC:2.3.1.9]
MAG01_02183	MAG01	K00626	Metabolism	Xenobiotics biodegradation and metabolism	Benzoate degradation	ko00362	ACAT, atoB; acetyl-CoA C-acetyltransferase [EC:2.3.1.9]
MAG01_02183	MAG01	K00626	Metabolism	Carbohydrate metabolism	Pyruvate metabolism	ko00620	ACAT, atoB; acetyl-CoA C-acetyltransferase [EC:2.3.1.9]
MAG01_02183	MAG01	K00626	Metabolism	Carbohydrate metabolism	Propanoate metabolism	ko00640	ACAT, atoB; acetyl-CoA C-acetyltransferase [EC:2.3.1.9]
MAG01_02052	MAG01	K00627	Metabolism	Carbohydrate metabolism	Glycolysis / Gluconeogenesis	ko00010	DLAT, aceF, pdhC; pyruvate dehydrogenase E2 component (dihydrolipoamide acetyltransferase) [EC:2.3.1.12]
MAG01_02052	MAG01	K00627	Metabolism	Carbohydrate metabolism	Citrate cycle (TCA cycle)	ko00020	DLAT, aceF, pdhC; pyruvate dehydrogenase E2 component (dihydrolipoamide acetyltransferase) [EC:2.3.1.12]
MAG01_02052	MAG01	K00627	Metabolism	Carbohydrate metabolism	Pyruvate metabolism	ko00620	DLAT, aceF, pdhC; pyruvate dehydrogenase E2 component (dihydrolipoamide acetyltransferase) [EC:2.3.1.12]
MAG05_01256	MAG05	K00627	Metabolism	Carbohydrate metabolism	Glycolysis / Gluconeogenesis	ko00010	DLAT, aceF, pdhC; pyruvate dehydrogenase E2 component (dihydrolipoamide acetyltransferase) [EC:2.3.1.12]
MAG05_01256	MAG05	K00627	Metabolism	Carbohydrate metabolism	Citrate cycle (TCA cycle)	ko00020	DLAT, aceF, pdhC; pyruvate dehydrogenase E2 component (dihydrolipoamide acetyltransferase) [EC:2.3.1.12]
MAG05_01256	MAG05	K00627	Metabolism	Carbohydrate metabolism	Pyruvate metabolism	ko00620	DLAT, aceF, pdhC; pyruvate dehydrogenase E2 component (dihydrolipoamide acetyltransferase) [EC:2.3.1.12]
MAG05_01881	MAG05	K00627	Metabolism	Carbohydrate metabolism	Glycolysis / Gluconeogenesis	ko00010	DLAT, aceF, pdhC; pyruvate dehydrogenase E2 component (dihydrolipoamide acetyltransferase) [EC:2.3.1.12]
MAG05_01881	MAG05	K00627	Metabolism	Carbohydrate metabolism	Citrate cycle (TCA cycle)	ko00020	DLAT, aceF, pdhC; pyruvate dehydrogenase E2 component (dihydrolipoamide acetyltransferase) [EC:2.3.1.12]
MAG05_01881	MAG05	K00627	Metabolism	Carbohydrate metabolism	Pyruvate metabolism	ko00620	DLAT, aceF, pdhC; pyruvate dehydrogenase E2 component (dihydrolipoamide acetyltransferase) [EC:2.3.1.12]
MAG07_00588	MAG07	K00627	Metabolism	Carbohydrate metabolism	Glycolysis / Gluconeogenesis	ko00010	DLAT, aceF, pdhC; pyruvate dehydrogenase E2 component (dihydrolipoamide acetyltransferase) [EC:2.3.1.12]
MAG07_00588	MAG07	K00627	Metabolism	Carbohydrate metabolism	Citrate cycle (TCA cycle)	ko00020	DLAT, aceF, pdhC; pyruvate dehydrogenase E2 component (dihydrolipoamide acetyltransferase) [EC:2.3.1.12]
MAG07_00588	MAG07	K00627	Metabolism	Carbohydrate metabolism	Pyruvate metabolism	ko00620	DLAT, aceF, pdhC; pyruvate dehydrogenase E2 component (dihydrolipoamide acetyltransferase) [EC:2.3.1.12]
MAG01_00581	MAG01	K00631	Metabolism	Lipid metabolism	Glycerolipid metabolism	ko00561	plsB; glycerol-3-phosphate O-acyltransferase [EC:2.3.1.15]
MAG01_00581	MAG01	K00631	Brite Hierarchies	Protein families: metabolism	Lipid biosynthesis proteins	BR:ko01004	plsB; glycerol-3-phosphate O-acyltransferase [EC:2.3.1.15]
MAG01_00581	MAG01	K00631	Metabolism	Lipid metabolism	Glycerophospholipid metabolism	ko00564	plsB; glycerol-3-phosphate O-acyltransferase [EC:2.3.1.15]
MAG05_03058	MAG05	K00631	Metabolism	Lipid metabolism	Glycerolipid metabolism	ko00561	plsB; glycerol-3-phosphate O-acyltransferase [EC:2.3.1.15]
MAG05_03058	MAG05	K00631	Brite Hierarchies	Protein families: metabolism	Lipid biosynthesis proteins	BR:ko01004	plsB; glycerol-3-phosphate O-acyltransferase [EC:2.3.1.15]
MAG05_03058	MAG05	K00631	Metabolism	Lipid metabolism	Glycerophospholipid metabolism	ko00564	plsB; glycerol-3-phosphate O-acyltransferase [EC:2.3.1.15]
MAG05_02753	MAG05	K00632	Metabolism	Lipid metabolism	Fatty acid degradation	ko00071	fadA, fadI; acetyl-CoA acyltransferase [EC:2.3.1.16]
MAG05_02753	MAG05	K00632	Metabolism	Metabolism of terpenoids and polyketides	Geraniol degradation	ko00281	fadA, fadI; acetyl-CoA acyltransferase [EC:2.3.1.16]
MAG05_02753	MAG05	K00632	Metabolism	Xenobiotics biodegradation and metabolism	Ethylbenzene degradation	ko00642	fadA, fadI; acetyl-CoA acyltransferase [EC:2.3.1.16]
MAG05_02753	MAG05	K00632	Metabolism	Lipid metabolism	alpha-Linolenic acid metabolism	ko00592	fadA, fadI; acetyl-CoA acyltransferase [EC:2.3.1.16]
MAG05_02753	MAG05	K00632	Metabolism	Xenobiotics biodegradation and metabolism	Benzoate degradation	ko00362	fadA, fadI; acetyl-CoA acyltransferase [EC:2.3.1.16]
MAG05_02753	MAG05	K00632	Metabolism	Amino acid metabolism	Valine, leucine and isoleucine degradation	ko00280	fadA, fadI; acetyl-CoA acyltransferase [EC:2.3.1.16]
MAG01_03576	MAG01	K00632	Metabolism	Lipid metabolism	Fatty acid degradation	ko00071	fadA, fadI; acetyl-CoA acyltransferase [EC:2.3.1.16]
MAG01_03576	MAG01	K00632	Metabolism	Metabolism of terpenoids and polyketides	Geraniol degradation	ko00281	fadA, fadI; acetyl-CoA acyltransferase [EC:2.3.1.16]
MAG01_03576	MAG01	K00632	Metabolism	Xenobiotics biodegradation and metabolism	Ethylbenzene degradation	ko00642	fadA, fadI; acetyl-CoA acyltransferase [EC:2.3.1.16]
MAG01_03576	MAG01	K00632	Metabolism	Lipid metabolism	alpha-Linolenic acid metabolism	ko00592	fadA, fadI; acetyl-CoA acyltransferase [EC:2.3.1.16]
MAG01_03576	MAG01	K00632	Metabolism	Xenobiotics biodegradation and metabolism	Benzoate degradation	ko00362	fadA, fadI; acetyl-CoA acyltransferase [EC:2.3.1.16]
MAG01_03576	MAG01	K00632	Metabolism	Amino acid metabolism	Valine, leucine and isoleucine degradation	ko00280	fadA, fadI; acetyl-CoA acyltransferase [EC:2.3.1.16]
MAG05_01547	MAG05	K00632	Metabolism	Lipid metabolism	Fatty acid degradation	ko00071	fadA, fadI; acetyl-CoA acyltransferase [EC:2.3.1.16]
MAG05_01547	MAG05	K00632	Metabolism	Metabolism of terpenoids and polyketides	Geraniol degradation	ko00281	fadA, fadI; acetyl-CoA acyltransferase [EC:2.3.1.16]
MAG05_01547	MAG05	K00632	Metabolism	Xenobiotics biodegradation and metabolism	Ethylbenzene degradation	ko00642	fadA, fadI; acetyl-CoA acyltransferase [EC:2.3.1.16]
MAG05_01547	MAG05	K00632	Metabolism	Lipid metabolism	alpha-Linolenic acid metabolism	ko00592	fadA, fadI; acetyl-CoA acyltransferase [EC:2.3.1.16]
MAG05_01547	MAG05	K00632	Metabolism	Xenobiotics biodegradation and metabolism	Benzoate degradation	ko00362	fadA, fadI; acetyl-CoA acyltransferase [EC:2.3.1.16]
MAG05_01547	MAG05	K00632	Metabolism	Amino acid metabolism	Valine, leucine and isoleucine degradation	ko00280	fadA, fadI; acetyl-CoA acyltransferase [EC:2.3.1.16]
MAG05_02376	MAG05	K00632	Metabolism	Lipid metabolism	Fatty acid degradation	ko00071	fadA, fadI; acetyl-CoA acyltransferase [EC:2.3.1.16]
MAG05_02376	MAG05	K00632	Metabolism	Metabolism of terpenoids and polyketides	Geraniol degradation	ko00281	fadA, fadI; acetyl-CoA acyltransferase [EC:2.3.1.16]
MAG05_02376	MAG05	K00632	Metabolism	Xenobiotics biodegradation and metabolism	Ethylbenzene degradation	ko00642	fadA, fadI; acetyl-CoA acyltransferase [EC:2.3.1.16]
MAG05_02376	MAG05	K00632	Metabolism	Lipid metabolism	alpha-Linolenic acid metabolism	ko00592	fadA, fadI; acetyl-CoA acyltransferase [EC:2.3.1.16]
MAG05_02376	MAG05	K00632	Metabolism	Xenobiotics biodegradation and metabolism	Benzoate degradation	ko00362	fadA, fadI; acetyl-CoA acyltransferase [EC:2.3.1.16]
MAG05_02376	MAG05	K00632	Metabolism	Amino acid metabolism	Valine, leucine and isoleucine degradation	ko00280	fadA, fadI; acetyl-CoA acyltransferase [EC:2.3.1.16]
MAG07_00121	MAG07	K00632	Metabolism	Lipid metabolism	Fatty acid degradation	ko00071	fadA, fadI; acetyl-CoA acyltransferase [EC:2.3.1.16]
MAG07_00121	MAG07	K00632	Metabolism	Metabolism of terpenoids and polyketides	Geraniol degradation	ko00281	fadA, fadI; acetyl-CoA acyltransferase [EC:2.3.1.16]
MAG07_00121	MAG07	K00632	Metabolism	Xenobiotics biodegradation and metabolism	Ethylbenzene degradation	ko00642	fadA, fadI; acetyl-CoA acyltransferase [EC:2.3.1.16]
MAG07_00121	MAG07	K00632	Metabolism	Lipid metabolism	alpha-Linolenic acid metabolism	ko00592	fadA, fadI; acetyl-CoA acyltransferase [EC:2.3.1.16]
MAG07_00121	MAG07	K00632	Metabolism	Xenobiotics biodegradation and metabolism	Benzoate degradation	ko00362	fadA, fadI; acetyl-CoA acyltransferase [EC:2.3.1.16]
MAG07_00121	MAG07	K00632	Metabolism	Amino acid metabolism	Valine, leucine and isoleucine degradation	ko00280	fadA, fadI; acetyl-CoA acyltransferase [EC:2.3.1.16]
MAG04_00213	MAG04	K00633	Not Included in Pathway or Brite	Unclassified: metabolism	Enzymes with EC numbers		lacA; galactoside O-acetyltransferase [EC:2.3.1.18]
MAG01_01121	MAG01	K00639	Metabolism	Amino acid metabolism	Glycine, serine and threonine metabolism	ko00260	kbl, GCAT; glycine C-acetyltransferase [EC:2.3.1.29]
MAG01_01121	MAG01	K00639	Brite Hierarchies	Protein families: metabolism	Amino acid related enzymes	BR:ko01007	kbl, GCAT; glycine C-acetyltransferase [EC:2.3.1.29]
MAG01_01133	MAG01	K00640	Cellular Processes	Cellular community - prokaryotes	Biofilm formation - Vibrio cholerae	ko05111	cysE; serine O-acetyltransferase [EC:2.3.1.30]
MAG01_01133	MAG01	K00640	Metabolism	Amino acid metabolism	Cysteine and methionine metabolism	ko00270	cysE; serine O-acetyltransferase [EC:2.3.1.30]
MAG01_01133	MAG01	K00640	Metabolism	Energy metabolism	Sulfur metabolism	ko00920	cysE; serine O-acetyltransferase [EC:2.3.1.30]
MAG01_03381	MAG01	K00640	Cellular Processes	Cellular community - prokaryotes	Biofilm formation - Vibrio cholerae	ko05111	cysE; serine O-acetyltransferase [EC:2.3.1.30]
MAG01_03381	MAG01	K00640	Metabolism	Amino acid metabolism	Cysteine and methionine metabolism	ko00270	cysE; serine O-acetyltransferase [EC:2.3.1.30]
MAG01_03381	MAG01	K00640	Metabolism	Energy metabolism	Sulfur metabolism	ko00920	cysE; serine O-acetyltransferase [EC:2.3.1.30]
MAG01_04289	MAG01	K00640	Cellular Processes	Cellular community - prokaryotes	Biofilm formation - Vibrio cholerae	ko05111	cysE; serine O-acetyltransferase [EC:2.3.1.30]
MAG01_04289	MAG01	K00640	Metabolism	Amino acid metabolism	Cysteine and methionine metabolism	ko00270	cysE; serine O-acetyltransferase [EC:2.3.1.30]
MAG01_04289	MAG01	K00640	Metabolism	Energy metabolism	Sulfur metabolism	ko00920	cysE; serine O-acetyltransferase [EC:2.3.1.30]
MAG02_00253	MAG02	K00640	Cellular Processes	Cellular community - prokaryotes	Biofilm formation - Vibrio cholerae	ko05111	cysE; serine O-acetyltransferase [EC:2.3.1.30]
MAG02_00253	MAG02	K00640	Metabolism	Amino acid metabolism	Cysteine and methionine metabolism	ko00270	cysE; serine O-acetyltransferase [EC:2.3.1.30]
MAG02_00253	MAG02	K00640	Metabolism	Energy metabolism	Sulfur metabolism	ko00920	cysE; serine O-acetyltransferase [EC:2.3.1.30]
MAG05_00690	MAG05	K00640	Cellular Processes	Cellular community - prokaryotes	Biofilm formation - Vibrio cholerae	ko05111	cysE; serine O-acetyltransferase [EC:2.3.1.30]
MAG05_00690	MAG05	K00640	Metabolism	Amino acid metabolism	Cysteine and methionine metabolism	ko00270	cysE; serine O-acetyltransferase [EC:2.3.1.30]
MAG05_00690	MAG05	K00640	Metabolism	Energy metabolism	Sulfur metabolism	ko00920	cysE; serine O-acetyltransferase [EC:2.3.1.30]
MAG05_04959	MAG05	K00640	Cellular Processes	Cellular community - prokaryotes	Biofilm formation - Vibrio cholerae	ko05111	cysE; serine O-acetyltransferase [EC:2.3.1.30]
MAG05_04959	MAG05	K00640	Metabolism	Amino acid metabolism	Cysteine and methionine metabolism	ko00270	cysE; serine O-acetyltransferase [EC:2.3.1.30]
MAG05_04959	MAG05	K00640	Metabolism	Energy metabolism	Sulfur metabolism	ko00920	cysE; serine O-acetyltransferase [EC:2.3.1.30]
MAG05_04285	MAG05	K00641	Metabolism	Amino acid metabolism	Cysteine and methionine metabolism	ko00270	metX; homoserine O-acetyltransferase/O-succinyltransferase [EC:2.3.1.31 2.3.1.46]
MAG05_04285	MAG05	K00641	Metabolism	Energy metabolism	Sulfur metabolism	ko00920	metX; homoserine O-acetyltransferase/O-succinyltransferase [EC:2.3.1.31 2.3.1.46]
MAG01_02374	MAG01	K00645	Metabolism	Lipid metabolism	Fatty acid biosynthesis	ko00061	fabD, MCAT, MCT1; [acyl-carrier-protein] S-malonyltransferase [EC:2.3.1.39]
MAG01_02374	MAG01	K00645	Brite Hierarchies	Protein families: metabolism	Lipid biosynthesis proteins	BR:ko01004	fabD, MCAT, MCT1; [acyl-carrier-protein] S-malonyltransferase [EC:2.3.1.39]
MAG01_02374	MAG01	K00645	Metabolism	Biosynthesis of other secondary metabolites	Prodigiosin biosynthesis	ko00333	fabD, MCAT, MCT1; [acyl-carrier-protein] S-malonyltransferase [EC:2.3.1.39]
MAG06_00225	MAG06	K00645	Metabolism	Lipid metabolism	Fatty acid biosynthesis	ko00061	fabD, MCAT, MCT1; [acyl-carrier-protein] S-malonyltransferase [EC:2.3.1.39]
MAG06_00225	MAG06	K00645	Brite Hierarchies	Protein families: metabolism	Lipid biosynthesis proteins	BR:ko01004	fabD, MCAT, MCT1; [acyl-carrier-protein] S-malonyltransferase [EC:2.3.1.39]
MAG06_00225	MAG06	K00645	Metabolism	Biosynthesis of other secondary metabolites	Prodigiosin biosynthesis	ko00333	fabD, MCAT, MCT1; [acyl-carrier-protein] S-malonyltransferase [EC:2.3.1.39]
MAG07_01030	MAG07	K00645	Metabolism	Lipid metabolism	Fatty acid biosynthesis	ko00061	fabD, MCAT, MCT1; [acyl-carrier-protein] S-malonyltransferase [EC:2.3.1.39]
MAG07_01030	MAG07	K00645	Brite Hierarchies	Protein families: metabolism	Lipid biosynthesis proteins	BR:ko01004	fabD, MCAT, MCT1; [acyl-carrier-protein] S-malonyltransferase [EC:2.3.1.39]
MAG07_01030	MAG07	K00645	Metabolism	Biosynthesis of other secondary metabolites	Prodigiosin biosynthesis	ko00333	fabD, MCAT, MCT1; [acyl-carrier-protein] S-malonyltransferase [EC:2.3.1.39]
MAG02_00579	MAG02	K00645	Metabolism	Lipid metabolism	Fatty acid biosynthesis	ko00061	fabD, MCAT, MCT1; [acyl-carrier-protein] S-malonyltransferase [EC:2.3.1.39]
MAG02_00579	MAG02	K00645	Brite Hierarchies	Protein families: metabolism	Lipid biosynthesis proteins	BR:ko01004	fabD, MCAT, MCT1; [acyl-carrier-protein] S-malonyltransferase [EC:2.3.1.39]
MAG02_00579	MAG02	K00645	Metabolism	Biosynthesis of other secondary metabolites	Prodigiosin biosynthesis	ko00333	fabD, MCAT, MCT1; [acyl-carrier-protein] S-malonyltransferase [EC:2.3.1.39]
MAG01_00135	MAG01	K00647	Metabolism	Metabolism of cofactors and vitamins	Biotin metabolism	ko00780	fabB; 3-oxoacyl-[acyl-carrier-protein] synthase I [EC:2.3.1.41]
MAG01_00135	MAG01	K00647	Brite Hierarchies	Protein families: metabolism	Lipid biosynthesis proteins	BR:ko01004	fabB; 3-oxoacyl-[acyl-carrier-protein] synthase I [EC:2.3.1.41]
MAG01_00135	MAG01	K00647	Metabolism	Lipid metabolism	Fatty acid biosynthesis	ko00061	fabB; 3-oxoacyl-[acyl-carrier-protein] synthase I [EC:2.3.1.41]
MAG01_00936	MAG01	K00647	Metabolism	Metabolism of cofactors and vitamins	Biotin metabolism	ko00780	fabB; 3-oxoacyl-[acyl-carrier-protein] synthase I [EC:2.3.1.41]
MAG01_00936	MAG01	K00647	Brite Hierarchies	Protein families: metabolism	Lipid biosynthesis proteins	BR:ko01004	fabB; 3-oxoacyl-[acyl-carrier-protein] synthase I [EC:2.3.1.41]
MAG01_00936	MAG01	K00647	Metabolism	Lipid metabolism	Fatty acid biosynthesis	ko00061	fabB; 3-oxoacyl-[acyl-carrier-protein] synthase I [EC:2.3.1.41]
MAG05_00301	MAG05	K00647	Metabolism	Metabolism of cofactors and vitamins	Biotin metabolism	ko00780	fabB; 3-oxoacyl-[acyl-carrier-protein] synthase I [EC:2.3.1.41]
MAG05_00301	MAG05	K00647	Brite Hierarchies	Protein families: metabolism	Lipid biosynthesis proteins	BR:ko01004	fabB; 3-oxoacyl-[acyl-carrier-protein] synthase I [EC:2.3.1.41]
MAG05_00301	MAG05	K00647	Metabolism	Lipid metabolism	Fatty acid biosynthesis	ko00061	fabB; 3-oxoacyl-[acyl-carrier-protein] synthase I [EC:2.3.1.41]
MAG05_01966	MAG05	K00647	Metabolism	Metabolism of cofactors and vitamins	Biotin metabolism	ko00780	fabB; 3-oxoacyl-[acyl-carrier-protein] synthase I [EC:2.3.1.41]
MAG05_01966	MAG05	K00647	Brite Hierarchies	Protein families: metabolism	Lipid biosynthesis proteins	BR:ko01004	fabB; 3-oxoacyl-[acyl-carrier-protein] synthase I [EC:2.3.1.41]
MAG05_01966	MAG05	K00647	Metabolism	Lipid metabolism	Fatty acid biosynthesis	ko00061	fabB; 3-oxoacyl-[acyl-carrier-protein] synthase I [EC:2.3.1.41]
MAG01_02375	MAG01	K00648	Metabolism	Lipid metabolism	Fatty acid biosynthesis	ko00061	fabH; 3-oxoacyl-[acyl-carrier-protein] synthase III [EC:2.3.1.180]
MAG01_02375	MAG01	K00648	Brite Hierarchies	Protein families: metabolism	Lipid biosynthesis proteins	BR:ko01004	fabH; 3-oxoacyl-[acyl-carrier-protein] synthase III [EC:2.3.1.180]
MAG05_01757	MAG05	K00648	Metabolism	Lipid metabolism	Fatty acid biosynthesis	ko00061	fabH; 3-oxoacyl-[acyl-carrier-protein] synthase III [EC:2.3.1.180]
MAG05_01757	MAG05	K00648	Brite Hierarchies	Protein families: metabolism	Lipid biosynthesis proteins	BR:ko01004	fabH; 3-oxoacyl-[acyl-carrier-protein] synthase III [EC:2.3.1.180]
MAG06_00323	MAG06	K00648	Metabolism	Lipid metabolism	Fatty acid biosynthesis	ko00061	fabH; 3-oxoacyl-[acyl-carrier-protein] synthase III [EC:2.3.1.180]
MAG06_00323	MAG06	K00648	Brite Hierarchies	Protein families: metabolism	Lipid biosynthesis proteins	BR:ko01004	fabH; 3-oxoacyl-[acyl-carrier-protein] synthase III [EC:2.3.1.180]
MAG07_00642	MAG07	K00648	Metabolism	Lipid metabolism	Fatty acid biosynthesis	ko00061	fabH; 3-oxoacyl-[acyl-carrier-protein] synthase III [EC:2.3.1.180]
MAG07_00642	MAG07	K00648	Brite Hierarchies	Protein families: metabolism	Lipid biosynthesis proteins	BR:ko01004	fabH; 3-oxoacyl-[acyl-carrier-protein] synthase III [EC:2.3.1.180]
MAG01_00612	MAG01	K00651	Metabolism	Energy metabolism	Sulfur metabolism	ko00920	metA; homoserine O-succinyltransferase/O-acetyltransferase [EC:2.3.1.46 2.3.1.31]
MAG01_00612	MAG01	K00651	Metabolism	Amino acid metabolism	Cysteine and methionine metabolism	ko00270	metA; homoserine O-succinyltransferase/O-acetyltransferase [EC:2.3.1.46 2.3.1.31]
MAG06_00355	MAG06	K00651	Metabolism	Energy metabolism	Sulfur metabolism	ko00920	metA; homoserine O-succinyltransferase/O-acetyltransferase [EC:2.3.1.46 2.3.1.31]
MAG06_00355	MAG06	K00651	Metabolism	Amino acid metabolism	Cysteine and methionine metabolism	ko00270	metA; homoserine O-succinyltransferase/O-acetyltransferase [EC:2.3.1.46 2.3.1.31]
MAG01_01069	MAG01	K00652	Brite Hierarchies	Protein families: metabolism	Amino acid related enzymes	BR:ko01007	bioF; 8-amino-7-oxononanoate synthase [EC:2.3.1.47]
MAG01_01069	MAG01	K00652	Metabolism	Metabolism of cofactors and vitamins	Biotin metabolism	ko00780	bioF; 8-amino-7-oxononanoate synthase [EC:2.3.1.47]
MAG05_02663	MAG05	K00652	Brite Hierarchies	Protein families: metabolism	Amino acid related enzymes	BR:ko01007	bioF; 8-amino-7-oxononanoate synthase [EC:2.3.1.47]
MAG05_02663	MAG05	K00652	Metabolism	Metabolism of cofactors and vitamins	Biotin metabolism	ko00780	bioF; 8-amino-7-oxononanoate synthase [EC:2.3.1.47]
MAG05_03682	MAG05	K00655	Metabolism	Lipid metabolism	Glycerolipid metabolism	ko00561	plsC; 1-acyl-sn-glycerol-3-phosphate acyltransferase [EC:2.3.1.51]
MAG05_03682	MAG05	K00655	Brite Hierarchies	Protein families: metabolism	Lipid biosynthesis proteins	BR:ko01004	plsC; 1-acyl-sn-glycerol-3-phosphate acyltransferase [EC:2.3.1.51]
MAG05_03682	MAG05	K00655	Metabolism	Lipid metabolism	Glycerophospholipid metabolism	ko00564	plsC; 1-acyl-sn-glycerol-3-phosphate acyltransferase [EC:2.3.1.51]
MAG05_04071	MAG05	K00655	Metabolism	Lipid metabolism	Glycerolipid metabolism	ko00561	plsC; 1-acyl-sn-glycerol-3-phosphate acyltransferase [EC:2.3.1.51]
MAG05_04071	MAG05	K00655	Brite Hierarchies	Protein families: metabolism	Lipid biosynthesis proteins	BR:ko01004	plsC; 1-acyl-sn-glycerol-3-phosphate acyltransferase [EC:2.3.1.51]
MAG05_04071	MAG05	K00655	Metabolism	Lipid metabolism	Glycerophospholipid metabolism	ko00564	plsC; 1-acyl-sn-glycerol-3-phosphate acyltransferase [EC:2.3.1.51]
MAG01_01316	MAG01	K00655	Metabolism	Lipid metabolism	Glycerolipid metabolism	ko00561	plsC; 1-acyl-sn-glycerol-3-phosphate acyltransferase [EC:2.3.1.51]
MAG01_01316	MAG01	K00655	Brite Hierarchies	Protein families: metabolism	Lipid biosynthesis proteins	BR:ko01004	plsC; 1-acyl-sn-glycerol-3-phosphate acyltransferase [EC:2.3.1.51]
MAG01_01316	MAG01	K00655	Metabolism	Lipid metabolism	Glycerophospholipid metabolism	ko00564	plsC; 1-acyl-sn-glycerol-3-phosphate acyltransferase [EC:2.3.1.51]
MAG01_00749	MAG01	K00655	Metabolism	Lipid metabolism	Glycerolipid metabolism	ko00561	plsC; 1-acyl-sn-glycerol-3-phosphate acyltransferase [EC:2.3.1.51]
MAG01_00749	MAG01	K00655	Brite Hierarchies	Protein families: metabolism	Lipid biosynthesis proteins	BR:ko01004	plsC; 1-acyl-sn-glycerol-3-phosphate acyltransferase [EC:2.3.1.51]
MAG01_00749	MAG01	K00655	Metabolism	Lipid metabolism	Glycerophospholipid metabolism	ko00564	plsC; 1-acyl-sn-glycerol-3-phosphate acyltransferase [EC:2.3.1.51]
MAG05_04551	MAG05	K00655	Metabolism	Lipid metabolism	Glycerolipid metabolism	ko00561	plsC; 1-acyl-sn-glycerol-3-phosphate acyltransferase [EC:2.3.1.51]
MAG05_04551	MAG05	K00655	Brite Hierarchies	Protein families: metabolism	Lipid biosynthesis proteins	BR:ko01004	plsC; 1-acyl-sn-glycerol-3-phosphate acyltransferase [EC:2.3.1.51]
MAG05_04551	MAG05	K00655	Metabolism	Lipid metabolism	Glycerophospholipid metabolism	ko00564	plsC; 1-acyl-sn-glycerol-3-phosphate acyltransferase [EC:2.3.1.51]
MAG02_01408	MAG02	K00655	Metabolism	Lipid metabolism	Glycerolipid metabolism	ko00561	plsC; 1-acyl-sn-glycerol-3-phosphate acyltransferase [EC:2.3.1.51]
MAG02_01408	MAG02	K00655	Brite Hierarchies	Protein families: metabolism	Lipid biosynthesis proteins	BR:ko01004	plsC; 1-acyl-sn-glycerol-3-phosphate acyltransferase [EC:2.3.1.51]
MAG02_01408	MAG02	K00655	Metabolism	Lipid metabolism	Glycerophospholipid metabolism	ko00564	plsC; 1-acyl-sn-glycerol-3-phosphate acyltransferase [EC:2.3.1.51]
MAG06_00223	MAG06	K00655	Metabolism	Lipid metabolism	Glycerolipid metabolism	ko00561	plsC; 1-acyl-sn-glycerol-3-phosphate acyltransferase [EC:2.3.1.51]
MAG06_00223	MAG06	K00655	Brite Hierarchies	Protein families: metabolism	Lipid biosynthesis proteins	BR:ko01004	plsC; 1-acyl-sn-glycerol-3-phosphate acyltransferase [EC:2.3.1.51]
MAG06_00223	MAG06	K00655	Metabolism	Lipid metabolism	Glycerophospholipid metabolism	ko00564	plsC; 1-acyl-sn-glycerol-3-phosphate acyltransferase [EC:2.3.1.51]
MAG01_04240	MAG01	K00656	Metabolism	Carbohydrate metabolism	Pyruvate metabolism	ko00620	E2.3.1.54, pflD; formate C-acetyltransferase [EC:2.3.1.54]
MAG01_04240	MAG01	K00656	Metabolism	Carbohydrate metabolism	Butanoate metabolism	ko00650	E2.3.1.54, pflD; formate C-acetyltransferase [EC:2.3.1.54]
MAG01_04240	MAG01	K00656	Metabolism	Carbohydrate metabolism	Propanoate metabolism	ko00640	E2.3.1.54, pflD; formate C-acetyltransferase [EC:2.3.1.54]
MAG07_01285	MAG07	K00656	Metabolism	Carbohydrate metabolism	Pyruvate metabolism	ko00620	E2.3.1.54, pflD; formate C-acetyltransferase [EC:2.3.1.54]
MAG07_01285	MAG07	K00656	Metabolism	Carbohydrate metabolism	Butanoate metabolism	ko00650	E2.3.1.54, pflD; formate C-acetyltransferase [EC:2.3.1.54]
MAG07_01285	MAG07	K00656	Metabolism	Carbohydrate metabolism	Propanoate metabolism	ko00640	E2.3.1.54, pflD; formate C-acetyltransferase [EC:2.3.1.54]
MAG02_01535	MAG02	K00657	Cellular Processes	Cell growth and death	Ferroptosis	ko04216	speG, SAT; diamine N-acetyltransferase [EC:2.3.1.57]
MAG02_01535	MAG02	K00657	Metabolism	Amino acid metabolism	Arginine and proline metabolism	ko00330	speG, SAT; diamine N-acetyltransferase [EC:2.3.1.57]
MAG01_03979	MAG01	K00657	Cellular Processes	Cell growth and death	Ferroptosis	ko04216	speG, SAT; diamine N-acetyltransferase [EC:2.3.1.57]
MAG01_03979	MAG01	K00657	Metabolism	Amino acid metabolism	Arginine and proline metabolism	ko00330	speG, SAT; diamine N-acetyltransferase [EC:2.3.1.57]
MAG01_04145	MAG01	K00657	Cellular Processes	Cell growth and death	Ferroptosis	ko04216	speG, SAT; diamine N-acetyltransferase [EC:2.3.1.57]
MAG01_04145	MAG01	K00657	Metabolism	Amino acid metabolism	Arginine and proline metabolism	ko00330	speG, SAT; diamine N-acetyltransferase [EC:2.3.1.57]
MAG05_03152	MAG05	K00658	Metabolism	Amino acid metabolism	Tryptophan metabolism	ko00380	DLST, sucB; 2-oxoglutarate dehydrogenase E2 component (dihydrolipoamide succinyltransferase) [EC:2.3.1.61]
MAG05_03152	MAG05	K00658	Metabolism	Amino acid metabolism	Lysine degradation	ko00310	DLST, sucB; 2-oxoglutarate dehydrogenase E2 component (dihydrolipoamide succinyltransferase) [EC:2.3.1.61]
MAG05_03152	MAG05	K00658	Metabolism	Carbohydrate metabolism	Citrate cycle (TCA cycle)	ko00020	DLST, sucB; 2-oxoglutarate dehydrogenase E2 component (dihydrolipoamide succinyltransferase) [EC:2.3.1.61]
MAG01_01021	MAG01	K00658	Metabolism	Amino acid metabolism	Tryptophan metabolism	ko00380	DLST, sucB; 2-oxoglutarate dehydrogenase E2 component (dihydrolipoamide succinyltransferase) [EC:2.3.1.61]
MAG01_01021	MAG01	K00658	Metabolism	Amino acid metabolism	Lysine degradation	ko00310	DLST, sucB; 2-oxoglutarate dehydrogenase E2 component (dihydrolipoamide succinyltransferase) [EC:2.3.1.61]
MAG01_01021	MAG01	K00658	Metabolism	Carbohydrate metabolism	Citrate cycle (TCA cycle)	ko00020	DLST, sucB; 2-oxoglutarate dehydrogenase E2 component (dihydrolipoamide succinyltransferase) [EC:2.3.1.61]
MAG04_00213	MAG04	K00661	Not Included in Pathway or Brite	Unclassified: metabolism	Enzymes with EC numbers		maa; maltose O-acetyltransferase [EC:2.3.1.79]
MAG01_03480	MAG01	K00661	Not Included in Pathway or Brite	Unclassified: metabolism	Enzymes with EC numbers		maa; maltose O-acetyltransferase [EC:2.3.1.79]
MAG02_00386	MAG02	K00661	Not Included in Pathway or Brite	Unclassified: metabolism	Enzymes with EC numbers		maa; maltose O-acetyltransferase [EC:2.3.1.79]
MAG02_00885	MAG02	K00661	Not Included in Pathway or Brite	Unclassified: metabolism	Enzymes with EC numbers		maa; maltose O-acetyltransferase [EC:2.3.1.79]
MAG05_03211	MAG05	K00666	Brite Hierarchies	Protein families: metabolism	Lipid biosynthesis proteins	BR:ko01004	K00666; fatty-acyl-CoA synthase [EC:6.2.1.-]
MAG05_04011	MAG05	K00666	Brite Hierarchies	Protein families: metabolism	Lipid biosynthesis proteins	BR:ko01004	K00666; fatty-acyl-CoA synthase [EC:6.2.1.-]
MAG05_02502	MAG05	K00673	Metabolism	Amino acid metabolism	Arginine and proline metabolism	ko00330	astA; arginine N-succinyltransferase [EC:2.3.1.109]
MAG01_01411	MAG01	K00673	Metabolism	Amino acid metabolism	Arginine and proline metabolism	ko00330	astA; arginine N-succinyltransferase [EC:2.3.1.109]
MAG05_02503	MAG05	K00673	Metabolism	Amino acid metabolism	Arginine and proline metabolism	ko00330	astA; arginine N-succinyltransferase [EC:2.3.1.109]
MAG01_01800	MAG01	K00674	Metabolism	Amino acid metabolism	Lysine biosynthesis	ko00300	dapD; 2,3,4,5-tetrahydropyridine-2,6-dicarboxylate N-succinyltransferase [EC:2.3.1.117]
MAG05_00163	MAG05	K00674	Metabolism	Amino acid metabolism	Lysine biosynthesis	ko00300	dapD; 2,3,4,5-tetrahydropyridine-2,6-dicarboxylate N-succinyltransferase [EC:2.3.1.117]
MAG01_01882	MAG01	K00675	Not Included in Pathway or Brite	Unclassified: metabolism	Enzymes with EC numbers		nhoA; N-hydroxyarylamine O-acetyltransferase [EC:2.3.1.118]
MAG01_01786	MAG01	K00677	Brite Hierarchies	Protein families: metabolism	Lipopolysaccharide biosynthesis proteins	BR:ko01005	lpxA; UDP-N-acetylglucosamine acyltransferase [EC:2.3.1.129]
MAG01_01786	MAG01	K00677	Metabolism	Glycan biosynthesis and metabolism	Lipopolysaccharide biosynthesis	ko00540	lpxA; UDP-N-acetylglucosamine acyltransferase [EC:2.3.1.129]
MAG01_01786	MAG01	K00677	Human Diseases	Drug resistance: antimicrobial	Cationic antimicrobial peptide (CAMP) resistance	ko01503	lpxA; UDP-N-acetylglucosamine acyltransferase [EC:2.3.1.129]
MAG05_01863	MAG05	K00677	Brite Hierarchies	Protein families: metabolism	Lipopolysaccharide biosynthesis proteins	BR:ko01005	lpxA; UDP-N-acetylglucosamine acyltransferase [EC:2.3.1.129]
MAG05_01863	MAG05	K00677	Metabolism	Glycan biosynthesis and metabolism	Lipopolysaccharide biosynthesis	ko00540	lpxA; UDP-N-acetylglucosamine acyltransferase [EC:2.3.1.129]
MAG05_01863	MAG05	K00677	Human Diseases	Drug resistance: antimicrobial	Cationic antimicrobial peptide (CAMP) resistance	ko01503	lpxA; UDP-N-acetylglucosamine acyltransferase [EC:2.3.1.129]
MAG01_01785	MAG01	K00677	Brite Hierarchies	Protein families: metabolism	Lipopolysaccharide biosynthesis proteins	BR:ko01005	lpxA; UDP-N-acetylglucosamine acyltransferase [EC:2.3.1.129]
MAG01_01785	MAG01	K00677	Metabolism	Glycan biosynthesis and metabolism	Lipopolysaccharide biosynthesis	ko00540	lpxA; UDP-N-acetylglucosamine acyltransferase [EC:2.3.1.129]
MAG01_01785	MAG01	K00677	Human Diseases	Drug resistance: antimicrobial	Cationic antimicrobial peptide (CAMP) resistance	ko01503	lpxA; UDP-N-acetylglucosamine acyltransferase [EC:2.3.1.129]
MAG05_02969	MAG05	K00681	Metabolism	Metabolism of other amino acids	Glutathione metabolism	ko00480	ggt; gamma-glutamyltranspeptidase / glutathione hydrolase [EC:2.3.2.2 3.4.19.13]
MAG05_02969	MAG05	K00681	Metabolism	Metabolism of other amino acids	Taurine and hypotaurine metabolism	ko00430	ggt; gamma-glutamyltranspeptidase / glutathione hydrolase [EC:2.3.2.2 3.4.19.13]
MAG05_02969	MAG05	K00681	Brite Hierarchies	Protein families: metabolism	Peptidases and inhibitors	BR:ko01002	ggt; gamma-glutamyltranspeptidase / glutathione hydrolase [EC:2.3.2.2 3.4.19.13]
MAG05_02969	MAG05	K00681	Metabolism	Metabolism of other amino acids	Cyanoamino acid metabolism	ko00460	ggt; gamma-glutamyltranspeptidase / glutathione hydrolase [EC:2.3.2.2 3.4.19.13]
MAG01_00091	MAG01	K00681	Metabolism	Metabolism of other amino acids	Glutathione metabolism	ko00480	ggt; gamma-glutamyltranspeptidase / glutathione hydrolase [EC:2.3.2.2 3.4.19.13]
MAG01_00091	MAG01	K00681	Metabolism	Metabolism of other amino acids	Taurine and hypotaurine metabolism	ko00430	ggt; gamma-glutamyltranspeptidase / glutathione hydrolase [EC:2.3.2.2 3.4.19.13]
MAG01_00091	MAG01	K00681	Brite Hierarchies	Protein families: metabolism	Peptidases and inhibitors	BR:ko01002	ggt; gamma-glutamyltranspeptidase / glutathione hydrolase [EC:2.3.2.2 3.4.19.13]
MAG01_00091	MAG01	K00681	Metabolism	Metabolism of other amino acids	Cyanoamino acid metabolism	ko00460	ggt; gamma-glutamyltranspeptidase / glutathione hydrolase [EC:2.3.2.2 3.4.19.13]
MAG01_02405	MAG01	K00681	Metabolism	Metabolism of other amino acids	Glutathione metabolism	ko00480	ggt; gamma-glutamyltranspeptidase / glutathione hydrolase [EC:2.3.2.2 3.4.19.13]
MAG01_02405	MAG01	K00681	Metabolism	Metabolism of other amino acids	Taurine and hypotaurine metabolism	ko00430	ggt; gamma-glutamyltranspeptidase / glutathione hydrolase [EC:2.3.2.2 3.4.19.13]
MAG01_02405	MAG01	K00681	Brite Hierarchies	Protein families: metabolism	Peptidases and inhibitors	BR:ko01002	ggt; gamma-glutamyltranspeptidase / glutathione hydrolase [EC:2.3.2.2 3.4.19.13]
MAG01_02405	MAG01	K00681	Metabolism	Metabolism of other amino acids	Cyanoamino acid metabolism	ko00460	ggt; gamma-glutamyltranspeptidase / glutathione hydrolase [EC:2.3.2.2 3.4.19.13]
MAG01_03827	MAG01	K00684	Not Included in Pathway or Brite	Unclassified: metabolism	Enzymes with EC numbers		aat; leucyl/phenylalanyl-tRNA---protein transferase [EC:2.3.2.6]
MAG05_01531	MAG05	K00684	Not Included in Pathway or Brite	Unclassified: metabolism	Enzymes with EC numbers		aat; leucyl/phenylalanyl-tRNA---protein transferase [EC:2.3.2.6]
MAG01_00077	MAG01	K00688	Cellular Processes	Cellular community - prokaryotes	Biofilm formation - Escherichia coli	ko02026	PYG, glgP; glycogen phosphorylase [EC:2.4.1.1]
MAG01_00077	MAG01	K00688	Organismal Systems	Endocrine system	Insulin signaling pathway	ko04910	PYG, glgP; glycogen phosphorylase [EC:2.4.1.1]
MAG01_00077	MAG01	K00688	Metabolism	Carbohydrate metabolism	Starch and sucrose metabolism	ko00500	PYG, glgP; glycogen phosphorylase [EC:2.4.1.1]
MAG01_00077	MAG01	K00688	Cellular Processes	Cell growth and death	Necroptosis	ko04217	PYG, glgP; glycogen phosphorylase [EC:2.4.1.1]
MAG01_00077	MAG01	K00688	Organismal Systems	Endocrine system	Glucagon signaling pathway	ko04922	PYG, glgP; glycogen phosphorylase [EC:2.4.1.1]
MAG01_00077	MAG01	K00688	Human Diseases	Endocrine and metabolic disease	Insulin resistance	ko04931	PYG, glgP; glycogen phosphorylase [EC:2.4.1.1]
MAG05_02632	MAG05	K00688	Cellular Processes	Cellular community - prokaryotes	Biofilm formation - Escherichia coli	ko02026	PYG, glgP; glycogen phosphorylase [EC:2.4.1.1]
MAG05_02632	MAG05	K00688	Organismal Systems	Endocrine system	Insulin signaling pathway	ko04910	PYG, glgP; glycogen phosphorylase [EC:2.4.1.1]
MAG05_02632	MAG05	K00688	Metabolism	Carbohydrate metabolism	Starch and sucrose metabolism	ko00500	PYG, glgP; glycogen phosphorylase [EC:2.4.1.1]
MAG05_02632	MAG05	K00688	Cellular Processes	Cell growth and death	Necroptosis	ko04217	PYG, glgP; glycogen phosphorylase [EC:2.4.1.1]
MAG05_02632	MAG05	K00688	Organismal Systems	Endocrine system	Glucagon signaling pathway	ko04922	PYG, glgP; glycogen phosphorylase [EC:2.4.1.1]
MAG05_02632	MAG05	K00688	Human Diseases	Endocrine and metabolic disease	Insulin resistance	ko04931	PYG, glgP; glycogen phosphorylase [EC:2.4.1.1]
MAG05_04529	MAG05	K00688	Cellular Processes	Cellular community - prokaryotes	Biofilm formation - Escherichia coli	ko02026	PYG, glgP; glycogen phosphorylase [EC:2.4.1.1]
MAG05_04529	MAG05	K00688	Organismal Systems	Endocrine system	Insulin signaling pathway	ko04910	PYG, glgP; glycogen phosphorylase [EC:2.4.1.1]
MAG05_04529	MAG05	K00688	Metabolism	Carbohydrate metabolism	Starch and sucrose metabolism	ko00500	PYG, glgP; glycogen phosphorylase [EC:2.4.1.1]
MAG05_04529	MAG05	K00688	Cellular Processes	Cell growth and death	Necroptosis	ko04217	PYG, glgP; glycogen phosphorylase [EC:2.4.1.1]
MAG05_04529	MAG05	K00688	Organismal Systems	Endocrine system	Glucagon signaling pathway	ko04922	PYG, glgP; glycogen phosphorylase [EC:2.4.1.1]
MAG05_04529	MAG05	K00688	Human Diseases	Endocrine and metabolic disease	Insulin resistance	ko04931	PYG, glgP; glycogen phosphorylase [EC:2.4.1.1]
MAG01_00071	MAG01	K00688	Cellular Processes	Cellular community - prokaryotes	Biofilm formation - Escherichia coli	ko02026	PYG, glgP; glycogen phosphorylase [EC:2.4.1.1]
MAG01_00071	MAG01	K00688	Organismal Systems	Endocrine system	Insulin signaling pathway	ko04910	PYG, glgP; glycogen phosphorylase [EC:2.4.1.1]
MAG01_00071	MAG01	K00688	Metabolism	Carbohydrate metabolism	Starch and sucrose metabolism	ko00500	PYG, glgP; glycogen phosphorylase [EC:2.4.1.1]
MAG01_00071	MAG01	K00688	Cellular Processes	Cell growth and death	Necroptosis	ko04217	PYG, glgP; glycogen phosphorylase [EC:2.4.1.1]
MAG01_00071	MAG01	K00688	Organismal Systems	Endocrine system	Glucagon signaling pathway	ko04922	PYG, glgP; glycogen phosphorylase [EC:2.4.1.1]
MAG01_00071	MAG01	K00688	Human Diseases	Endocrine and metabolic disease	Insulin resistance	ko04931	PYG, glgP; glycogen phosphorylase [EC:2.4.1.1]
MAG05_03383	MAG05	K00694	Brite Hierarchies	Protein families: metabolism	Glycosyltransferases	BR:ko01003	bcsA; cellulose synthase (UDP-forming) [EC:2.4.1.12]
MAG05_03383	MAG05	K00694	Cellular Processes	Cellular community - prokaryotes	Biofilm formation - Escherichia coli	ko02026	bcsA; cellulose synthase (UDP-forming) [EC:2.4.1.12]
MAG05_03383	MAG05	K00694	Metabolism	Carbohydrate metabolism	Starch and sucrose metabolism	ko00500	bcsA; cellulose synthase (UDP-forming) [EC:2.4.1.12]
MAG05_00984	MAG05	K00694	Brite Hierarchies	Protein families: metabolism	Glycosyltransferases	BR:ko01003	bcsA; cellulose synthase (UDP-forming) [EC:2.4.1.12]
MAG05_00984	MAG05	K00694	Cellular Processes	Cellular community - prokaryotes	Biofilm formation - Escherichia coli	ko02026	bcsA; cellulose synthase (UDP-forming) [EC:2.4.1.12]
MAG05_00984	MAG05	K00694	Metabolism	Carbohydrate metabolism	Starch and sucrose metabolism	ko00500	bcsA; cellulose synthase (UDP-forming) [EC:2.4.1.12]
MAG01_02229	MAG01	K00694	Brite Hierarchies	Protein families: metabolism	Glycosyltransferases	BR:ko01003	bcsA; cellulose synthase (UDP-forming) [EC:2.4.1.12]
MAG01_02229	MAG01	K00694	Cellular Processes	Cellular community - prokaryotes	Biofilm formation - Escherichia coli	ko02026	bcsA; cellulose synthase (UDP-forming) [EC:2.4.1.12]
MAG01_02229	MAG01	K00694	Metabolism	Carbohydrate metabolism	Starch and sucrose metabolism	ko00500	bcsA; cellulose synthase (UDP-forming) [EC:2.4.1.12]
MAG01_03913	MAG01	K00697	Brite Hierarchies	Protein families: metabolism	Glycosyltransferases	BR:ko01003	otsA; trehalose 6-phosphate synthase [EC:2.4.1.15 2.4.1.347]
MAG01_03913	MAG01	K00697	Metabolism	Carbohydrate metabolism	Starch and sucrose metabolism	ko00500	otsA; trehalose 6-phosphate synthase [EC:2.4.1.15 2.4.1.347]
MAG05_01870	MAG05	K00700	Metabolism	Carbohydrate metabolism	Starch and sucrose metabolism	ko00500	GBE1, glgB; 1,4-alpha-glucan branching enzyme [EC:2.4.1.18]
MAG05_01870	MAG05	K00700	Brite Hierarchies	Protein families: signaling and cellular processes	Exosome	BR:ko04147	GBE1, glgB; 1,4-alpha-glucan branching enzyme [EC:2.4.1.18]
MAG01_00081	MAG01	K00700	Metabolism	Carbohydrate metabolism	Starch and sucrose metabolism	ko00500	GBE1, glgB; 1,4-alpha-glucan branching enzyme [EC:2.4.1.18]
MAG01_00081	MAG01	K00700	Brite Hierarchies	Protein families: signaling and cellular processes	Exosome	BR:ko04147	GBE1, glgB; 1,4-alpha-glucan branching enzyme [EC:2.4.1.18]
MAG01_00078	MAG01	K00703	Metabolism	Carbohydrate metabolism	Starch and sucrose metabolism	ko00500	glgA; starch synthase [EC:2.4.1.21]
MAG01_00078	MAG01	K00703	Brite Hierarchies	Protein families: metabolism	Glycosyltransferases	BR:ko01003	glgA; starch synthase [EC:2.4.1.21]
MAG01_00078	MAG01	K00703	Cellular Processes	Cellular community - prokaryotes	Biofilm formation - Escherichia coli	ko02026	glgA; starch synthase [EC:2.4.1.21]
MAG05_03802	MAG05	K00703	Metabolism	Carbohydrate metabolism	Starch and sucrose metabolism	ko00500	glgA; starch synthase [EC:2.4.1.21]
MAG05_03802	MAG05	K00703	Brite Hierarchies	Protein families: metabolism	Glycosyltransferases	BR:ko01003	glgA; starch synthase [EC:2.4.1.21]
MAG05_03802	MAG05	K00703	Cellular Processes	Cellular community - prokaryotes	Biofilm formation - Escherichia coli	ko02026	glgA; starch synthase [EC:2.4.1.21]
MAG05_01879	MAG05	K00705	Metabolism	Carbohydrate metabolism	Starch and sucrose metabolism	ko00500	malQ; 4-alpha-glucanotransferase [EC:2.4.1.25]
MAG01_00070	MAG01	K00705	Metabolism	Carbohydrate metabolism	Starch and sucrose metabolism	ko00500	malQ; 4-alpha-glucanotransferase [EC:2.4.1.25]
MAG06_00167	MAG06	K00712	Brite Hierarchies	Protein families: metabolism	Glycosyltransferases	BR:ko01003	tagE; poly(glycerol-phosphate) alpha-glucosyltransferase [EC:2.4.1.52]
MAG05_01864	MAG05	K00748	Metabolism	Glycan biosynthesis and metabolism	Lipopolysaccharide biosynthesis	ko00540	lpxB; lipid-A-disaccharide synthase [EC:2.4.1.182]
MAG05_01864	MAG05	K00748	Brite Hierarchies	Protein families: metabolism	Lipopolysaccharide biosynthesis proteins	BR:ko01005	lpxB; lipid-A-disaccharide synthase [EC:2.4.1.182]
MAG05_01864	MAG05	K00748	Brite Hierarchies	Protein families: metabolism	Glycosyltransferases	BR:ko01003	lpxB; lipid-A-disaccharide synthase [EC:2.4.1.182]
MAG01_01784	MAG01	K00748	Metabolism	Glycan biosynthesis and metabolism	Lipopolysaccharide biosynthesis	ko00540	lpxB; lipid-A-disaccharide synthase [EC:2.4.1.182]
MAG01_01784	MAG01	K00748	Brite Hierarchies	Protein families: metabolism	Lipopolysaccharide biosynthesis proteins	BR:ko01005	lpxB; lipid-A-disaccharide synthase [EC:2.4.1.182]
MAG01_01784	MAG01	K00748	Brite Hierarchies	Protein families: metabolism	Glycosyltransferases	BR:ko01003	lpxB; lipid-A-disaccharide synthase [EC:2.4.1.182]
MAG02_00032	MAG02	K00756	Metabolism	Nucleotide metabolism	Pyrimidine metabolism	ko00240	pdp; pyrimidine-nucleoside phosphorylase [EC:2.4.2.2]
MAG07_00109	MAG07	K00757	Metabolism	Nucleotide metabolism	Pyrimidine metabolism	ko00240	udp, UPP; uridine phosphorylase [EC:2.4.2.3]
MAG07_00109	MAG07	K00757	Metabolism	Xenobiotics biodegradation and metabolism	Drug metabolism - other enzymes	ko00983	udp, UPP; uridine phosphorylase [EC:2.4.2.3]
MAG01_01459	MAG01	K00758	Human Diseases	Cancer: specific types	Bladder cancer	ko05219	deoA, TYMP; thymidine phosphorylase [EC:2.4.2.4]
MAG01_01459	MAG01	K00758	Metabolism	Xenobiotics biodegradation and metabolism	Drug metabolism - other enzymes	ko00983	deoA, TYMP; thymidine phosphorylase [EC:2.4.2.4]
MAG01_01459	MAG01	K00758	Metabolism	Nucleotide metabolism	Pyrimidine metabolism	ko00240	deoA, TYMP; thymidine phosphorylase [EC:2.4.2.4]
MAG05_02474	MAG05	K00758	Human Diseases	Cancer: specific types	Bladder cancer	ko05219	deoA, TYMP; thymidine phosphorylase [EC:2.4.2.4]
MAG05_02474	MAG05	K00758	Metabolism	Xenobiotics biodegradation and metabolism	Drug metabolism - other enzymes	ko00983	deoA, TYMP; thymidine phosphorylase [EC:2.4.2.4]
MAG05_02474	MAG05	K00758	Metabolism	Nucleotide metabolism	Pyrimidine metabolism	ko00240	deoA, TYMP; thymidine phosphorylase [EC:2.4.2.4]
MAG02_00696	MAG02	K00759	Brite Hierarchies	Protein families: signaling and cellular processes	Exosome	BR:ko04147	APRT, apt; adenine phosphoribosyltransferase [EC:2.4.2.7]
MAG02_00696	MAG02	K00759	Metabolism	Nucleotide metabolism	Purine metabolism	ko00230	APRT, apt; adenine phosphoribosyltransferase [EC:2.4.2.7]
MAG01_04229	MAG01	K00759	Brite Hierarchies	Protein families: signaling and cellular processes	Exosome	BR:ko04147	APRT, apt; adenine phosphoribosyltransferase [EC:2.4.2.7]
MAG01_04229	MAG01	K00759	Metabolism	Nucleotide metabolism	Purine metabolism	ko00230	APRT, apt; adenine phosphoribosyltransferase [EC:2.4.2.7]
MAG05_02526	MAG05	K00759	Brite Hierarchies	Protein families: signaling and cellular processes	Exosome	BR:ko04147	APRT, apt; adenine phosphoribosyltransferase [EC:2.4.2.7]
MAG05_02526	MAG05	K00759	Metabolism	Nucleotide metabolism	Purine metabolism	ko00230	APRT, apt; adenine phosphoribosyltransferase [EC:2.4.2.7]
MAG06_00196	MAG06	K00759	Brite Hierarchies	Protein families: signaling and cellular processes	Exosome	BR:ko04147	APRT, apt; adenine phosphoribosyltransferase [EC:2.4.2.7]
MAG06_00196	MAG06	K00759	Metabolism	Nucleotide metabolism	Purine metabolism	ko00230	APRT, apt; adenine phosphoribosyltransferase [EC:2.4.2.7]
MAG02_01121	MAG02	K00760	Metabolism	Nucleotide metabolism	Purine metabolism	ko00230	hprT, hpt, HPRT1; hypoxanthine phosphoribosyltransferase [EC:2.4.2.8]
MAG02_01121	MAG02	K00760	Metabolism	Xenobiotics biodegradation and metabolism	Drug metabolism - other enzymes	ko00983	hprT, hpt, HPRT1; hypoxanthine phosphoribosyltransferase [EC:2.4.2.8]
MAG01_02064	MAG01	K00760	Metabolism	Nucleotide metabolism	Purine metabolism	ko00230	hprT, hpt, HPRT1; hypoxanthine phosphoribosyltransferase [EC:2.4.2.8]
MAG01_02064	MAG01	K00760	Metabolism	Xenobiotics biodegradation and metabolism	Drug metabolism - other enzymes	ko00983	hprT, hpt, HPRT1; hypoxanthine phosphoribosyltransferase [EC:2.4.2.8]
MAG05_00913	MAG05	K00760	Metabolism	Nucleotide metabolism	Purine metabolism	ko00230	hprT, hpt, HPRT1; hypoxanthine phosphoribosyltransferase [EC:2.4.2.8]
MAG05_00913	MAG05	K00760	Metabolism	Xenobiotics biodegradation and metabolism	Drug metabolism - other enzymes	ko00983	hprT, hpt, HPRT1; hypoxanthine phosphoribosyltransferase [EC:2.4.2.8]
MAG01_01744	MAG01	K00761	Metabolism	Nucleotide metabolism	Pyrimidine metabolism	ko00240	upp, UPRT; uracil phosphoribosyltransferase [EC:2.4.2.9]
MAG07_01114	MAG07	K00761	Metabolism	Nucleotide metabolism	Pyrimidine metabolism	ko00240	upp, UPRT; uracil phosphoribosyltransferase [EC:2.4.2.9]
MAG05_00912	MAG05	K00761	Metabolism	Nucleotide metabolism	Pyrimidine metabolism	ko00240	upp, UPRT; uracil phosphoribosyltransferase [EC:2.4.2.9]
MAG05_00263	MAG05	K00762	Metabolism	Nucleotide metabolism	Pyrimidine metabolism	ko00240	pyrE; orotate phosphoribosyltransferase [EC:2.4.2.10]
MAG02_00787	MAG02	K00762	Metabolism	Nucleotide metabolism	Pyrimidine metabolism	ko00240	pyrE; orotate phosphoribosyltransferase [EC:2.4.2.10]
MAG01_01099	MAG01	K00762	Metabolism	Nucleotide metabolism	Pyrimidine metabolism	ko00240	pyrE; orotate phosphoribosyltransferase [EC:2.4.2.10]
MAG01_02990	MAG01	K00763	Metabolism	Metabolism of cofactors and vitamins	Nicotinate and nicotinamide metabolism	ko00760	pncB, NAPRT1; nicotinate phosphoribosyltransferase [EC:6.3.4.21]
MAG05_01611	MAG05	K00763	Metabolism	Metabolism of cofactors and vitamins	Nicotinate and nicotinamide metabolism	ko00760	pncB, NAPRT1; nicotinate phosphoribosyltransferase [EC:6.3.4.21]
MAG07_01163	MAG07	K00763	Metabolism	Metabolism of cofactors and vitamins	Nicotinate and nicotinamide metabolism	ko00760	pncB, NAPRT1; nicotinate phosphoribosyltransferase [EC:6.3.4.21]
MAG02_01099	MAG02	K00763	Metabolism	Metabolism of cofactors and vitamins	Nicotinate and nicotinamide metabolism	ko00760	pncB, NAPRT1; nicotinate phosphoribosyltransferase [EC:6.3.4.21]
MAG01_00925	MAG01	K00764	Metabolism	Amino acid metabolism	Alanine, aspartate and glutamate metabolism	ko00250	purF, PPAT; amidophosphoribosyltransferase [EC:2.4.2.14]
MAG01_00925	MAG01	K00764	Metabolism	Nucleotide metabolism	Purine metabolism	ko00230	purF, PPAT; amidophosphoribosyltransferase [EC:2.4.2.14]
MAG01_00925	MAG01	K00764	Brite Hierarchies	Protein families: metabolism	Peptidases and inhibitors	BR:ko01002	purF, PPAT; amidophosphoribosyltransferase [EC:2.4.2.14]
MAG02_01557	MAG02	K00764	Metabolism	Amino acid metabolism	Alanine, aspartate and glutamate metabolism	ko00250	purF, PPAT; amidophosphoribosyltransferase [EC:2.4.2.14]
MAG02_01557	MAG02	K00764	Metabolism	Nucleotide metabolism	Purine metabolism	ko00230	purF, PPAT; amidophosphoribosyltransferase [EC:2.4.2.14]
MAG02_01557	MAG02	K00764	Brite Hierarchies	Protein families: metabolism	Peptidases and inhibitors	BR:ko01002	purF, PPAT; amidophosphoribosyltransferase [EC:2.4.2.14]
MAG06_00390	MAG06	K00764	Metabolism	Amino acid metabolism	Alanine, aspartate and glutamate metabolism	ko00250	purF, PPAT; amidophosphoribosyltransferase [EC:2.4.2.14]
MAG06_00390	MAG06	K00764	Metabolism	Nucleotide metabolism	Purine metabolism	ko00230	purF, PPAT; amidophosphoribosyltransferase [EC:2.4.2.14]
MAG06_00390	MAG06	K00764	Brite Hierarchies	Protein families: metabolism	Peptidases and inhibitors	BR:ko01002	purF, PPAT; amidophosphoribosyltransferase [EC:2.4.2.14]
MAG01_03349	MAG01	K00765	Metabolism	Amino acid metabolism	Histidine metabolism	ko00340	hisG; ATP phosphoribosyltransferase [EC:2.4.2.17]
MAG05_00844	MAG05	K00765	Metabolism	Amino acid metabolism	Histidine metabolism	ko00340	hisG; ATP phosphoribosyltransferase [EC:2.4.2.17]
MAG01_03410	MAG01	K00766	Metabolism	Amino acid metabolism	Phenylalanine, tyrosine and tryptophan biosynthesis	ko00400	trpD; anthranilate phosphoribosyltransferase [EC:2.4.2.18]
MAG05_01788	MAG05	K00766	Metabolism	Amino acid metabolism	Phenylalanine, tyrosine and tryptophan biosynthesis	ko00400	trpD; anthranilate phosphoribosyltransferase [EC:2.4.2.18]
MAG04_00218	MAG04	K00766	Metabolism	Amino acid metabolism	Phenylalanine, tyrosine and tryptophan biosynthesis	ko00400	trpD; anthranilate phosphoribosyltransferase [EC:2.4.2.18]
MAG01_02044	MAG01	K00767	Metabolism	Metabolism of cofactors and vitamins	Nicotinate and nicotinamide metabolism	ko00760	nadC, QPRT; nicotinate-nucleotide pyrophosphorylase (carboxylating) [EC:2.4.2.19]
MAG05_00408	MAG05	K00767	Metabolism	Metabolism of cofactors and vitamins	Nicotinate and nicotinamide metabolism	ko00760	nadC, QPRT; nicotinate-nucleotide pyrophosphorylase (carboxylating) [EC:2.4.2.19]
MAG05_02015	MAG05	K00768	Metabolism	Metabolism of cofactors and vitamins	Porphyrin and chlorophyll metabolism	ko00860	E2.4.2.21, cobU, cobT; nicotinate-nucleotide--dimethylbenzimidazole phosphoribosyltransferase [EC:2.4.2.21]
MAG01_02389	MAG01	K00769	Metabolism	Nucleotide metabolism	Purine metabolism	ko00230	gpt; xanthine phosphoribosyltransferase [EC:2.4.2.22]
MAG01_00327	MAG01	K00773	Brite Hierarchies	Protein families: genetic information processing	Transfer RNA biogenesis	BR:ko03016	tgt, QTRT1; queuine tRNA-ribosyltransferase [EC:2.4.2.29]
MAG02_00109	MAG02	K00773	Brite Hierarchies	Protein families: genetic information processing	Transfer RNA biogenesis	BR:ko03016	tgt, QTRT1; queuine tRNA-ribosyltransferase [EC:2.4.2.29]
MAG05_00145	MAG05	K00773	Brite Hierarchies	Protein families: genetic information processing	Transfer RNA biogenesis	BR:ko03016	tgt, QTRT1; queuine tRNA-ribosyltransferase [EC:2.4.2.29]
MAG02_00405	MAG02	K00782	Not Included in Pathway or Brite	Unclassified: metabolism	Carbohydrate metabolism		lldG; L-lactate dehydrogenase complex protein LldG
MAG04_00429	MAG04	K00782	Not Included in Pathway or Brite	Unclassified: metabolism	Carbohydrate metabolism		lldG; L-lactate dehydrogenase complex protein LldG
MAG05_02005	MAG05	K00782	Not Included in Pathway or Brite	Unclassified: metabolism	Carbohydrate metabolism		lldG; L-lactate dehydrogenase complex protein LldG
MAG04_00555	MAG04	K00783	Brite Hierarchies	Protein families: genetic information processing	Ribosome biogenesis	BR:ko03009	rlmH; 23S rRNA (pseudouridine1915-N3)-methyltransferase [EC:2.1.1.177]
MAG05_03176	MAG05	K00783	Brite Hierarchies	Protein families: genetic information processing	Ribosome biogenesis	BR:ko03009	rlmH; 23S rRNA (pseudouridine1915-N3)-methyltransferase [EC:2.1.1.177]
MAG07_00336	MAG07	K00783	Brite Hierarchies	Protein families: genetic information processing	Ribosome biogenesis	BR:ko03009	rlmH; 23S rRNA (pseudouridine1915-N3)-methyltransferase [EC:2.1.1.177]
MAG02_00700	MAG02	K00784	Brite Hierarchies	Protein families: genetic information processing	Transfer RNA biogenesis	BR:ko03016	rnz; ribonuclease Z [EC:3.1.26.11]
MAG02_00700	MAG02	K00784	Genetic Information Processing	Translation	RNA transport	ko03013	rnz; ribonuclease Z [EC:3.1.26.11]
MAG02_01059	MAG02	K00784	Brite Hierarchies	Protein families: genetic information processing	Transfer RNA biogenesis	BR:ko03016	rnz; ribonuclease Z [EC:3.1.26.11]
MAG02_01059	MAG02	K00784	Genetic Information Processing	Translation	RNA transport	ko03013	rnz; ribonuclease Z [EC:3.1.26.11]
MAG05_03602	MAG05	K00788	Metabolism	Metabolism of cofactors and vitamins	Thiamine metabolism	ko00730	thiE; thiamine-phosphate pyrophosphorylase [EC:2.5.1.3]
MAG04_00119	MAG04	K00788	Metabolism	Metabolism of cofactors and vitamins	Thiamine metabolism	ko00730	thiE; thiamine-phosphate pyrophosphorylase [EC:2.5.1.3]
MAG07_00823	MAG07	K00788	Metabolism	Metabolism of cofactors and vitamins	Thiamine metabolism	ko00730	thiE; thiamine-phosphate pyrophosphorylase [EC:2.5.1.3]
MAG01_03288	MAG01	K00788	Metabolism	Metabolism of cofactors and vitamins	Thiamine metabolism	ko00730	thiE; thiamine-phosphate pyrophosphorylase [EC:2.5.1.3]
MAG06_00177	MAG06	K00789	Metabolism	Amino acid metabolism	Cysteine and methionine metabolism	ko00270	metK; S-adenosylmethionine synthetase [EC:2.5.1.6]
MAG01_02714	MAG01	K00789	Metabolism	Amino acid metabolism	Cysteine and methionine metabolism	ko00270	metK; S-adenosylmethionine synthetase [EC:2.5.1.6]
MAG05_01690	MAG05	K00789	Metabolism	Amino acid metabolism	Cysteine and methionine metabolism	ko00270	metK; S-adenosylmethionine synthetase [EC:2.5.1.6]
MAG07_01249	MAG07	K00790	Brite Hierarchies	Protein families: metabolism	Peptidoglycan biosynthesis and degradation proteins	BR:ko01011	murA; UDP-N-acetylglucosamine 1-carboxyvinyltransferase [EC:2.5.1.7]
MAG07_01249	MAG07	K00790	Metabolism	Glycan biosynthesis and metabolism	Peptidoglycan biosynthesis	ko00550	murA; UDP-N-acetylglucosamine 1-carboxyvinyltransferase [EC:2.5.1.7]
MAG07_01249	MAG07	K00790	Metabolism	Carbohydrate metabolism	Amino sugar and nucleotide sugar metabolism	ko00520	murA; UDP-N-acetylglucosamine 1-carboxyvinyltransferase [EC:2.5.1.7]
MAG01_00896	MAG01	K00790	Brite Hierarchies	Protein families: metabolism	Peptidoglycan biosynthesis and degradation proteins	BR:ko01011	murA; UDP-N-acetylglucosamine 1-carboxyvinyltransferase [EC:2.5.1.7]
MAG01_00896	MAG01	K00790	Metabolism	Glycan biosynthesis and metabolism	Peptidoglycan biosynthesis	ko00550	murA; UDP-N-acetylglucosamine 1-carboxyvinyltransferase [EC:2.5.1.7]
MAG01_00896	MAG01	K00790	Metabolism	Carbohydrate metabolism	Amino sugar and nucleotide sugar metabolism	ko00520	murA; UDP-N-acetylglucosamine 1-carboxyvinyltransferase [EC:2.5.1.7]
MAG02_01299	MAG02	K00790	Brite Hierarchies	Protein families: metabolism	Peptidoglycan biosynthesis and degradation proteins	BR:ko01011	murA; UDP-N-acetylglucosamine 1-carboxyvinyltransferase [EC:2.5.1.7]
MAG02_01299	MAG02	K00790	Metabolism	Glycan biosynthesis and metabolism	Peptidoglycan biosynthesis	ko00550	murA; UDP-N-acetylglucosamine 1-carboxyvinyltransferase [EC:2.5.1.7]
MAG02_01299	MAG02	K00790	Metabolism	Carbohydrate metabolism	Amino sugar and nucleotide sugar metabolism	ko00520	murA; UDP-N-acetylglucosamine 1-carboxyvinyltransferase [EC:2.5.1.7]
MAG07_00800	MAG07	K00790	Brite Hierarchies	Protein families: metabolism	Peptidoglycan biosynthesis and degradation proteins	BR:ko01011	murA; UDP-N-acetylglucosamine 1-carboxyvinyltransferase [EC:2.5.1.7]
MAG07_00800	MAG07	K00790	Metabolism	Glycan biosynthesis and metabolism	Peptidoglycan biosynthesis	ko00550	murA; UDP-N-acetylglucosamine 1-carboxyvinyltransferase [EC:2.5.1.7]
MAG07_00800	MAG07	K00790	Metabolism	Carbohydrate metabolism	Amino sugar and nucleotide sugar metabolism	ko00520	murA; UDP-N-acetylglucosamine 1-carboxyvinyltransferase [EC:2.5.1.7]
MAG05_00845	MAG05	K00790	Brite Hierarchies	Protein families: metabolism	Peptidoglycan biosynthesis and degradation proteins	BR:ko01011	murA; UDP-N-acetylglucosamine 1-carboxyvinyltransferase [EC:2.5.1.7]
MAG05_00845	MAG05	K00790	Metabolism	Glycan biosynthesis and metabolism	Peptidoglycan biosynthesis	ko00550	murA; UDP-N-acetylglucosamine 1-carboxyvinyltransferase [EC:2.5.1.7]
MAG05_00845	MAG05	K00790	Metabolism	Carbohydrate metabolism	Amino sugar and nucleotide sugar metabolism	ko00520	murA; UDP-N-acetylglucosamine 1-carboxyvinyltransferase [EC:2.5.1.7]
MAG01_00237	MAG01	K00791	Metabolism	Metabolism of terpenoids and polyketides	Zeatin biosynthesis	ko00908	miaA, TRIT1; tRNA dimethylallyltransferase [EC:2.5.1.75]
MAG01_00237	MAG01	K00791	Brite Hierarchies	Protein families: metabolism	Prenyltransferases	BR:ko01006	miaA, TRIT1; tRNA dimethylallyltransferase [EC:2.5.1.75]
MAG01_00237	MAG01	K00791	Brite Hierarchies	Protein families: genetic information processing	Transfer RNA biogenesis	BR:ko03016	miaA, TRIT1; tRNA dimethylallyltransferase [EC:2.5.1.75]
MAG02_01209	MAG02	K00791	Metabolism	Metabolism of terpenoids and polyketides	Zeatin biosynthesis	ko00908	miaA, TRIT1; tRNA dimethylallyltransferase [EC:2.5.1.75]
MAG02_01209	MAG02	K00791	Brite Hierarchies	Protein families: metabolism	Prenyltransferases	BR:ko01006	miaA, TRIT1; tRNA dimethylallyltransferase [EC:2.5.1.75]
MAG02_01209	MAG02	K00791	Brite Hierarchies	Protein families: genetic information processing	Transfer RNA biogenesis	BR:ko03016	miaA, TRIT1; tRNA dimethylallyltransferase [EC:2.5.1.75]
MAG05_00812	MAG05	K00791	Metabolism	Metabolism of terpenoids and polyketides	Zeatin biosynthesis	ko00908	miaA, TRIT1; tRNA dimethylallyltransferase [EC:2.5.1.75]
MAG05_00812	MAG05	K00791	Brite Hierarchies	Protein families: metabolism	Prenyltransferases	BR:ko01006	miaA, TRIT1; tRNA dimethylallyltransferase [EC:2.5.1.75]
MAG05_00812	MAG05	K00791	Brite Hierarchies	Protein families: genetic information processing	Transfer RNA biogenesis	BR:ko03016	miaA, TRIT1; tRNA dimethylallyltransferase [EC:2.5.1.75]
MAG02_01356	MAG02	K00793	Metabolism	Metabolism of cofactors and vitamins	Riboflavin metabolism	ko00740	ribE, RIB5; riboflavin synthase [EC:2.5.1.9]
MAG05_02651	MAG05	K00793	Metabolism	Metabolism of cofactors and vitamins	Riboflavin metabolism	ko00740	ribE, RIB5; riboflavin synthase [EC:2.5.1.9]
MAG01_02093	MAG01	K00793	Metabolism	Metabolism of cofactors and vitamins	Riboflavin metabolism	ko00740	ribE, RIB5; riboflavin synthase [EC:2.5.1.9]
MAG01_00317	MAG01	K00794	Metabolism	Metabolism of cofactors and vitamins	Riboflavin metabolism	ko00740	ribH, RIB4; 6,7-dimethyl-8-ribityllumazine synthase [EC:2.5.1.78]
MAG05_04189	MAG05	K00794	Metabolism	Metabolism of cofactors and vitamins	Riboflavin metabolism	ko00740	ribH, RIB4; 6,7-dimethyl-8-ribityllumazine synthase [EC:2.5.1.78]
MAG05_02653	MAG05	K00794	Metabolism	Metabolism of cofactors and vitamins	Riboflavin metabolism	ko00740	ribH, RIB4; 6,7-dimethyl-8-ribityllumazine synthase [EC:2.5.1.78]
MAG01_00312	MAG01	K00795	Brite Hierarchies	Protein families: metabolism	Prenyltransferases	BR:ko01006	ispA; farnesyl diphosphate synthase [EC:2.5.1.1 2.5.1.10]
MAG01_00312	MAG01	K00795	Metabolism	Metabolism of terpenoids and polyketides	Terpenoid backbone biosynthesis	ko00900	ispA; farnesyl diphosphate synthase [EC:2.5.1.1 2.5.1.10]
MAG05_00740	MAG05	K00795	Brite Hierarchies	Protein families: metabolism	Prenyltransferases	BR:ko01006	ispA; farnesyl diphosphate synthase [EC:2.5.1.1 2.5.1.10]
MAG05_00740	MAG05	K00795	Metabolism	Metabolism of terpenoids and polyketides	Terpenoid backbone biosynthesis	ko00900	ispA; farnesyl diphosphate synthase [EC:2.5.1.1 2.5.1.10]
MAG05_00648	MAG05	K00796	Metabolism	Metabolism of cofactors and vitamins	Folate biosynthesis	ko00790	folP; dihydropteroate synthase [EC:2.5.1.15]
MAG07_00434	MAG07	K00796	Metabolism	Metabolism of cofactors and vitamins	Folate biosynthesis	ko00790	folP; dihydropteroate synthase [EC:2.5.1.15]
MAG02_01003	MAG02	K00796	Metabolism	Metabolism of cofactors and vitamins	Folate biosynthesis	ko00790	folP; dihydropteroate synthase [EC:2.5.1.15]
MAG01_02060	MAG01	K00797	Metabolism	Amino acid metabolism	Arginine and proline metabolism	ko00330	speE, SRM, SPE3; spermidine synthase [EC:2.5.1.16]
MAG01_02060	MAG01	K00797	Metabolism	Metabolism of other amino acids	Glutathione metabolism	ko00480	speE, SRM, SPE3; spermidine synthase [EC:2.5.1.16]
MAG01_02060	MAG01	K00797	Metabolism	Amino acid metabolism	Cysteine and methionine metabolism	ko00270	speE, SRM, SPE3; spermidine synthase [EC:2.5.1.16]
MAG05_04470	MAG05	K00797	Metabolism	Amino acid metabolism	Arginine and proline metabolism	ko00330	speE, SRM, SPE3; spermidine synthase [EC:2.5.1.16]
MAG05_04470	MAG05	K00797	Metabolism	Metabolism of other amino acids	Glutathione metabolism	ko00480	speE, SRM, SPE3; spermidine synthase [EC:2.5.1.16]
MAG05_04470	MAG05	K00797	Metabolism	Amino acid metabolism	Cysteine and methionine metabolism	ko00270	speE, SRM, SPE3; spermidine synthase [EC:2.5.1.16]
MAG04_00491	MAG04	K00798	Metabolism	Metabolism of cofactors and vitamins	Porphyrin and chlorophyll metabolism	ko00860	MMAB, pduO; cob(I)alamin adenosyltransferase [EC:2.5.1.17]
MAG02_00283	MAG02	K00798	Metabolism	Metabolism of cofactors and vitamins	Porphyrin and chlorophyll metabolism	ko00860	MMAB, pduO; cob(I)alamin adenosyltransferase [EC:2.5.1.17]
MAG02_01772	MAG02	K00798	Metabolism	Metabolism of cofactors and vitamins	Porphyrin and chlorophyll metabolism	ko00860	MMAB, pduO; cob(I)alamin adenosyltransferase [EC:2.5.1.17]
MAG05_02953	MAG05	K00798	Metabolism	Metabolism of cofactors and vitamins	Porphyrin and chlorophyll metabolism	ko00860	MMAB, pduO; cob(I)alamin adenosyltransferase [EC:2.5.1.17]
MAG01_02123	MAG01	K00799	Human Diseases	Cancer: specific types	Hepatocellular carcinoma	ko05225	GST, gst; glutathione S-transferase [EC:2.5.1.18]
MAG01_02123	MAG01	K00799	Human Diseases	Drug resistance: antineoplastic	Platinum drug resistance	ko01524	GST, gst; glutathione S-transferase [EC:2.5.1.18]
MAG01_02123	MAG01	K00799	Human Diseases	Cardiovascular disease	Fluid shear stress and atherosclerosis	ko05418	GST, gst; glutathione S-transferase [EC:2.5.1.18]
MAG01_02123	MAG01	K00799	Organismal Systems	Aging	Longevity regulating pathway - worm	ko04212	GST, gst; glutathione S-transferase [EC:2.5.1.18]
MAG01_02123	MAG01	K00799	Brite Hierarchies	Protein families: signaling and cellular processes	Transporters	BR:ko02000	GST, gst; glutathione S-transferase [EC:2.5.1.18]
MAG01_02123	MAG01	K00799	Human Diseases	Cancer: overview	Chemical carcinogenesis	ko05204	GST, gst; glutathione S-transferase [EC:2.5.1.18]
MAG01_02123	MAG01	K00799	Human Diseases	Cancer: overview	Pathways in cancer	ko05200	GST, gst; glutathione S-transferase [EC:2.5.1.18]
MAG01_02123	MAG01	K00799	Metabolism	Metabolism of other amino acids	Glutathione metabolism	ko00480	GST, gst; glutathione S-transferase [EC:2.5.1.18]
MAG01_02123	MAG01	K00799	Metabolism	Xenobiotics biodegradation and metabolism	Drug metabolism - cytochrome P450	ko00982	GST, gst; glutathione S-transferase [EC:2.5.1.18]
MAG01_02123	MAG01	K00799	Metabolism	Xenobiotics biodegradation and metabolism	Drug metabolism - other enzymes	ko00983	GST, gst; glutathione S-transferase [EC:2.5.1.18]
MAG01_02123	MAG01	K00799	Metabolism	Xenobiotics biodegradation and metabolism	Metabolism of xenobiotics by cytochrome P450	ko00980	GST, gst; glutathione S-transferase [EC:2.5.1.18]
MAG01_00557	MAG01	K00799	Human Diseases	Cancer: specific types	Hepatocellular carcinoma	ko05225	GST, gst; glutathione S-transferase [EC:2.5.1.18]
MAG01_00557	MAG01	K00799	Human Diseases	Drug resistance: antineoplastic	Platinum drug resistance	ko01524	GST, gst; glutathione S-transferase [EC:2.5.1.18]
MAG01_00557	MAG01	K00799	Human Diseases	Cardiovascular disease	Fluid shear stress and atherosclerosis	ko05418	GST, gst; glutathione S-transferase [EC:2.5.1.18]
MAG01_00557	MAG01	K00799	Organismal Systems	Aging	Longevity regulating pathway - worm	ko04212	GST, gst; glutathione S-transferase [EC:2.5.1.18]
MAG01_00557	MAG01	K00799	Brite Hierarchies	Protein families: signaling and cellular processes	Transporters	BR:ko02000	GST, gst; glutathione S-transferase [EC:2.5.1.18]
MAG01_00557	MAG01	K00799	Human Diseases	Cancer: overview	Chemical carcinogenesis	ko05204	GST, gst; glutathione S-transferase [EC:2.5.1.18]
MAG01_00557	MAG01	K00799	Human Diseases	Cancer: overview	Pathways in cancer	ko05200	GST, gst; glutathione S-transferase [EC:2.5.1.18]
MAG01_00557	MAG01	K00799	Metabolism	Metabolism of other amino acids	Glutathione metabolism	ko00480	GST, gst; glutathione S-transferase [EC:2.5.1.18]
MAG01_00557	MAG01	K00799	Metabolism	Xenobiotics biodegradation and metabolism	Drug metabolism - cytochrome P450	ko00982	GST, gst; glutathione S-transferase [EC:2.5.1.18]
MAG01_00557	MAG01	K00799	Metabolism	Xenobiotics biodegradation and metabolism	Drug metabolism - other enzymes	ko00983	GST, gst; glutathione S-transferase [EC:2.5.1.18]
MAG01_00557	MAG01	K00799	Metabolism	Xenobiotics biodegradation and metabolism	Metabolism of xenobiotics by cytochrome P450	ko00980	GST, gst; glutathione S-transferase [EC:2.5.1.18]
MAG01_00730	MAG01	K00799	Human Diseases	Cancer: specific types	Hepatocellular carcinoma	ko05225	GST, gst; glutathione S-transferase [EC:2.5.1.18]
MAG01_00730	MAG01	K00799	Human Diseases	Drug resistance: antineoplastic	Platinum drug resistance	ko01524	GST, gst; glutathione S-transferase [EC:2.5.1.18]
MAG01_00730	MAG01	K00799	Human Diseases	Cardiovascular disease	Fluid shear stress and atherosclerosis	ko05418	GST, gst; glutathione S-transferase [EC:2.5.1.18]
MAG01_00730	MAG01	K00799	Organismal Systems	Aging	Longevity regulating pathway - worm	ko04212	GST, gst; glutathione S-transferase [EC:2.5.1.18]
MAG01_00730	MAG01	K00799	Brite Hierarchies	Protein families: signaling and cellular processes	Transporters	BR:ko02000	GST, gst; glutathione S-transferase [EC:2.5.1.18]
MAG01_00730	MAG01	K00799	Human Diseases	Cancer: overview	Chemical carcinogenesis	ko05204	GST, gst; glutathione S-transferase [EC:2.5.1.18]
MAG01_00730	MAG01	K00799	Human Diseases	Cancer: overview	Pathways in cancer	ko05200	GST, gst; glutathione S-transferase [EC:2.5.1.18]
MAG01_00730	MAG01	K00799	Metabolism	Metabolism of other amino acids	Glutathione metabolism	ko00480	GST, gst; glutathione S-transferase [EC:2.5.1.18]
MAG01_00730	MAG01	K00799	Metabolism	Xenobiotics biodegradation and metabolism	Drug metabolism - cytochrome P450	ko00982	GST, gst; glutathione S-transferase [EC:2.5.1.18]
MAG01_00730	MAG01	K00799	Metabolism	Xenobiotics biodegradation and metabolism	Drug metabolism - other enzymes	ko00983	GST, gst; glutathione S-transferase [EC:2.5.1.18]
MAG01_00730	MAG01	K00799	Metabolism	Xenobiotics biodegradation and metabolism	Metabolism of xenobiotics by cytochrome P450	ko00980	GST, gst; glutathione S-transferase [EC:2.5.1.18]
MAG01_00858	MAG01	K00799	Human Diseases	Cancer: specific types	Hepatocellular carcinoma	ko05225	GST, gst; glutathione S-transferase [EC:2.5.1.18]
MAG01_00858	MAG01	K00799	Human Diseases	Drug resistance: antineoplastic	Platinum drug resistance	ko01524	GST, gst; glutathione S-transferase [EC:2.5.1.18]
MAG01_00858	MAG01	K00799	Human Diseases	Cardiovascular disease	Fluid shear stress and atherosclerosis	ko05418	GST, gst; glutathione S-transferase [EC:2.5.1.18]
MAG01_00858	MAG01	K00799	Organismal Systems	Aging	Longevity regulating pathway - worm	ko04212	GST, gst; glutathione S-transferase [EC:2.5.1.18]
MAG01_00858	MAG01	K00799	Brite Hierarchies	Protein families: signaling and cellular processes	Transporters	BR:ko02000	GST, gst; glutathione S-transferase [EC:2.5.1.18]
MAG01_00858	MAG01	K00799	Human Diseases	Cancer: overview	Chemical carcinogenesis	ko05204	GST, gst; glutathione S-transferase [EC:2.5.1.18]
MAG01_00858	MAG01	K00799	Human Diseases	Cancer: overview	Pathways in cancer	ko05200	GST, gst; glutathione S-transferase [EC:2.5.1.18]
MAG01_00858	MAG01	K00799	Metabolism	Metabolism of other amino acids	Glutathione metabolism	ko00480	GST, gst; glutathione S-transferase [EC:2.5.1.18]
MAG01_00858	MAG01	K00799	Metabolism	Xenobiotics biodegradation and metabolism	Drug metabolism - cytochrome P450	ko00982	GST, gst; glutathione S-transferase [EC:2.5.1.18]
MAG01_00858	MAG01	K00799	Metabolism	Xenobiotics biodegradation and metabolism	Drug metabolism - other enzymes	ko00983	GST, gst; glutathione S-transferase [EC:2.5.1.18]
MAG01_00858	MAG01	K00799	Metabolism	Xenobiotics biodegradation and metabolism	Metabolism of xenobiotics by cytochrome P450	ko00980	GST, gst; glutathione S-transferase [EC:2.5.1.18]
MAG01_00914	MAG01	K00799	Human Diseases	Cancer: specific types	Hepatocellular carcinoma	ko05225	GST, gst; glutathione S-transferase [EC:2.5.1.18]
MAG01_00914	MAG01	K00799	Human Diseases	Drug resistance: antineoplastic	Platinum drug resistance	ko01524	GST, gst; glutathione S-transferase [EC:2.5.1.18]
MAG01_00914	MAG01	K00799	Human Diseases	Cardiovascular disease	Fluid shear stress and atherosclerosis	ko05418	GST, gst; glutathione S-transferase [EC:2.5.1.18]
MAG01_00914	MAG01	K00799	Organismal Systems	Aging	Longevity regulating pathway - worm	ko04212	GST, gst; glutathione S-transferase [EC:2.5.1.18]
MAG01_00914	MAG01	K00799	Brite Hierarchies	Protein families: signaling and cellular processes	Transporters	BR:ko02000	GST, gst; glutathione S-transferase [EC:2.5.1.18]
MAG01_00914	MAG01	K00799	Human Diseases	Cancer: overview	Chemical carcinogenesis	ko05204	GST, gst; glutathione S-transferase [EC:2.5.1.18]
MAG01_00914	MAG01	K00799	Human Diseases	Cancer: overview	Pathways in cancer	ko05200	GST, gst; glutathione S-transferase [EC:2.5.1.18]
MAG01_00914	MAG01	K00799	Metabolism	Metabolism of other amino acids	Glutathione metabolism	ko00480	GST, gst; glutathione S-transferase [EC:2.5.1.18]
MAG01_00914	MAG01	K00799	Metabolism	Xenobiotics biodegradation and metabolism	Drug metabolism - cytochrome P450	ko00982	GST, gst; glutathione S-transferase [EC:2.5.1.18]
MAG01_00914	MAG01	K00799	Metabolism	Xenobiotics biodegradation and metabolism	Drug metabolism - other enzymes	ko00983	GST, gst; glutathione S-transferase [EC:2.5.1.18]
MAG01_00914	MAG01	K00799	Metabolism	Xenobiotics biodegradation and metabolism	Metabolism of xenobiotics by cytochrome P450	ko00980	GST, gst; glutathione S-transferase [EC:2.5.1.18]
MAG01_00915	MAG01	K00799	Human Diseases	Cancer: specific types	Hepatocellular carcinoma	ko05225	GST, gst; glutathione S-transferase [EC:2.5.1.18]
MAG01_00915	MAG01	K00799	Human Diseases	Drug resistance: antineoplastic	Platinum drug resistance	ko01524	GST, gst; glutathione S-transferase [EC:2.5.1.18]
MAG01_00915	MAG01	K00799	Human Diseases	Cardiovascular disease	Fluid shear stress and atherosclerosis	ko05418	GST, gst; glutathione S-transferase [EC:2.5.1.18]
MAG01_00915	MAG01	K00799	Organismal Systems	Aging	Longevity regulating pathway - worm	ko04212	GST, gst; glutathione S-transferase [EC:2.5.1.18]
MAG01_00915	MAG01	K00799	Brite Hierarchies	Protein families: signaling and cellular processes	Transporters	BR:ko02000	GST, gst; glutathione S-transferase [EC:2.5.1.18]
MAG01_00915	MAG01	K00799	Human Diseases	Cancer: overview	Chemical carcinogenesis	ko05204	GST, gst; glutathione S-transferase [EC:2.5.1.18]
MAG01_00915	MAG01	K00799	Human Diseases	Cancer: overview	Pathways in cancer	ko05200	GST, gst; glutathione S-transferase [EC:2.5.1.18]
MAG01_00915	MAG01	K00799	Metabolism	Metabolism of other amino acids	Glutathione metabolism	ko00480	GST, gst; glutathione S-transferase [EC:2.5.1.18]
MAG01_00915	MAG01	K00799	Metabolism	Xenobiotics biodegradation and metabolism	Drug metabolism - cytochrome P450	ko00982	GST, gst; glutathione S-transferase [EC:2.5.1.18]
MAG01_00915	MAG01	K00799	Metabolism	Xenobiotics biodegradation and metabolism	Drug metabolism - other enzymes	ko00983	GST, gst; glutathione S-transferase [EC:2.5.1.18]
MAG01_00915	MAG01	K00799	Metabolism	Xenobiotics biodegradation and metabolism	Metabolism of xenobiotics by cytochrome P450	ko00980	GST, gst; glutathione S-transferase [EC:2.5.1.18]
MAG05_04792	MAG05	K00799	Human Diseases	Cancer: specific types	Hepatocellular carcinoma	ko05225	GST, gst; glutathione S-transferase [EC:2.5.1.18]
MAG05_04792	MAG05	K00799	Human Diseases	Drug resistance: antineoplastic	Platinum drug resistance	ko01524	GST, gst; glutathione S-transferase [EC:2.5.1.18]
MAG05_04792	MAG05	K00799	Human Diseases	Cardiovascular disease	Fluid shear stress and atherosclerosis	ko05418	GST, gst; glutathione S-transferase [EC:2.5.1.18]
MAG05_04792	MAG05	K00799	Organismal Systems	Aging	Longevity regulating pathway - worm	ko04212	GST, gst; glutathione S-transferase [EC:2.5.1.18]
MAG05_04792	MAG05	K00799	Brite Hierarchies	Protein families: signaling and cellular processes	Transporters	BR:ko02000	GST, gst; glutathione S-transferase [EC:2.5.1.18]
MAG05_04792	MAG05	K00799	Human Diseases	Cancer: overview	Chemical carcinogenesis	ko05204	GST, gst; glutathione S-transferase [EC:2.5.1.18]
MAG05_04792	MAG05	K00799	Human Diseases	Cancer: overview	Pathways in cancer	ko05200	GST, gst; glutathione S-transferase [EC:2.5.1.18]
MAG05_04792	MAG05	K00799	Metabolism	Metabolism of other amino acids	Glutathione metabolism	ko00480	GST, gst; glutathione S-transferase [EC:2.5.1.18]
MAG05_04792	MAG05	K00799	Metabolism	Xenobiotics biodegradation and metabolism	Drug metabolism - cytochrome P450	ko00982	GST, gst; glutathione S-transferase [EC:2.5.1.18]
MAG05_04792	MAG05	K00799	Metabolism	Xenobiotics biodegradation and metabolism	Drug metabolism - other enzymes	ko00983	GST, gst; glutathione S-transferase [EC:2.5.1.18]
MAG05_04792	MAG05	K00799	Metabolism	Xenobiotics biodegradation and metabolism	Metabolism of xenobiotics by cytochrome P450	ko00980	GST, gst; glutathione S-transferase [EC:2.5.1.18]
MAG01_01145	MAG01	K00799	Human Diseases	Cancer: specific types	Hepatocellular carcinoma	ko05225	GST, gst; glutathione S-transferase [EC:2.5.1.18]
MAG01_01145	MAG01	K00799	Human Diseases	Drug resistance: antineoplastic	Platinum drug resistance	ko01524	GST, gst; glutathione S-transferase [EC:2.5.1.18]
MAG01_01145	MAG01	K00799	Human Diseases	Cardiovascular disease	Fluid shear stress and atherosclerosis	ko05418	GST, gst; glutathione S-transferase [EC:2.5.1.18]
MAG01_01145	MAG01	K00799	Organismal Systems	Aging	Longevity regulating pathway - worm	ko04212	GST, gst; glutathione S-transferase [EC:2.5.1.18]
MAG01_01145	MAG01	K00799	Brite Hierarchies	Protein families: signaling and cellular processes	Transporters	BR:ko02000	GST, gst; glutathione S-transferase [EC:2.5.1.18]
MAG01_01145	MAG01	K00799	Human Diseases	Cancer: overview	Chemical carcinogenesis	ko05204	GST, gst; glutathione S-transferase [EC:2.5.1.18]
MAG01_01145	MAG01	K00799	Human Diseases	Cancer: overview	Pathways in cancer	ko05200	GST, gst; glutathione S-transferase [EC:2.5.1.18]
MAG01_01145	MAG01	K00799	Metabolism	Metabolism of other amino acids	Glutathione metabolism	ko00480	GST, gst; glutathione S-transferase [EC:2.5.1.18]
MAG01_01145	MAG01	K00799	Metabolism	Xenobiotics biodegradation and metabolism	Drug metabolism - cytochrome P450	ko00982	GST, gst; glutathione S-transferase [EC:2.5.1.18]
MAG01_01145	MAG01	K00799	Metabolism	Xenobiotics biodegradation and metabolism	Drug metabolism - other enzymes	ko00983	GST, gst; glutathione S-transferase [EC:2.5.1.18]
MAG01_01145	MAG01	K00799	Metabolism	Xenobiotics biodegradation and metabolism	Metabolism of xenobiotics by cytochrome P450	ko00980	GST, gst; glutathione S-transferase [EC:2.5.1.18]
MAG01_01891	MAG01	K00799	Human Diseases	Cancer: specific types	Hepatocellular carcinoma	ko05225	GST, gst; glutathione S-transferase [EC:2.5.1.18]
MAG01_01891	MAG01	K00799	Human Diseases	Drug resistance: antineoplastic	Platinum drug resistance	ko01524	GST, gst; glutathione S-transferase [EC:2.5.1.18]
MAG01_01891	MAG01	K00799	Human Diseases	Cardiovascular disease	Fluid shear stress and atherosclerosis	ko05418	GST, gst; glutathione S-transferase [EC:2.5.1.18]
MAG01_01891	MAG01	K00799	Organismal Systems	Aging	Longevity regulating pathway - worm	ko04212	GST, gst; glutathione S-transferase [EC:2.5.1.18]
MAG01_01891	MAG01	K00799	Brite Hierarchies	Protein families: signaling and cellular processes	Transporters	BR:ko02000	GST, gst; glutathione S-transferase [EC:2.5.1.18]
MAG01_01891	MAG01	K00799	Human Diseases	Cancer: overview	Chemical carcinogenesis	ko05204	GST, gst; glutathione S-transferase [EC:2.5.1.18]
MAG01_01891	MAG01	K00799	Human Diseases	Cancer: overview	Pathways in cancer	ko05200	GST, gst; glutathione S-transferase [EC:2.5.1.18]
MAG01_01891	MAG01	K00799	Metabolism	Metabolism of other amino acids	Glutathione metabolism	ko00480	GST, gst; glutathione S-transferase [EC:2.5.1.18]
MAG01_01891	MAG01	K00799	Metabolism	Xenobiotics biodegradation and metabolism	Drug metabolism - cytochrome P450	ko00982	GST, gst; glutathione S-transferase [EC:2.5.1.18]
MAG01_01891	MAG01	K00799	Metabolism	Xenobiotics biodegradation and metabolism	Drug metabolism - other enzymes	ko00983	GST, gst; glutathione S-transferase [EC:2.5.1.18]
MAG01_01891	MAG01	K00799	Metabolism	Xenobiotics biodegradation and metabolism	Metabolism of xenobiotics by cytochrome P450	ko00980	GST, gst; glutathione S-transferase [EC:2.5.1.18]
MAG01_03036	MAG01	K00799	Human Diseases	Cancer: specific types	Hepatocellular carcinoma	ko05225	GST, gst; glutathione S-transferase [EC:2.5.1.18]
MAG01_03036	MAG01	K00799	Human Diseases	Drug resistance: antineoplastic	Platinum drug resistance	ko01524	GST, gst; glutathione S-transferase [EC:2.5.1.18]
MAG01_03036	MAG01	K00799	Human Diseases	Cardiovascular disease	Fluid shear stress and atherosclerosis	ko05418	GST, gst; glutathione S-transferase [EC:2.5.1.18]
MAG01_03036	MAG01	K00799	Organismal Systems	Aging	Longevity regulating pathway - worm	ko04212	GST, gst; glutathione S-transferase [EC:2.5.1.18]
MAG01_03036	MAG01	K00799	Brite Hierarchies	Protein families: signaling and cellular processes	Transporters	BR:ko02000	GST, gst; glutathione S-transferase [EC:2.5.1.18]
MAG01_03036	MAG01	K00799	Human Diseases	Cancer: overview	Chemical carcinogenesis	ko05204	GST, gst; glutathione S-transferase [EC:2.5.1.18]
MAG01_03036	MAG01	K00799	Human Diseases	Cancer: overview	Pathways in cancer	ko05200	GST, gst; glutathione S-transferase [EC:2.5.1.18]
MAG01_03036	MAG01	K00799	Metabolism	Metabolism of other amino acids	Glutathione metabolism	ko00480	GST, gst; glutathione S-transferase [EC:2.5.1.18]
MAG01_03036	MAG01	K00799	Metabolism	Xenobiotics biodegradation and metabolism	Drug metabolism - cytochrome P450	ko00982	GST, gst; glutathione S-transferase [EC:2.5.1.18]
MAG01_03036	MAG01	K00799	Metabolism	Xenobiotics biodegradation and metabolism	Drug metabolism - other enzymes	ko00983	GST, gst; glutathione S-transferase [EC:2.5.1.18]
MAG01_03036	MAG01	K00799	Metabolism	Xenobiotics biodegradation and metabolism	Metabolism of xenobiotics by cytochrome P450	ko00980	GST, gst; glutathione S-transferase [EC:2.5.1.18]
MAG01_03983	MAG01	K00799	Human Diseases	Cancer: specific types	Hepatocellular carcinoma	ko05225	GST, gst; glutathione S-transferase [EC:2.5.1.18]
MAG01_03983	MAG01	K00799	Human Diseases	Drug resistance: antineoplastic	Platinum drug resistance	ko01524	GST, gst; glutathione S-transferase [EC:2.5.1.18]
MAG01_03983	MAG01	K00799	Human Diseases	Cardiovascular disease	Fluid shear stress and atherosclerosis	ko05418	GST, gst; glutathione S-transferase [EC:2.5.1.18]
MAG01_03983	MAG01	K00799	Organismal Systems	Aging	Longevity regulating pathway - worm	ko04212	GST, gst; glutathione S-transferase [EC:2.5.1.18]
MAG01_03983	MAG01	K00799	Brite Hierarchies	Protein families: signaling and cellular processes	Transporters	BR:ko02000	GST, gst; glutathione S-transferase [EC:2.5.1.18]
MAG01_03983	MAG01	K00799	Human Diseases	Cancer: overview	Chemical carcinogenesis	ko05204	GST, gst; glutathione S-transferase [EC:2.5.1.18]
MAG01_03983	MAG01	K00799	Human Diseases	Cancer: overview	Pathways in cancer	ko05200	GST, gst; glutathione S-transferase [EC:2.5.1.18]
MAG01_03983	MAG01	K00799	Metabolism	Metabolism of other amino acids	Glutathione metabolism	ko00480	GST, gst; glutathione S-transferase [EC:2.5.1.18]
MAG01_03983	MAG01	K00799	Metabolism	Xenobiotics biodegradation and metabolism	Drug metabolism - cytochrome P450	ko00982	GST, gst; glutathione S-transferase [EC:2.5.1.18]
MAG01_03983	MAG01	K00799	Metabolism	Xenobiotics biodegradation and metabolism	Drug metabolism - other enzymes	ko00983	GST, gst; glutathione S-transferase [EC:2.5.1.18]
MAG01_03983	MAG01	K00799	Metabolism	Xenobiotics biodegradation and metabolism	Metabolism of xenobiotics by cytochrome P450	ko00980	GST, gst; glutathione S-transferase [EC:2.5.1.18]
MAG05_00112	MAG05	K00799	Human Diseases	Cancer: specific types	Hepatocellular carcinoma	ko05225	GST, gst; glutathione S-transferase [EC:2.5.1.18]
MAG05_00112	MAG05	K00799	Human Diseases	Drug resistance: antineoplastic	Platinum drug resistance	ko01524	GST, gst; glutathione S-transferase [EC:2.5.1.18]
MAG05_00112	MAG05	K00799	Human Diseases	Cardiovascular disease	Fluid shear stress and atherosclerosis	ko05418	GST, gst; glutathione S-transferase [EC:2.5.1.18]
MAG05_00112	MAG05	K00799	Organismal Systems	Aging	Longevity regulating pathway - worm	ko04212	GST, gst; glutathione S-transferase [EC:2.5.1.18]
MAG05_00112	MAG05	K00799	Brite Hierarchies	Protein families: signaling and cellular processes	Transporters	BR:ko02000	GST, gst; glutathione S-transferase [EC:2.5.1.18]
MAG05_00112	MAG05	K00799	Human Diseases	Cancer: overview	Chemical carcinogenesis	ko05204	GST, gst; glutathione S-transferase [EC:2.5.1.18]
MAG05_00112	MAG05	K00799	Human Diseases	Cancer: overview	Pathways in cancer	ko05200	GST, gst; glutathione S-transferase [EC:2.5.1.18]
MAG05_00112	MAG05	K00799	Metabolism	Metabolism of other amino acids	Glutathione metabolism	ko00480	GST, gst; glutathione S-transferase [EC:2.5.1.18]
MAG05_00112	MAG05	K00799	Metabolism	Xenobiotics biodegradation and metabolism	Drug metabolism - cytochrome P450	ko00982	GST, gst; glutathione S-transferase [EC:2.5.1.18]
MAG05_00112	MAG05	K00799	Metabolism	Xenobiotics biodegradation and metabolism	Drug metabolism - other enzymes	ko00983	GST, gst; glutathione S-transferase [EC:2.5.1.18]
MAG05_00112	MAG05	K00799	Metabolism	Xenobiotics biodegradation and metabolism	Metabolism of xenobiotics by cytochrome P450	ko00980	GST, gst; glutathione S-transferase [EC:2.5.1.18]
MAG05_00726	MAG05	K00799	Human Diseases	Cancer: specific types	Hepatocellular carcinoma	ko05225	GST, gst; glutathione S-transferase [EC:2.5.1.18]
MAG05_00726	MAG05	K00799	Human Diseases	Drug resistance: antineoplastic	Platinum drug resistance	ko01524	GST, gst; glutathione S-transferase [EC:2.5.1.18]
MAG05_00726	MAG05	K00799	Human Diseases	Cardiovascular disease	Fluid shear stress and atherosclerosis	ko05418	GST, gst; glutathione S-transferase [EC:2.5.1.18]
MAG05_00726	MAG05	K00799	Organismal Systems	Aging	Longevity regulating pathway - worm	ko04212	GST, gst; glutathione S-transferase [EC:2.5.1.18]
MAG05_00726	MAG05	K00799	Brite Hierarchies	Protein families: signaling and cellular processes	Transporters	BR:ko02000	GST, gst; glutathione S-transferase [EC:2.5.1.18]
MAG05_00726	MAG05	K00799	Human Diseases	Cancer: overview	Chemical carcinogenesis	ko05204	GST, gst; glutathione S-transferase [EC:2.5.1.18]
MAG05_00726	MAG05	K00799	Human Diseases	Cancer: overview	Pathways in cancer	ko05200	GST, gst; glutathione S-transferase [EC:2.5.1.18]
MAG05_00726	MAG05	K00799	Metabolism	Metabolism of other amino acids	Glutathione metabolism	ko00480	GST, gst; glutathione S-transferase [EC:2.5.1.18]
MAG05_00726	MAG05	K00799	Metabolism	Xenobiotics biodegradation and metabolism	Drug metabolism - cytochrome P450	ko00982	GST, gst; glutathione S-transferase [EC:2.5.1.18]
MAG05_00726	MAG05	K00799	Metabolism	Xenobiotics biodegradation and metabolism	Drug metabolism - other enzymes	ko00983	GST, gst; glutathione S-transferase [EC:2.5.1.18]
MAG05_00726	MAG05	K00799	Metabolism	Xenobiotics biodegradation and metabolism	Metabolism of xenobiotics by cytochrome P450	ko00980	GST, gst; glutathione S-transferase [EC:2.5.1.18]
MAG05_01425	MAG05	K00799	Human Diseases	Cancer: specific types	Hepatocellular carcinoma	ko05225	GST, gst; glutathione S-transferase [EC:2.5.1.18]
MAG05_01425	MAG05	K00799	Human Diseases	Drug resistance: antineoplastic	Platinum drug resistance	ko01524	GST, gst; glutathione S-transferase [EC:2.5.1.18]
MAG05_01425	MAG05	K00799	Human Diseases	Cardiovascular disease	Fluid shear stress and atherosclerosis	ko05418	GST, gst; glutathione S-transferase [EC:2.5.1.18]
MAG05_01425	MAG05	K00799	Organismal Systems	Aging	Longevity regulating pathway - worm	ko04212	GST, gst; glutathione S-transferase [EC:2.5.1.18]
MAG05_01425	MAG05	K00799	Brite Hierarchies	Protein families: signaling and cellular processes	Transporters	BR:ko02000	GST, gst; glutathione S-transferase [EC:2.5.1.18]
MAG05_01425	MAG05	K00799	Human Diseases	Cancer: overview	Chemical carcinogenesis	ko05204	GST, gst; glutathione S-transferase [EC:2.5.1.18]
MAG05_01425	MAG05	K00799	Human Diseases	Cancer: overview	Pathways in cancer	ko05200	GST, gst; glutathione S-transferase [EC:2.5.1.18]
MAG05_01425	MAG05	K00799	Metabolism	Metabolism of other amino acids	Glutathione metabolism	ko00480	GST, gst; glutathione S-transferase [EC:2.5.1.18]
MAG05_01425	MAG05	K00799	Metabolism	Xenobiotics biodegradation and metabolism	Drug metabolism - cytochrome P450	ko00982	GST, gst; glutathione S-transferase [EC:2.5.1.18]
MAG05_01425	MAG05	K00799	Metabolism	Xenobiotics biodegradation and metabolism	Drug metabolism - other enzymes	ko00983	GST, gst; glutathione S-transferase [EC:2.5.1.18]
MAG05_01425	MAG05	K00799	Metabolism	Xenobiotics biodegradation and metabolism	Metabolism of xenobiotics by cytochrome P450	ko00980	GST, gst; glutathione S-transferase [EC:2.5.1.18]
MAG05_01573	MAG05	K00799	Human Diseases	Cancer: specific types	Hepatocellular carcinoma	ko05225	GST, gst; glutathione S-transferase [EC:2.5.1.18]
MAG05_01573	MAG05	K00799	Human Diseases	Drug resistance: antineoplastic	Platinum drug resistance	ko01524	GST, gst; glutathione S-transferase [EC:2.5.1.18]
MAG05_01573	MAG05	K00799	Human Diseases	Cardiovascular disease	Fluid shear stress and atherosclerosis	ko05418	GST, gst; glutathione S-transferase [EC:2.5.1.18]
MAG05_01573	MAG05	K00799	Organismal Systems	Aging	Longevity regulating pathway - worm	ko04212	GST, gst; glutathione S-transferase [EC:2.5.1.18]
MAG05_01573	MAG05	K00799	Brite Hierarchies	Protein families: signaling and cellular processes	Transporters	BR:ko02000	GST, gst; glutathione S-transferase [EC:2.5.1.18]
MAG05_01573	MAG05	K00799	Human Diseases	Cancer: overview	Chemical carcinogenesis	ko05204	GST, gst; glutathione S-transferase [EC:2.5.1.18]
MAG05_01573	MAG05	K00799	Human Diseases	Cancer: overview	Pathways in cancer	ko05200	GST, gst; glutathione S-transferase [EC:2.5.1.18]
MAG05_01573	MAG05	K00799	Metabolism	Metabolism of other amino acids	Glutathione metabolism	ko00480	GST, gst; glutathione S-transferase [EC:2.5.1.18]
MAG05_01573	MAG05	K00799	Metabolism	Xenobiotics biodegradation and metabolism	Drug metabolism - cytochrome P450	ko00982	GST, gst; glutathione S-transferase [EC:2.5.1.18]
MAG05_01573	MAG05	K00799	Metabolism	Xenobiotics biodegradation and metabolism	Drug metabolism - other enzymes	ko00983	GST, gst; glutathione S-transferase [EC:2.5.1.18]
MAG05_01573	MAG05	K00799	Metabolism	Xenobiotics biodegradation and metabolism	Metabolism of xenobiotics by cytochrome P450	ko00980	GST, gst; glutathione S-transferase [EC:2.5.1.18]
MAG05_01672	MAG05	K00799	Human Diseases	Cancer: specific types	Hepatocellular carcinoma	ko05225	GST, gst; glutathione S-transferase [EC:2.5.1.18]
MAG05_01672	MAG05	K00799	Human Diseases	Drug resistance: antineoplastic	Platinum drug resistance	ko01524	GST, gst; glutathione S-transferase [EC:2.5.1.18]
MAG05_01672	MAG05	K00799	Human Diseases	Cardiovascular disease	Fluid shear stress and atherosclerosis	ko05418	GST, gst; glutathione S-transferase [EC:2.5.1.18]
MAG05_01672	MAG05	K00799	Organismal Systems	Aging	Longevity regulating pathway - worm	ko04212	GST, gst; glutathione S-transferase [EC:2.5.1.18]
MAG05_01672	MAG05	K00799	Brite Hierarchies	Protein families: signaling and cellular processes	Transporters	BR:ko02000	GST, gst; glutathione S-transferase [EC:2.5.1.18]
MAG05_01672	MAG05	K00799	Human Diseases	Cancer: overview	Chemical carcinogenesis	ko05204	GST, gst; glutathione S-transferase [EC:2.5.1.18]
MAG05_01672	MAG05	K00799	Human Diseases	Cancer: overview	Pathways in cancer	ko05200	GST, gst; glutathione S-transferase [EC:2.5.1.18]
MAG05_01672	MAG05	K00799	Metabolism	Metabolism of other amino acids	Glutathione metabolism	ko00480	GST, gst; glutathione S-transferase [EC:2.5.1.18]
MAG05_01672	MAG05	K00799	Metabolism	Xenobiotics biodegradation and metabolism	Drug metabolism - cytochrome P450	ko00982	GST, gst; glutathione S-transferase [EC:2.5.1.18]
MAG05_01672	MAG05	K00799	Metabolism	Xenobiotics biodegradation and metabolism	Drug metabolism - other enzymes	ko00983	GST, gst; glutathione S-transferase [EC:2.5.1.18]
MAG05_01672	MAG05	K00799	Metabolism	Xenobiotics biodegradation and metabolism	Metabolism of xenobiotics by cytochrome P450	ko00980	GST, gst; glutathione S-transferase [EC:2.5.1.18]
MAG05_03421	MAG05	K00799	Human Diseases	Cancer: specific types	Hepatocellular carcinoma	ko05225	GST, gst; glutathione S-transferase [EC:2.5.1.18]
MAG05_03421	MAG05	K00799	Human Diseases	Drug resistance: antineoplastic	Platinum drug resistance	ko01524	GST, gst; glutathione S-transferase [EC:2.5.1.18]
MAG05_03421	MAG05	K00799	Human Diseases	Cardiovascular disease	Fluid shear stress and atherosclerosis	ko05418	GST, gst; glutathione S-transferase [EC:2.5.1.18]
MAG05_03421	MAG05	K00799	Organismal Systems	Aging	Longevity regulating pathway - worm	ko04212	GST, gst; glutathione S-transferase [EC:2.5.1.18]
MAG05_03421	MAG05	K00799	Brite Hierarchies	Protein families: signaling and cellular processes	Transporters	BR:ko02000	GST, gst; glutathione S-transferase [EC:2.5.1.18]
MAG05_03421	MAG05	K00799	Human Diseases	Cancer: overview	Chemical carcinogenesis	ko05204	GST, gst; glutathione S-transferase [EC:2.5.1.18]
MAG05_03421	MAG05	K00799	Human Diseases	Cancer: overview	Pathways in cancer	ko05200	GST, gst; glutathione S-transferase [EC:2.5.1.18]
MAG05_03421	MAG05	K00799	Metabolism	Metabolism of other amino acids	Glutathione metabolism	ko00480	GST, gst; glutathione S-transferase [EC:2.5.1.18]
MAG05_03421	MAG05	K00799	Metabolism	Xenobiotics biodegradation and metabolism	Drug metabolism - cytochrome P450	ko00982	GST, gst; glutathione S-transferase [EC:2.5.1.18]
MAG05_03421	MAG05	K00799	Metabolism	Xenobiotics biodegradation and metabolism	Drug metabolism - other enzymes	ko00983	GST, gst; glutathione S-transferase [EC:2.5.1.18]
MAG05_03421	MAG05	K00799	Metabolism	Xenobiotics biodegradation and metabolism	Metabolism of xenobiotics by cytochrome P450	ko00980	GST, gst; glutathione S-transferase [EC:2.5.1.18]
MAG05_03919	MAG05	K00799	Human Diseases	Cancer: specific types	Hepatocellular carcinoma	ko05225	GST, gst; glutathione S-transferase [EC:2.5.1.18]
MAG05_03919	MAG05	K00799	Human Diseases	Drug resistance: antineoplastic	Platinum drug resistance	ko01524	GST, gst; glutathione S-transferase [EC:2.5.1.18]
MAG05_03919	MAG05	K00799	Human Diseases	Cardiovascular disease	Fluid shear stress and atherosclerosis	ko05418	GST, gst; glutathione S-transferase [EC:2.5.1.18]
MAG05_03919	MAG05	K00799	Organismal Systems	Aging	Longevity regulating pathway - worm	ko04212	GST, gst; glutathione S-transferase [EC:2.5.1.18]
MAG05_03919	MAG05	K00799	Brite Hierarchies	Protein families: signaling and cellular processes	Transporters	BR:ko02000	GST, gst; glutathione S-transferase [EC:2.5.1.18]
MAG05_03919	MAG05	K00799	Human Diseases	Cancer: overview	Chemical carcinogenesis	ko05204	GST, gst; glutathione S-transferase [EC:2.5.1.18]
MAG05_03919	MAG05	K00799	Human Diseases	Cancer: overview	Pathways in cancer	ko05200	GST, gst; glutathione S-transferase [EC:2.5.1.18]
MAG05_03919	MAG05	K00799	Metabolism	Metabolism of other amino acids	Glutathione metabolism	ko00480	GST, gst; glutathione S-transferase [EC:2.5.1.18]
MAG05_03919	MAG05	K00799	Metabolism	Xenobiotics biodegradation and metabolism	Drug metabolism - cytochrome P450	ko00982	GST, gst; glutathione S-transferase [EC:2.5.1.18]
MAG05_03919	MAG05	K00799	Metabolism	Xenobiotics biodegradation and metabolism	Drug metabolism - other enzymes	ko00983	GST, gst; glutathione S-transferase [EC:2.5.1.18]
MAG05_03919	MAG05	K00799	Metabolism	Xenobiotics biodegradation and metabolism	Metabolism of xenobiotics by cytochrome P450	ko00980	GST, gst; glutathione S-transferase [EC:2.5.1.18]
MAG05_04591	MAG05	K00799	Human Diseases	Cancer: specific types	Hepatocellular carcinoma	ko05225	GST, gst; glutathione S-transferase [EC:2.5.1.18]
MAG05_04591	MAG05	K00799	Human Diseases	Drug resistance: antineoplastic	Platinum drug resistance	ko01524	GST, gst; glutathione S-transferase [EC:2.5.1.18]
MAG05_04591	MAG05	K00799	Human Diseases	Cardiovascular disease	Fluid shear stress and atherosclerosis	ko05418	GST, gst; glutathione S-transferase [EC:2.5.1.18]
MAG05_04591	MAG05	K00799	Organismal Systems	Aging	Longevity regulating pathway - worm	ko04212	GST, gst; glutathione S-transferase [EC:2.5.1.18]
MAG05_04591	MAG05	K00799	Brite Hierarchies	Protein families: signaling and cellular processes	Transporters	BR:ko02000	GST, gst; glutathione S-transferase [EC:2.5.1.18]
MAG05_04591	MAG05	K00799	Human Diseases	Cancer: overview	Chemical carcinogenesis	ko05204	GST, gst; glutathione S-transferase [EC:2.5.1.18]
MAG05_04591	MAG05	K00799	Human Diseases	Cancer: overview	Pathways in cancer	ko05200	GST, gst; glutathione S-transferase [EC:2.5.1.18]
MAG05_04591	MAG05	K00799	Metabolism	Metabolism of other amino acids	Glutathione metabolism	ko00480	GST, gst; glutathione S-transferase [EC:2.5.1.18]
MAG05_04591	MAG05	K00799	Metabolism	Xenobiotics biodegradation and metabolism	Drug metabolism - cytochrome P450	ko00982	GST, gst; glutathione S-transferase [EC:2.5.1.18]
MAG05_04591	MAG05	K00799	Metabolism	Xenobiotics biodegradation and metabolism	Drug metabolism - other enzymes	ko00983	GST, gst; glutathione S-transferase [EC:2.5.1.18]
MAG05_04591	MAG05	K00799	Metabolism	Xenobiotics biodegradation and metabolism	Metabolism of xenobiotics by cytochrome P450	ko00980	GST, gst; glutathione S-transferase [EC:2.5.1.18]
MAG01_02968	MAG01	K00800	Metabolism	Amino acid metabolism	Phenylalanine, tyrosine and tryptophan biosynthesis	ko00400	aroA; 3-phosphoshikimate 1-carboxyvinyltransferase [EC:2.5.1.19]
MAG05_05068	MAG05	K00800	Metabolism	Amino acid metabolism	Phenylalanine, tyrosine and tryptophan biosynthesis	ko00400	aroA; 3-phosphoshikimate 1-carboxyvinyltransferase [EC:2.5.1.19]
MAG06_00022	MAG06	K00800	Metabolism	Amino acid metabolism	Phenylalanine, tyrosine and tryptophan biosynthesis	ko00400	aroA; 3-phosphoshikimate 1-carboxyvinyltransferase [EC:2.5.1.19]
MAG01_01792	MAG01	K00806	Metabolism	Metabolism of terpenoids and polyketides	Terpenoid backbone biosynthesis	ko00900	uppS; undecaprenyl diphosphate synthase [EC:2.5.1.31]
MAG01_01792	MAG01	K00806	Brite Hierarchies	Protein families: metabolism	Prenyltransferases	BR:ko01006	uppS; undecaprenyl diphosphate synthase [EC:2.5.1.31]
MAG01_01792	MAG01	K00806	Metabolism	Glycan biosynthesis and metabolism	Peptidoglycan biosynthesis	ko00550	uppS; undecaprenyl diphosphate synthase [EC:2.5.1.31]
MAG05_01855	MAG05	K00806	Metabolism	Metabolism of terpenoids and polyketides	Terpenoid backbone biosynthesis	ko00900	uppS; undecaprenyl diphosphate synthase [EC:2.5.1.31]
MAG05_01855	MAG05	K00806	Brite Hierarchies	Protein families: metabolism	Prenyltransferases	BR:ko01006	uppS; undecaprenyl diphosphate synthase [EC:2.5.1.31]
MAG05_01855	MAG05	K00806	Metabolism	Glycan biosynthesis and metabolism	Peptidoglycan biosynthesis	ko00550	uppS; undecaprenyl diphosphate synthase [EC:2.5.1.31]
MAG02_01024	MAG02	K00812	Metabolism	Amino acid metabolism	Cysteine and methionine metabolism	ko00270	aspB; aspartate aminotransferase [EC:2.6.1.1]
MAG02_01024	MAG02	K00812	Metabolism	Amino acid metabolism	Phenylalanine metabolism	ko00360	aspB; aspartate aminotransferase [EC:2.6.1.1]
MAG02_01024	MAG02	K00812	Metabolism	Amino acid metabolism	Arginine and proline metabolism	ko00330	aspB; aspartate aminotransferase [EC:2.6.1.1]
MAG02_01024	MAG02	K00812	Brite Hierarchies	Protein families: metabolism	Amino acid related enzymes	BR:ko01007	aspB; aspartate aminotransferase [EC:2.6.1.1]
MAG02_01024	MAG02	K00812	Metabolism	Biosynthesis of other secondary metabolites	Novobiocin biosynthesis	ko00401	aspB; aspartate aminotransferase [EC:2.6.1.1]
MAG02_01024	MAG02	K00812	Metabolism	Biosynthesis of other secondary metabolites	Isoquinoline alkaloid biosynthesis	ko00950	aspB; aspartate aminotransferase [EC:2.6.1.1]
MAG02_01024	MAG02	K00812	Metabolism	Amino acid metabolism	Tyrosine metabolism	ko00350	aspB; aspartate aminotransferase [EC:2.6.1.1]
MAG02_01024	MAG02	K00812	Metabolism	Amino acid metabolism	Phenylalanine, tyrosine and tryptophan biosynthesis	ko00400	aspB; aspartate aminotransferase [EC:2.6.1.1]
MAG02_01024	MAG02	K00812	Metabolism	Biosynthesis of other secondary metabolites	Tropane, piperidine and pyridine alkaloid biosynthesis	ko00960	aspB; aspartate aminotransferase [EC:2.6.1.1]
MAG02_01024	MAG02	K00812	Metabolism	Amino acid metabolism	Arginine biosynthesis	ko00220	aspB; aspartate aminotransferase [EC:2.6.1.1]
MAG02_01024	MAG02	K00812	Metabolism	Amino acid metabolism	Alanine, aspartate and glutamate metabolism	ko00250	aspB; aspartate aminotransferase [EC:2.6.1.1]
MAG05_00544	MAG05	K00812	Metabolism	Amino acid metabolism	Cysteine and methionine metabolism	ko00270	aspB; aspartate aminotransferase [EC:2.6.1.1]
MAG05_00544	MAG05	K00812	Metabolism	Amino acid metabolism	Phenylalanine metabolism	ko00360	aspB; aspartate aminotransferase [EC:2.6.1.1]
MAG05_00544	MAG05	K00812	Metabolism	Amino acid metabolism	Arginine and proline metabolism	ko00330	aspB; aspartate aminotransferase [EC:2.6.1.1]
MAG05_00544	MAG05	K00812	Brite Hierarchies	Protein families: metabolism	Amino acid related enzymes	BR:ko01007	aspB; aspartate aminotransferase [EC:2.6.1.1]
MAG05_00544	MAG05	K00812	Metabolism	Biosynthesis of other secondary metabolites	Novobiocin biosynthesis	ko00401	aspB; aspartate aminotransferase [EC:2.6.1.1]
MAG05_00544	MAG05	K00812	Metabolism	Biosynthesis of other secondary metabolites	Isoquinoline alkaloid biosynthesis	ko00950	aspB; aspartate aminotransferase [EC:2.6.1.1]
MAG05_00544	MAG05	K00812	Metabolism	Amino acid metabolism	Tyrosine metabolism	ko00350	aspB; aspartate aminotransferase [EC:2.6.1.1]
MAG05_00544	MAG05	K00812	Metabolism	Amino acid metabolism	Phenylalanine, tyrosine and tryptophan biosynthesis	ko00400	aspB; aspartate aminotransferase [EC:2.6.1.1]
MAG05_00544	MAG05	K00812	Metabolism	Biosynthesis of other secondary metabolites	Tropane, piperidine and pyridine alkaloid biosynthesis	ko00960	aspB; aspartate aminotransferase [EC:2.6.1.1]
MAG05_00544	MAG05	K00812	Metabolism	Amino acid metabolism	Arginine biosynthesis	ko00220	aspB; aspartate aminotransferase [EC:2.6.1.1]
MAG05_00544	MAG05	K00812	Metabolism	Amino acid metabolism	Alanine, aspartate and glutamate metabolism	ko00250	aspB; aspartate aminotransferase [EC:2.6.1.1]
MAG05_03197	MAG05	K00812	Metabolism	Amino acid metabolism	Cysteine and methionine metabolism	ko00270	aspB; aspartate aminotransferase [EC:2.6.1.1]
MAG05_03197	MAG05	K00812	Metabolism	Amino acid metabolism	Phenylalanine metabolism	ko00360	aspB; aspartate aminotransferase [EC:2.6.1.1]
MAG05_03197	MAG05	K00812	Metabolism	Amino acid metabolism	Arginine and proline metabolism	ko00330	aspB; aspartate aminotransferase [EC:2.6.1.1]
MAG05_03197	MAG05	K00812	Brite Hierarchies	Protein families: metabolism	Amino acid related enzymes	BR:ko01007	aspB; aspartate aminotransferase [EC:2.6.1.1]
MAG05_03197	MAG05	K00812	Metabolism	Biosynthesis of other secondary metabolites	Novobiocin biosynthesis	ko00401	aspB; aspartate aminotransferase [EC:2.6.1.1]
MAG05_03197	MAG05	K00812	Metabolism	Biosynthesis of other secondary metabolites	Isoquinoline alkaloid biosynthesis	ko00950	aspB; aspartate aminotransferase [EC:2.6.1.1]
MAG05_03197	MAG05	K00812	Metabolism	Amino acid metabolism	Tyrosine metabolism	ko00350	aspB; aspartate aminotransferase [EC:2.6.1.1]
MAG05_03197	MAG05	K00812	Metabolism	Amino acid metabolism	Phenylalanine, tyrosine and tryptophan biosynthesis	ko00400	aspB; aspartate aminotransferase [EC:2.6.1.1]
MAG05_03197	MAG05	K00812	Metabolism	Biosynthesis of other secondary metabolites	Tropane, piperidine and pyridine alkaloid biosynthesis	ko00960	aspB; aspartate aminotransferase [EC:2.6.1.1]
MAG05_03197	MAG05	K00812	Metabolism	Amino acid metabolism	Arginine biosynthesis	ko00220	aspB; aspartate aminotransferase [EC:2.6.1.1]
MAG05_03197	MAG05	K00812	Metabolism	Amino acid metabolism	Alanine, aspartate and glutamate metabolism	ko00250	aspB; aspartate aminotransferase [EC:2.6.1.1]
MAG01_02987	MAG01	K00813	Metabolism	Amino acid metabolism	Alanine, aspartate and glutamate metabolism	ko00250	aspC; aspartate aminotransferase [EC:2.6.1.1]
MAG01_02987	MAG01	K00813	Metabolism	Amino acid metabolism	Arginine biosynthesis	ko00220	aspC; aspartate aminotransferase [EC:2.6.1.1]
MAG01_02987	MAG01	K00813	Metabolism	Amino acid metabolism	Phenylalanine, tyrosine and tryptophan biosynthesis	ko00400	aspC; aspartate aminotransferase [EC:2.6.1.1]
MAG01_02987	MAG01	K00813	Metabolism	Biosynthesis of other secondary metabolites	Tropane, piperidine and pyridine alkaloid biosynthesis	ko00960	aspC; aspartate aminotransferase [EC:2.6.1.1]
MAG01_02987	MAG01	K00813	Metabolism	Amino acid metabolism	Phenylalanine metabolism	ko00360	aspC; aspartate aminotransferase [EC:2.6.1.1]
MAG01_02987	MAG01	K00813	Brite Hierarchies	Protein families: metabolism	Amino acid related enzymes	BR:ko01007	aspC; aspartate aminotransferase [EC:2.6.1.1]
MAG01_02987	MAG01	K00813	Metabolism	Amino acid metabolism	Tyrosine metabolism	ko00350	aspC; aspartate aminotransferase [EC:2.6.1.1]
[truncated: 13,855 more rows]
