# Supplementary material for: Taxonomic Assignment-Based Genome Reconstruction from Apical Periodontal Metagenomes to Identify Antibiotic Resistance and Virulence Factors
Source: Life (Basel). 2023 Jan 9;13(1):194. doi: 10.3390/life13010194 (PMC9861942; doi:10.3390/life13010194)
Supplement: Supplementary file 1 [file life-13-00194-s001.zip › life-2097191-supplementary/supplementary_TableS6.xlsx]

## Sheet: Table S6
Supplementary Table S6: Identified core orthogroups (95-100%) with function of last common ancestor (LCA), description of conserved domain, function class and number of ORFs clustered in respective orthogroups.
Orthogroup	ORFs count in MAG's						Function of last common ancestor (LCA)	Conserved domain	Function class
	Enterobacter	Enterococcus	Lacticaseibacillus	Pseudomonas	Streptococcus	Unclassified
OG0000000	31	17	3	39	4	12	Sulfate/thiosulfate transporting ATPase	ABC-type polar amino acid transport system	ABC-type ions/metabolites/amino acid transport system
OG0000001	16	7	2	24	1	5	Sensor histidine kinase	Signal transduction histidine kinase	two-component regulatory system
OG0000002	17	4	1	27	1	1	Transcriptional regulatory protein	DNA-binding response regulator, OmpR family	two-component regulatory system
OG0000004	12	5	2	14	1	3	Sensor histidine kinase	Cell wall metabolism sensor histidine kinase	two-component regulatory system
OG0000005	5	10	3	10	3	3	Catabolite control protein A	DNA-binding transcriptional regulator, LacI/PurR family	transcriptional regulator
OG0000008	10	6	1	6	1	2	Multiple antibiotic resistance protein	MDR efflux pump AcrAB transcriptional activator	efflux pump transcriptional activator
OG0000012	8	3	3	9	1	1	Fe(3+)-citrate import ATP-binding protein	ABC-type cobalamin/Fe3+-siderophores transport system	ABC-type ions/metabolites/amino acid transport system
OG0000027	5	6	3	1	1	1	Aryl-phospho-beta-D-glucosidase	glycoside hydrolase family protein	peptidoglycan/glycoside hydrolase
OG0000070	1	6	1	1	1	1	Autolysin	Flagellum-specific peptidoglycan hydrolase	peptidoglycan/glycoside hydrolase
OG0000083	3	2	1	2	1	1	Release factor glutamine methyltransferase	protein-(glutamine-N5) methyltransferase, release factor-specific	class 1 translation termination release factors
OG0000138	1	2	1	2	1	1	Adenine phosphoribosyltransferase	purine phosphoribosyltransferase family protein	Type I PRTase family
